# Supplementary material for: Mutations in sigma 70 transcription factor improves expression of functional eukaryotic membrane proteins in Escherichia coli
Source: Sci Rep. 2019 Feb 21;9:2483. doi: 10.1038/s41598-019-39492-9 (PMC6384906; doi:10.1038/s41598-019-39492-9)
Supplement: Supplementary file 2 — Supplementary Table 1 [file 41598_2019_39492_MOESM2_ESM.xlsx]

## Sheet: RNA seq data
Identifier	gene_name	Sigma(s) Factor name	isPresent rpoD*_20 vs WT_20	log2 ratio rpoD*_20 vs WT_20	pValue rpoD*_20 vs WT_20	fdr rpoD*_20 vs WT_20	isPresent WT_NTR_20 vs WT_20	log2 ratio WT_NTR_20 vs WT_20	pValue WT_NTR_20 vs WT_20	fdr WT_NTR_20 vs WT_20	isPresent rpoD*_NTR_20 vs WT_NTR_20	log2 ratio rpoD*_NTR_20 vs WT_NTR_20	pValue rpoD*_NTR_20 vs WT_NTR_20	fdr rpoD*_NTR_20 vs WT_NTR_20	isPresent rpoD*_NTR_20 vs rpoD*_20	log2 ratio rpoD*_NTR_20 vs rpoD*_20	pValue rpoD*_NTR_20 vs rpoD*_20	fdr rpoD*_NTR_20 vs rpoD*_20		counts_WT_NTR_20_2	counts_WT_NTR_20_3	counts_rpoD*_NTR_20_1	counts_rpoD*_NTR_20_2	counts_rpoD*_NTR_20_3	counts_WT_20_1	counts_WT_20_2	counts_WT_20_3	counts_rpoD*_20_1	counts_rpoD*_20_2	counts_rpoD*_20_3
EBESCG00000013188	16S_rRNA	n.a.	TRUE	-0.907	0.23	0.3749	TRUE	-2.334	0.08272	0.1583	TRUE	-0.4667	0.1127	0.1669	TRUE	-0.9029	0.1215	0.1709		13540	5126	5123	8105	5083	2262	181400	2042	34750	4291	3453
EBESCG00000013192	16S_rRNA	n.a.	TRUE	-0.9276	0.2194	0.3615	TRUE	-2.336	0.08317	0.1587	TRUE	-0.4831	0.1113	0.1652	TRUE	-0.887	0.1301	0.1818		12790	4682	4623	7579	4735	1950	170300	1860	31910	3789	3186
EBESCG00000013189	16S_rRNA	n.a.	TRUE	-0.9158	0.2256	0.3696	TRUE	-2.337	0.08458	0.1607	TRUE	-0.4923	0.09904	0.1496	TRUE	-0.9215	0.1168	0.1653		13570	5195	4871	8202	5008	2087	182900	2039	34810	4280	3410
EBESCG00000013191	16S_rRNA	n.a.	TRUE	-0.9098	0.2287	0.3732	TRUE	-2.355	0.07905	0.1527	TRUE	-0.4951	0.09456	0.1438	TRUE	-0.9374	0.1045	0.1499		12530	4784	4520	7484	4645	2026	170800	1943	32200	3966	3392
EBESCG00000013193	16S_rRNA	n.a.	TRUE	-0.9247	0.2223	0.3654	TRUE	-2.36	0.08115	0.156	TRUE	-0.5232	0.07863	0.123	TRUE	-1.003	0.06492	0.09818		13720	5095	4958	7844	4941	2233	186300	2130	34840	4515	4695
EBESCG00000013190	16S_rRNA	n.a.	TRUE	-0.9637	0.2038	0.3425	TRUE	-2.728	0.04141	0.08828	TRUE	-0.5218	0.09385	0.1429	TRUE	-1.612	6.105e-06	1.564e-05		18310	6315	6323	10120	6784	10870	303800	4655	50160	12400	24150
EBESCG00000013194	16S_rRNA	n.a.	TRUE	-0.9682	0.2019	0.3398	TRUE	-2.741	0.0431	0.09143	TRUE	-0.4986	0.09567	0.1451	TRUE	-1.57	1.297e-05	3.237e-05		19160	6935	7001	10830	7184	11090	325600	4863	53200	12940	24570
EBESCG00000013177	23S_rRNA	n.a.	TRUE	-1.03	0.1743	0.3057	TRUE	-1.953	0.181	0.2956	TRUE	-0.3993	0.1216	0.178	TRUE	-0.2491	0.6257	0.6898		38300	17320	16920	24350	15920	4492	416200	4783	63950	11270	8839
EBESCG00000013173	23S_rRNA	n.a.	TRUE	-1.033	0.1729	0.3043	TRUE	-1.954	0.1785	0.2925	TRUE	-0.4032	0.128	0.1859	TRUE	-0.2382	0.653	0.7141		35100	15420	15350	22320	14140	3908	378500	4268	58740	9634	7258
EBESCG00000013178	23S_rRNA	n.a.	TRUE	-1.028	0.1755	0.307	TRUE	-1.967	0.1743	0.2873	TRUE	-0.399	0.1401	0.2011	TRUE	-0.2803	0.5821	0.653		37220	15900	15900	23540	15190	4649	400700	4755	62310	11000	8719
EBESCG00000013176	23S_rRNA	n.a.	TRUE	-1.036	0.1718	0.303	TRUE	-1.974	0.1745	0.2876	TRUE	-0.4155	0.1145	0.1692	TRUE	-0.2729	0.6031	0.6714		35660	15730	15370	22400	14480	4171	390000	4437	60290	10380	7459
EBESCG00000013175	23S_rRNA	n.a.	TRUE	-1.048	0.1675	0.2971	TRUE	-1.992	0.1697	0.2813	TRUE	-0.4142	0.1096	0.1631	TRUE	-0.274	0.5844	0.655		35130	15900	15420	22310	14210	4394	392100	4448	58490	10830	8309
EBESCG00000013174	23S_rRNA	n.a.	TRUE	-1.051	0.1669	0.2964	TRUE	-2.217	0.1375	0.2393	TRUE	-0.4328	0.0947	0.1438	TRUE	-0.7588	0.04236	0.06682		55630	24840	24190	33950	22680	15860	709800	9979	102100	26890	38400
EBESCG00000013179	23S_rRNA	n.a.	TRUE	-1.057	0.1645	0.2934	TRUE	-2.231	0.137	0.2386	TRUE	-0.4195	0.107	0.1598	TRUE	-0.7456	0.04638	0.07252		56470	25100	24520	34830	23320	16230	726900	9974	103900	27600	38200
EBESCG00000013184	5S_rRNA	n.a.	TRUE	-0.8501	0.26	0.4115	TRUE	-2.55	0.00627	0.01714	TRUE	-0.7436	0.02176	0.03956	TRUE	-2.028	0.0001042	0.0002396		27.14	17.25	12.41	8.93	16.28	60.75	422.1	16.63	44.28	55.47	85.73
EBESCG00000013185	5S_rRNA	n.a.	TRUE	-0.738	0.3256	0.4874	TRUE	-2.631	0.008581	0.02273	TRUE	-0.7842	0.02458	0.04409	TRUE	-2.05	0.0001258	0.0002876		25.39	14.21	11.72	7.256	13.71	30.97	427.9	19.49	37.05	63.75	61.73
EBESCG00000013181	5S_rRNA	n.a.	TRUE	-0.6126	0.4152	0.5747	TRUE	-3.256	0.0009308	0.003092	TRUE	0.1157	0.6618	0.7376	TRUE	-2.36	4.394e-13	1.944e-12		41.15	28.42	26.89	32.93	44.55	123.9	1131	28.67	210.5	157.3	281.2
EBESCG00000013180	5S_rRNA	n.a.	TRUE	-0.7635	0.3105	0.4715	TRUE	-3.332	0.0008	0.002704	TRUE	-0.3919	0.3031	0.3896	TRUE	-2.65	1.177e-06	3.184e-06		16.64	12.18	4.827	11.16	14.56	51.22	492.4	20.07	49.7	74.51	108
EBESCG00000013182	5S_rRNA	n.a.	TRUE	-0.7349	0.3301	0.4921	TRUE	-3.544	0.0008437	0.002823	TRUE	-0.3989	0.2754	0.3586	TRUE	-2.359	8.702e-06	2.201e-05		19.26	9.134	7.585	11.72	10.28	48.84	580.4	18.35	53.31	43.88	89.16
EBESCG00000013183	5S_rRNA	n.a.	TRUE	-0.6725	0.3706	0.5342	TRUE	-4.178	1.508e-05	7.068e-05	TRUE	0.07118	0.7545	0.8135	TRUE	-3.197	1.954e-15	9.858e-15		39.4	32.48	28.96	37.95	35.98	220.4	2208	81.98	187.9	319.6	625.9
EBESCG00000013186	5S_rRNA	n.a.	TRUE	-0.6417	0.3908	0.5549	TRUE	-4.234	1.977e-05	9.054e-05	TRUE	0.2452	0.3152	0.4018	TRUE	-3.085	9.025e-16	4.646e-15		39.4	23.34	38.61	33.49	29.99	220.4	1991	63.06	172.6	331.2	536.7
EBESCG00000013187	5S_rRNA	n.a.	TRUE	-0.6948	0.3567	0.5198	TRUE	-4.325	1.356e-05	6.451e-05	TRUE	0.2618	0.2827	0.3666	TRUE	-3.01	8.673e-18	5.048e-17		35.02	30.45	32.41	31.81	44.55	208.4	2253	76.82	209.6	332.8	509.3
EBESCG00000013157	6S	n.a.	TRUE	0.2558	0.04208	0.09615	TRUE	1.248	2.194e-05	9.986e-05	TRUE	-0.02264	0.8835	0.9131	TRUE	0.9261	1.241e-08	3.957e-08		22130	15450	17370	16550	16170	8135	11120	7361	9526	11750	10460
EBESCG00000012296	aaeA	n.a.	TRUE	0.9063	0.005687	0.01692	TRUE	1.355	0.0001935	0.0007396	TRUE	0.1863	0.2244	0.3004	TRUE	0.5159	0.03469	0.05585		217.1	206	208.9	197.6	248.4	77.42	93.8	99.76	145.5	177.2	233.2
EBESCG00000011594	aaeR	Sigma70	TRUE	0.0674	0.7384	0.8362	TRUE	1.56	1.261e-11	1.295e-10	TRUE	0.3189	0.007032	0.01422	TRUE	1.812	1.323e-32	1.522e-31		1460	1281	1581	1436	1615	530.1	547.1	461.5	658.7	418.1	524.7
EBESCG00000010821	aaeX	n.a.	TRUE	0.5884	0.2049	0.3439	TRUE	1.426	0.001828	0.005667	TRUE	0.08384	0.5675	0.6531	TRUE	0.994	0.004143	0.007822		164.6	174.6	174.4	151.8	161.9	82.19	41.04	75.68	56.02	158.1	77.16
EBESCG00000012186	aas	n.a.	TRUE	0.05528	0.7011	0.8099	TRUE	-0.3011	0.2887	0.4246	TRUE	0.4031	0.0005037	0.001265	TRUE	0.08797	0.4973	0.5721		1238	1283	1491	1422	1602	1945	1296	1773	1807	1925	1396
EBESCG00000011149	aat	Sigma70	TRUE	0.01306	0.9494	0.9703	TRUE	0.1786	0.5088	0.639	TRUE	0.02571	0.8332	0.875	TRUE	0.1055	0.5102	0.5852		588.4	503.4	519.9	490.6	497.8	589.6	556.9	448.3	560.2	661.5	463
EBESCG00000011513	abgA	n.a.	TRUE	0.2758	0.6569	0.7767	TRUE	0.06397	0.9385	0.9632	TRUE	0.6679	0.008319	0.01655	TRUE	0.4058	0.4365	0.5141		21.01	27.4	36.54	30.7	37.7	22.63	11.72	37.27	15.36	33.12	48.01
EBESCG00000012206	abgB	n.a.	TRUE	-0.06902	0.8865	0.9383	TRUE	0.5167	0.283	0.419	TRUE	0.2709	0.08668	0.1337	TRUE	0.7105	0.02512	0.04136		89.31	86.26	100.7	98.79	87.39	41.69	95.75	71.09	71.38	91.9	44.58
EBESCG00000009260	abgR	n.a.	TRUE	-1.181	1.018e-08	6.893e-08	TRUE	-2.05	2.59e-10	2.316e-09	TRUE	0.3296	0.02717	0.04816	TRUE	-0.5055	0.01974	0.03294		112.1	109.6	127.6	132.3	117.4	543.2	500.2	467.3	198.8	229.3	217.8
EBESCG00000011011	abgT	n.a.	TRUE	-0.1913	0.6261	0.751	TRUE	0.03146	0.9466	0.9681	TRUE	-0.2613	0.1298	0.1879	TRUE	-0.05688	0.8645	0.897		93.69	75.1	62.06	66.42	63.4	108.4	66.44	90.01	84.94	54.64	104.6
EBESCG00000009322	abrB	n.a.	TRUE	0.109	0.7205	0.8221	TRUE	3.219	6.938e-33	2.502e-31	TRUE	-0.4674	0.0007376	0.001823	TRUE	2.495	7.478e-38	1.07e-36		1379	1096	795.7	726.1	901.3	134.6	154.4	147.9	138.2	202	178.3
EBESCG00000009164	accA	Sigma70	TRUE	0.144	0.08029	0.1642	TRUE	-1.618	3.681e-14	4.847e-13	TRUE	0.6283	9.96e-08	4.107e-07	TRUE	-1.142	8.244e-19	5.031e-18		2607	2482	3486	3459	3705	8382	8244	9005	9703	8611	10080
EBESCG00000010771	accB	Sigma70	TRUE	0.0747	0.2386	0.3855	TRUE	-2.423	5.552e-19	1.005e-17	TRUE	1.126	7.288e-22	9.519e-21	TRUE	-1.373	1.185e-23	9.426e-23		2509	2551	5256	5021	4705	15550	14640	14450	15830	15480	15500
EBESCG00000009633	accC	Sigma70	TRUE	0.1478	0.01299	0.03492	TRUE	-2.309	7.153e-08	4.652e-07	TRUE	1.284	4.008e-22	5.348e-21	TRUE	-1.168	1.67e-11	6.537e-11		5956	5108	11920	12810	11780	31040	28510	30310	34060	32600	32320
EBESCG00000010390	accD	Sigma70	TRUE	0.2404	0.0004392	0.001664	TRUE	-1.023	1.176e-05	5.634e-05	TRUE	0.4085	0.0004599	0.001162	TRUE	-0.8767	4.552e-11	1.728e-10		4682	4751	5962	5692	5328	10410	10130	10950	12580	12030	12990
EBESCG00000009877	aceA	Sigma70	TRUE	-3.432	0	0	TRUE	-2.292	1.926e-27	5.474e-26	TRUE	0.268	0.01019	0.01988	TRUE	1.404	3.939e-33	4.643e-32		1494	1407	1639	1574	1522	7772	7547	8003	688.5	701.3	773.3
EBESCG00000011107	aceB	Sigma70	TRUE	-3.168	1.229e-140	1.54e-138	TRUE	-2.372	5.022e-26	1.299e-24	TRUE	0.3499	0.000904	0.002201	TRUE	1.146	3.771e-16	1.989e-15		1111	1072	1287	1324	1163	6648	5682	6145	671.4	582.9	811
EBESCG00000012558	aceE	Sigma38,Sigma70	TRUE	0.9683	3.395e-62	1.878e-60	TRUE	0.8231	0.2403	0.3697	TRUE	-0.275	0.0551	0.08972	TRUE	-0.4248	0.08374	0.1237		82560	87870	61510	67130	62370	51400	53740	53760	106600	101400	101500
EBESCG00000009074	aceF	Sigma38,Sigma70	TRUE	1.188	2.712e-62	1.52e-60	TRUE	0.7457	0.1355	0.2364	TRUE	-0.2646	0.06346	0.1014	TRUE	-0.7184	0.0008418	0.001755		38600	41750	27660	33980	29120	24940	27830	26550	64130	59560	56600
EBESCG00000012620	aceK	Sigma70	TRUE	-3.082	1.48e-62	8.518e-61	TRUE	-2.449	1.269e-20	2.557e-19	TRUE	0.158	0.2492	0.3292	TRUE	0.7111	0.001486	0.003003		285.4	292.3	289.6	331.5	251	1836	1700	1651	291	192.9	157.7
EBESCG00000009403	ackA	Sigma32	TRUE	1.029	2.304e-50	1.033e-48	TRUE	1.507	4.866e-08	3.228e-07	TRUE	-0.5141	2.864e-05	8.804e-05	TRUE	-0.01802	0.9005	0.924		17730	18390	11750	11430	11110	6813	6738	7326	14250	13910	13740
EBESCG00000008989	acnA	Sigma38,Sigma70	TRUE	-0.6848	1.34e-07	8.163e-07	TRUE	1.741	7.665e-19	1.371e-17	TRUE	-1.029	2.847e-18	2.977e-17	TRUE	1.42	1.377e-26	1.235e-25		10300	9172	4272	4506	4155	3166	3119	3279	2226	2100	1509
EBESCG00000011689	acnB	Sigma70	TRUE	-0.4142	8.231e-09	5.627e-08	TRUE	0.6795	0.3329	0.4694	TRUE	-0.3204	0.03926	0.0666	TRUE	0.7709	0.0008079	0.001687		82480	80310	54370	69880	52820	54090	56700	56820	44680	43130	37330
EBESCG00000011557	acpH	n.a.	TRUE	-0.6262	0.0184	0.04729	TRUE	-0.2574	0.4041	0.5424	TRUE	-0.05829	0.6765	0.7494	TRUE	0.2385	0.3144	0.3899		255.7	232.4	200	207.1	230.5	300.2	320.5	337.7	196.1	283.2	168
EBESCG00000012486	acpP	Sigma70	TRUE	-0.3179	1.051e-05	5.029e-05	TRUE	-0.2763	0.6484	0.7548	TRUE	-0.3949	0.007695	0.01543	TRUE	-0.3425	0.09735	0.1407		35620	39830	28170	28200	21670	50770	48210	51120	37380	38090	43380
EBESCG00000012378	acpT	n.a.	TRUE	0.08396	0.634	0.7566	TRUE	-0.01399	0.9589	0.9754	TRUE	-0.01437	0.9228	0.9417	TRUE	-0.1767	0.2671	0.3396		558.6	452.6	395.8	453.2	508	487.2	584.3	611.7	628.9	568	660.1
EBESCG00000009171	acrA	Sigma70	TRUE	0.3122	7.056e-05	0.0003045	TRUE	-0.4787	0.008653	0.0229	TRUE	0.3936	0.0006626	0.00165	TRUE	-0.3884	0.0008772	0.001824		3634	3549	4492	4111	4185	5308	5626	5576	6904	6457	6847
EBESCG00000011422	acrB	Sigma70	TRUE	0.1687	0.02878	0.06969	TRUE	-0.2459	0.4105	0.5491	TRUE	0.2872	0.02047	0.03757	TRUE	-0.1268	0.4038	0.4823		11840	10940	12660	12620	12380	14170	15450	15000	17490	15400	16770
EBESCG00000010738	acrD	Sigma54	TRUE	0.6348	0.004378	0.0134	TRUE	0.3873	0.2255	0.3522	TRUE	0.2149	0.1099	0.1634	TRUE	-0.04396	0.7937	0.8361		311.7	263.9	291	301.4	315.3	241.8	222.8	252.8	358.7	388.3	382.4
EBESCG00000011745	acrE	Sigma70	TRUE	-0.1675	0.7692	0.859	TRUE	-0.5157	0.449	0.5854	TRUE	0.5975	0.009888	0.01936	TRUE	0.2307	0.6353	0.6985		30.65	24.36	35.17	40.74	37.7	50.03	52.76	29.81	66.87	30.63	18.86
EBESCG00000009278	acrF	Sigma70	TRUE	0.547	0.07099	0.1483	TRUE	0.6101	0.07962	0.1537	TRUE	0.7168	1.255e-07	5.093e-07	TRUE	0.763	0.0005318	0.001133		207.5	179.6	305.5	283.5	275.9	138.2	130.9	144.5	156.3	207	253.8
EBESCG00000012047	acrR	Sigma70	TRUE	-0.1533	0.4196	0.5788	TRUE	-0.213	0.4214	0.5591	TRUE	-0.2604	0.03183	0.05556	TRUE	-0.2407	0.167	0.2261		673.3	570.4	482.7	461	465.2	902.9	793.4	677.1	839.4	688.8	481.8
EBESCG00000010254	acs	Sigma38,Sigma70	TRUE	-2.837	3.96e-79	3.124e-77	TRUE	-2.835	1.416e-30	4.536e-29	TRUE	1.009	1.218e-17	1.22e-16	TRUE	1.036	1.563e-11	6.136e-11		490.3	442.5	836.4	854.5	855.9	3778	3537	3616	581	534	378.9
EBESCG00000011171	actP	Sigma38,Sigma70	TRUE	-2.968	3.496e-66	2.19e-64	TRUE	-3.209	2.85e-27	8.048e-26	TRUE	0.977	4.724e-11	2.8e-10	TRUE	0.7167	0.000901	0.001867		160.2	162.4	260.6	292.5	308.4	1593	1460	1816	167.2	221.9	245.2
EBESCG00000009269	ada	Sigma38,Sigma70	TRUE	-0.456	0.02653	0.06531	TRUE	0.09837	0.7116	0.8042	TRUE	-0.4323	0.001239	0.002931	TRUE	0.2144	0.2215	0.2884		553.4	430.3	315.1	346.6	327.3	484.8	549.1	487.9	358.7	291.4	384.1
EBESCG00000012328	add	Sigma70	TRUE	-0.2999	0.002578	0.008388	TRUE	-0.3439	0.1148	0.2061	TRUE	0.9119	1.801e-15	1.545e-14	TRUE	0.8759	1.389e-14	6.678e-14		2202	2317	4012	3896	3626	3099	2908	3377	2542	2346	2697
EBESCG00000010971	ade	n.a.	TRUE	0.686	7.525e-05	0.0003237	TRUE	-0.9415	0.003559	0.01035	TRUE	0.9143	4.909e-12	3.211e-11	TRUE	-0.6958	3.387e-07	9.546e-07		288.1	249.7	448.2	449.3	478.9	570.6	463.1	638.1	1009	837	848.8
EBESCG00000012124	adhE	Sigma38	TRUE	0.2806	0.004884	0.0147	TRUE	2.565	1.249e-05	5.975e-05	TRUE	-0.1948	0.1952	0.2666	TRUE	2.085	2.088e-18	1.248e-17		74300	85270	63060	69800	56560	15250	14630	14490	14660	18990	19900
EBESCG00000010910	adhP	Sigma28	TRUE	0.2366	0.03172	0.07577	TRUE	-0.7061	0.003817	0.01102	TRUE	0.2592	0.02023	0.03722	TRUE	-0.6803	4.509e-11	1.713e-10		1208	1317	1329	1378	1390	2536	2110	2102	2712	2485	2735
EBESCG00000011311	adiC	Sigma32	TRUE	-0.2867	0.5934	0.727	TRUE	0.8778	0.08299	0.1586	TRUE	-0.1851	0.2593	0.34	TRUE	0.8731	0.02666	0.04372		99.82	86.26	71.71	75.91	75.39	30.97	76.21	63.64	25.3	64.58	56.58
EBESCG00000010987	adk	n.a.	TRUE	-0.9608	7.461e-49	3.31e-47	TRUE	-1.24	6.799e-08	4.428e-07	TRUE	0.539	2.616e-06	9.17e-06	TRUE	0.2825	0.01326	0.02282		4223	4098	5624	5500	5266	10870	10640	10810	5526	5460	5273
EBESCG00000010175	adrA	Sigma38	TRUE	0.2002	0.6056	0.7361	TRUE	-0.4144	0.315	0.4514	TRUE	0.3894	0.02244	0.04066	TRUE	-0.3445	0.2887	0.362		87.56	81.19	95.84	94.88	111.4	96.48	177.8	110.1	103.9	232.7	121.7
EBESCG00000011597	aegA	n.a.	TRUE	1.184	0.000141	0.0005787	TRUE	3.831	1.355e-36	6.187e-35	TRUE	0.3764	0.001221	0.002896	TRUE	2.953	3.79e-77	2.134e-75		1456	1402	1538	1693	1791	141.7	103.6	84.28	240.4	313.8	222.9
EBESCG00000010121	aer	Sigma28	TRUE	-0.05865	0.7902	0.8732	TRUE	-0.1692	0.6011	0.718	TRUE	0.451	0.0004637	0.001171	TRUE	0.4373	0.008683	0.01556		287.2	268.9	350.3	331	351.3	347.8	287.2	377.8	326.2	287.3	308.6
EBESCG00000009398	aes	n.a.	TRUE	-0.08531	0.7825	0.8679	TRUE	-0.1726	0.6181	0.7312	TRUE	0.4837	0.0002752	0.0007215	TRUE	0.3856	0.04853	0.07527		178.6	179.6	224.8	237.2	216.7	214.4	318.5	158.2	237.6	206.2	181.8
EBESCG00000012665	afuB	n.a.	TRUE	0.6453	0.317	0.4784	TRUE	-0.134	0.884	0.9261	TRUE	0.5302	0.1127	0.1669	TRUE	-0.6151	0.2835	0.3567		25.39	12.18	21.38	20.65	34.27	8.338	42.99	21.79	24.4	85.28	29.15
EBESCG00000012875	afuC	n.a.	TRUE	-0.2987	0.5076	0.6591	TRUE	-0.6172	0.4186	0.557	TRUE	0.6973	0.001043	0.002506	TRUE	0.5022	0.1463	0.2012		45.53	35.52	61.37	52.46	67.68	98.86	13.68	77.97	55.12	55.47	42.87
EBESCG00000009573	agaA	Sigma70	TRUE	-1.112	0.05231	0.1156	TRUE	-1.047	0.1351	0.2361	TRUE	0.02508	0.9289	0.9456	TRUE	0.316	0.572	0.6438		21.89	20.3	15.86	20.65	22.27	55.98	33.22	50.45	23.49	14.9	18.86
EBESCG00000012283	agaB	Sigma70	TRUE	-0.1188	0.8642	0.9246	TRUE	-0.3405	0.8252	0.8895	TRUE	0.842	0.08791	0.1352	TRUE	0.9692	0.4311	0.5092		6.129	3.045	8.274	7.256	7.71	15.48	0	2.293	0	13.25	0
EBESCG00000011580	agaC	Sigma70	TRUE	1.149	0.1302	0.243	TRUE	1.909	0.1684	0.2798	TRUE	-0.06691	0.8723	0.9034	TRUE	-0.09547	0.9292	0.9464		21.01	6.089	15.17	7.814	13.71	8.338	0	2.293	0	9.935	37.72
EBESCG00000009281	agaD	Sigma70	TRUE	0.5642	0.3957	0.5594	TRUE	0.8697	0.2877	0.4236	TRUE	-0.1983	0.4693	0.558	TRUE	-0.0123	0.9846	0.989		27.14	27.4	19.31	27.91	15.42	13.1	15.63	19.49	24.4	10.76	42.87
EBESCG00000009307	agaI	Sigma70	TRUE	0.4371	0.4728	0.6287	TRUE	-0.5151	0.5581	0.6822	TRUE	0.7349	0.006429	0.01318	TRUE	-0.1992	0.7058	0.7608		19.26	16.24	26.89	26.23	28.27	10.72	29.31	43	40.66	56.3	13.72
EBESCG00000009512	agaR	Sigma70	TRUE	0.3119	0.03254	0.07739	TRUE	1.241	7.261e-08	4.694e-07	TRUE	0.5118	7.687e-06	2.533e-05	TRUE	1.399	3.279e-27	3.01e-26		1805	1600	2151	2105	2317	687.3	820.7	865.7	890.9	999.3	1123
EBESCG00000010099	agaS	Sigma70	TRUE	0.264	0.6773	0.7922	TRUE	0.5481	0.5042	0.6348	TRUE	1.267	3.551e-12	2.362e-11	TRUE	1.225	0.0003081	0.0006777		59.54	42.62	111.7	109.4	116.5	4.765	82.07	38.99	45.18	86.11	39.44
EBESCG00000009063	agaV	Sigma70	TRUE	-2.624	1.38e-05	6.517e-05	TRUE	-2.363	0.0004531	0.001615	TRUE	1.304	6.622e-06	2.199e-05	TRUE	2.097	0.001461	0.002957		13.13	12.18	26.89	30.7	27.42	46.45	105.5	72.24	7.229	13.25	1.715
EBESCG00000013102	agaW	Sigma70	TRUE	-0.9987	0.1212	0.2294	TRUE	-1.216	0.1025	0.1875	TRUE	0.1477	0.6323	0.7111	TRUE	1.067	0.1975	0.2618		14.89	17.25	14.48	18.42	14.56	30.97	56.67	39.56	18.07	8.279	0
EBESCG00000011656	agp	n.a.	TRUE	-1.788	1.23e-27	2.993e-26	TRUE	-0.03215	0.8898	0.9295	TRUE	-0.8141	1.09e-13	8.164e-13	TRUE	0.9356	1.318e-07	3.856e-07		1184	1274	667.5	645.2	582.6	1435	1354	1341	311.7	418.9	464.7
EBESCG00000010751	ahpC	Sigma70	TRUE	-0.08607	0.2099	0.3499	TRUE	0.6794	0.02335	0.05394	TRUE	-0.3832	0.00185	0.004241	TRUE	0.419	0.002305	0.004505		16480	15590	11700	11320	10330	11480	10460	10900	10300	10060	9719
EBESCG00000011926	ahpC	Sigma70	TRUE	-0.1089	0.09072	0.1813	TRUE	0.6751	0.02532	0.05803	TRUE	-0.3864	0.001673	0.003874	TRUE	0.4011	0.003732	0.007093		16590	15530	11670	11300	10370	11460	10380	11130	10220	9979	10240
EBESCG00000010548	ahpF	Sigma24	TRUE	-0.006264	0.9494	0.9703	TRUE	0.9328	2.758e-06	1.446e-05	TRUE	0.02232	0.8492	0.8866	TRUE	1.007	1.678e-19	1.06e-18		3727	3525	3311	3195	3465	2090	2067	2089	2064	1956	1979
EBESCG00000010364	ahpF	Sigma24	TRUE	-0.1162	0.2586	0.4095	TRUE	0.8982	5.508e-06	2.752e-05	TRUE	0.04057	0.7296	0.7925	TRUE	0.9903	2.749e-19	1.722e-18		3752	3405	3376	3185	3406	2009	2136	2179	2079	1972	2011
EBESCG00000009255	aidB	Sigma38,Sigma70	TRUE	-0.3904	0.2335	0.3793	TRUE	0.7199	0.05638	0.1152	TRUE	-0.1207	0.4816	0.5701	TRUE	0.9365	0.0001498	0.0003392		225	334.9	212.4	243.9	240.7	141.7	166.1	243.7	122	125	197.2
EBESCG00000011200	ais	Sigma70	TRUE	-0.628	0.238	0.3849	TRUE	-1.631	0.02603	0.05943	TRUE	0.3083	0.353	0.4399	TRUE	-0.04222	0.9456	0.9587		12.26	16.24	20.69	13.95	12.85	54.79	52.76	39.56	23.49	25.67	8.573
EBESCG00000010457	alaS	n.a.	TRUE	0.5444	1.141e-19	1.913e-18	TRUE	-0.4259	0.3093	0.4455	TRUE	0.5615	5.378e-05	0.0001584	TRUE	-0.4014	0.0358	0.0574		16470	17940	23770	21440	23580	25710	24340	25870	38080	35700	36030
EBESCG00000010377	aldA	Sigma70	TRUE	-3.168	0	0	TRUE	-2.678	3.775e-13	4.402e-12	TRUE	0.5558	0.004943	0.01031	TRUE	1.043	3.276e-18	1.946e-17		1959	3586	3573	3997	3508	18450	19410	20670	1980	2158	2339
EBESCG00000010073	aldB	Sigma38	TRUE	-1.038	0.04785	0.1068	TRUE	0.8009	0.07029	0.1385	TRUE	-0.684	0.0001866	0.0005038	TRUE	1.296	0.005216	0.009672		96.31	124.8	54.47	69.21	61.68	48.84	82.07	79.69	17.17	24.84	51.44
EBESCG00000011986	alkA	Sigma38,Sigma70	TRUE	0.04984	0.864	0.9246	TRUE	0.4065	0.2128	0.3366	TRUE	0.5055	0.0008163	0.002004	TRUE	0.9004	6.411e-05	0.0001504		199.6	221.2	244.1	266.2	299.9	176.3	187.6	161.7	141	176.4	209.2
EBESCG00000012589	alkB	Sigma38,Sigma70	TRUE	-0.1032	0.8015	0.8822	TRUE	0.6961	0.09996	0.1844	TRUE	-0.4787	0.002303	0.005178	TRUE	0.3193	0.2967	0.3708		151.5	127.9	85.5	90.42	97.67	55.98	146.6	94.02	112	95.21	54.87
EBESCG00000012427	allA	n.a.	TRUE	-0.243	0.699	0.8098	TRUE	0.6234	0.4223	0.56	TRUE	0.3091	0.1487	0.2116	TRUE	0.6493	0.1297	0.1815		35.9	36.54	39.99	39.07	43.69	34.54	11.72	26.95	26.2	29.81	39.44
EBESCG00000009104	allB	Sigma70	TRUE	-0.3896	0.4587	0.6155	TRUE	0.3438	0.5689	0.6913	TRUE	-0.3679	0.07836	0.1227	TRUE	0.3617	0.3935	0.4718		59.54	52.77	43.44	32.93	43.69	57.17	29.31	53.32	37.05	30.63	46.3
EBESCG00000012825	allC	Sigma70	TRUE	0.2711	0.4258	0.5847	TRUE	0.1577	0.6724	0.7721	TRUE	0.1397	0.4321	0.5198	TRUE	0.03354	0.9067	0.9288		116.5	152.2	125.5	124.5	151.6	113.2	160.2	129.6	147.3	110.1	221.2
EBESCG00000009598	allD	Sigma70	TRUE	-1.175	0.08671	0.1752	TRUE	-0.9847	0.275	0.4109	TRUE	0.1442	0.6761	0.7492	TRUE	1.743	0.1295	0.1812		14.89	11.16	15.86	10.6	13.71	40.5	35.17	12.04	0	13.25	0
EBESCG00000012919	allR	n.a.	TRUE	0.1714	0.2685	0.4224	TRUE	0.8565	0.0001014	0.000407	TRUE	-0.09897	0.3849	0.4725	TRUE	0.5499	2.551e-05	6.212e-05		1701	1670	1493	1306	1467	888.6	1110	1085	1042	1196	1279
EBESCG00000009003	allS	n.a.	TRUE	0.705	0.3459	0.5094	TRUE	2.258	0.02648	0.06029	TRUE	-0.1216	0.5867	0.6693	TRUE	1.643	0.001309	0.002664		49.91	32.48	33.79	35.16	35.13	5.956	0	18.35	14.46	10.76	15.43
EBESCG00000011809	alpA	n.a.	TRUE	-0.2603	0.7289	0.829	TRUE	-0.4868	0.6276	0.7382	TRUE	0.8474	0.01342	0.02567	TRUE	0.8427	0.3375	0.4148		10.51	11.16	22.06	15.07	16.28	25.01	13.68	10.89	28.91	6.624	0
EBESCG00000012439	alr	n.a.	TRUE	0.414	0.002146	0.007125	TRUE	0.2246	0.311	0.4472	TRUE	0.605	2.82e-08	1.243e-07	TRUE	0.3715	0.001886	0.003748		1135	1156	1564	1547	1611	954.1	1188	1111	1326	1483	1595
EBESCG00000012493	alsA	Sigma70	TRUE	-0.6601	0.1838	0.3177	TRUE	0.1014	0.847	0.9037	TRUE	0.03395	0.8562	0.8925	TRUE	0.8268	0.0385	0.0612		52.54	70.03	57.92	56.37	54.83	73.85	64.48	50.45	25.3	43.88	46.3
EBESCG00000012741	alsB	Sigma70	TRUE	0.4483	0.4904	0.6455	TRUE	0.2626	0.7858	0.8591	TRUE	0.6037	0.0006931	0.00172	TRUE	0.1416	0.8034	0.8442		60.42	49.73	76.54	78.7	72.82	69.09	0	68.8	27.11	35.6	186.9
EBESCG00000009384	alsC	Sigma70	TRUE	-0.1891	0.7218	0.8231	TRUE	0.578	0.282	0.418	TRUE	1.138	3.391e-11	2.038e-10	TRUE	1.676	5.686e-07	1.569e-06		67.42	61.91	117.9	133.4	136.2	50.03	50.81	42.43	64.15	56.3	22.29
EBESCG00000011404	alsE	Sigma32	TRUE	-0.08737	0.8683	0.9271	TRUE	0.01827	0.9741	0.9839	TRUE	0.3911	0.03535	0.06083	TRUE	0.4483	0.2678	0.3403		49.03	45.67	58.61	56.37	53.97	42.88	62.53	51.03	63.25	61.27	22.29
EBESCG00000012472	alsK	Sigma32	TRUE	0.4086	0.3753	0.5395	TRUE	0.4699	0.3964	0.5354	TRUE	0.4176	0.01148	0.02226	TRUE	0.7771	0.004357	0.008197		102.4	114.7	150.3	129.5	112.2	77.42	35.17	130.1	75	92.73	109.7
EBESCG00000011377	alx	Sigma28	TRUE	-0.03119	0.8869	0.9385	TRUE	0.4887	0.1112	0.2004	TRUE	-0.6704	1.288e-06	4.668e-06	TRUE	-0.087	0.6239	0.6886		609.4	493.2	315.8	287.4	337.5	437.1	345.9	485.6	375	380	454.4
EBESCG00000009935	amiA	Sigma70	TRUE	-0.04831	0.7433	0.8393	TRUE	0.05043	0.8505	0.9058	TRUE	0.3381	0.001916	0.004379	TRUE	0.4741	2.785e-05	6.754e-05		1123	1032	1229	1216	1249	1213	934	1226	1039	1085	1085
EBESCG00000012787	amiB	Sigma70	TRUE	0.03183	0.8108	0.8888	TRUE	0.16	0.4679	0.6024	TRUE	-0.2109	0.07386	0.1162	TRUE	-0.08492	0.4697	0.5458		1457	1409	1054	1082	1217	1223	1555	1477	1547	1397	1356
EBESCG00000012966	amiC	Sigma70	TRUE	0.05929	0.565	0.703	TRUE	-0.801	0.001261	0.004047	TRUE	0.5784	7.124e-08	2.981e-07	TRUE	-0.2875	0.008053	0.01451		1104	1127	1498	1509	1507	2344	1938	2069	2101	2372	2169
EBESCG00000009242	amn	n.a.	TRUE	-0.7835	2.181e-10	1.736e-09	TRUE	0.8511	1.964e-06	1.051e-05	TRUE	0.07234	0.5389	0.6274	TRUE	1.712	5.714e-38	8.231e-37		4353	4331	4406	3876	4092	2503	2722	2718	1372	1449	1739
EBESCG00000010986	ampC	Sigma70	TRUE	-0.4012	0.2298	0.3747	TRUE	-0.03486	0.9172	0.9483	TRUE	0.1254	0.4279	0.5159	TRUE	0.4972	0.07113	0.1063		251.3	310.6	295.1	313.1	221	343	435.8	201.8	292.8	291.4	120
EBESCG00000011987	ampD	Sigma24	TRUE	0.116	0.5574	0.6988	TRUE	0.8992	0.001956	0.006026	TRUE	0.62	5.549e-06	1.871e-05	TRUE	1.412	3.734e-23	2.873e-22		819.6	631.3	995.7	941	1084	439.5	363.5	458.1	478.9	404.9	493.8
EBESCG00000009680	ampE	Sigma24	TRUE	-0.4223	0.06731	0.1416	TRUE	0.76	0.0025	0.007524	TRUE	0.7977	1.409e-13	1.044e-12	TRUE	1.979	6.892e-35	8.723e-34		982.4	948.9	1554	1521	1477	464.5	752.3	688.6	573.8	338.6	490.4
EBESCG00000009928	ampG	Sigma24	TRUE	-0.2354	0.02864	0.06955	TRUE	-2.142	4.981e-18	8.416e-17	TRUE	-0.07468	0.5182	0.6079	TRUE	-1.981	3.756e-64	1.397e-62		518.3	509.5	449.6	458.8	414.7	2686	2542	2253	2199	1914	2200
EBESCG00000009959	ampH	n.a.	TRUE	-0.8828	6.65e-07	3.776e-06	TRUE	-0.7577	0.008378	0.02231	TRUE	0.00162	0.9904	0.9931	TRUE	0.1265	0.4358	0.5135		507	402.9	403.4	401.3	431.8	906.5	742.5	856	428.3	510	425.2
EBESCG00000010228	amtB	Sigma54	TRUE	-0.1356	0.6884	0.8004	TRUE	0.08039	0.8053	0.8748	TRUE	-0.4673	0.002522	0.005597	TRUE	-0.2398	0.3915	0.4698		168.1	209.1	116.5	132.8	119.1	181.1	240.4	177.2	187	111.8	231.5
EBESCG00000011726	amyA	Sigma70	TRUE	-1.509	1.572e-28	4.057e-27	TRUE	0.03162	0.8861	0.9276	TRUE	-1.214	3.135e-29	6.013e-28	TRUE	0.3369	0.01451	0.02477		1899	1958	749.5	723.9	780.5	1932	2069	2208	819.5	620.1	721.9
EBESCG00000010375	anmK	Sigma70	TRUE	0.1667	0.5172	0.6651	TRUE	0.3225	0.2772	0.4131	TRUE	0.6207	1.536e-05	4.885e-05	TRUE	0.6894	0.0004576	0.0009841		295.1	352.2	442.7	516.8	388.1	264.4	308.7	283.8	280.1	308.8	421.8
EBESCG00000009195	ansA	n.a.	TRUE	0.307	0.001694	0.005778	TRUE	-1.297	1.006e-07	6.379e-07	TRUE	0.4341	4.841e-05	0.0001446	TRUE	-1.178	1.261e-25	1.09e-24		884.3	847.4	1098	1057	1019	2454	2208	2314	2664	3109	2872
EBESCG00000009524	ansB	Sigma70	TRUE	0.9338	3.623e-08	2.345e-07	TRUE	3.206	4.782e-33	1.754e-31	TRUE	-0.505	5.694e-06	1.913e-05	TRUE	1.714	8.51e-46	1.633e-44		3992	4002	2528	2498	2604	491.9	371.3	532	913.5	1056	829.9
EBESCG00000010969	ansP	Sigma38	TRUE	1.048	8.614e-09	5.86e-08	TRUE	-2.733	2.291e-17	3.724e-16	TRUE	1.455	3.703e-21	4.598e-20	TRUE	-2.36	1.977e-51	4.546e-50		84.93	102.5	228.2	242.2	223.6	528.9	842.2	718.4	1597	1586	1118
EBESCG00000009741	apaG	Sigma24	TRUE	-0.1135	0.3999	0.5628	TRUE	-0.3787	0.1016	0.186	TRUE	0.2595	0.01702	0.03189	TRUE	-0.04086	0.7216	0.7762		1257	1157	1325	1286	1306	1594	1737	1837	1870	1608	1391
EBESCG00000012088	apaH	Sigma24	TRUE	0.4133	0.0002346	0.0009269	TRUE	-0.4053	0.08673	0.1641	TRUE	0.5043	5.854e-06	1.961e-05	TRUE	-0.3598	0.001042	0.002144		830.9	866.7	1043	1110	1110	1283	1212	1201	1735	1764	1553
EBESCG00000009153	aphA	n.a.	TRUE	-0.5031	0.00324	0.01027	TRUE	-0.179	0.4358	0.5738	TRUE	1.209	2.284e-28	4.141e-27	TRUE	1.52	4.784e-21	3.264e-20		953.5	876.9	1995	1918	1824	1092	1165	1158	607.2	970.3	824.8
EBESCG00000012907	appA	Sigma38,Sigma70	TRUE	0.3226	0.4517	0.6084	TRUE	1.185	0.007322	0.01973	TRUE	0.1351	0.3489	0.4363	TRUE	1.12	8.195e-06	2.078e-05		139.2	146.1	137.9	148.5	137.9	58.37	56.67	86	87.65	71.2	77.16
EBESCG00000011257	appB	Sigma38,Sigma70	TRUE	-0.4037	0.5052	0.657	TRUE	0.9162	0.1558	0.2633	TRUE	-0.1257	0.4872	0.576	TRUE	0.749	0.08031	0.1189		69.17	72.06	52.4	60.28	63.4	13.1	66.44	49.31	59.64	20.7	48.01
EBESCG00000009410	appC	Sigma38,Sigma70	TRUE	0.5751	0.2895	0.4481	TRUE	0.4049	0.5367	0.6649	TRUE	-0.1095	0.6478	0.7256	TRUE	-0.3608	0.4485	0.5256		37.65	44.65	31.72	29.58	43.69	38.12	29.31	33.25	65.06	26.49	73.73
EBESCG00000011833	appY	Sigma38	TRUE	0.1027	0.8926	0.9416	TRUE	1.71	0.07002	0.1381	TRUE	-0.5784	0.04925	0.08153	TRUE	0.7812	0.4214	0.4997		28.89	23.34	14.48	21.21	10.28	11.91	5.862	7.453	0	14.9	17.15
EBESCG00000009431	appY	Sigma38	TRUE	0.1214	0.8732	0.9302	TRUE	1.677	0.05369	0.1105	TRUE	-0.6242	0.02106	0.03845	TRUE	0.9036	0.3339	0.4113		31.52	25.37	13.79	16.74	20.56	5.956	11.72	11.47	0	15.73	17.15
EBESCG00000009846	apt	Sigma70	TRUE	0.4578	9.764e-05	0.0004132	TRUE	-1.613	3.368e-09	2.591e-08	TRUE	-0.04815	0.6595	0.7361	TRUE	-2.097	3.218e-69	1.405e-67		987.7	984.4	915	829.4	842.2	3566	2617	3579	4049	4661	4618
EBESCG00000012956	aqpZ	Sigma24	TRUE	0.2695	0.4874	0.6425	TRUE	0.8099	0.03974	0.08527	TRUE	-0.1189	0.4284	0.5162	TRUE	0.5237	0.03413	0.05506		165.5	206	151.7	162.4	148.2	117.9	177.8	71.09	103.9	131.6	154.3
EBESCG00000010482	araE	Sigma70	TRUE	-0.1448	0.5707	0.707	TRUE	-0.02174	0.9486	0.9692	TRUE	0.1646	0.2193	0.2944	TRUE	0.3249	0.1096	0.1563		208.4	235.5	228.2	221.6	224.5	272.8	218.9	241.9	203.3	250.9	192
EBESCG00000009855	araF	Sigma38	TRUE	-0.9296	0.1872	0.3218	TRUE	-0.5455	0.3967	0.5356	TRUE	0.2397	0.3729	0.4609	TRUE	0.946	0.2975	0.3717		34.15	26.39	42.75	26.23	29.13	45.26	70.35	36.12	16.26	0	46.3
EBESCG00000010502	araG	Sigma38	TRUE	-0.5589	0.1835	0.3173	TRUE	-0.01782	0.9589	0.9754	TRUE	-0.1055	0.4947	0.5841	TRUE	0.5042	0.177	0.2378		148	138	111	136.2	112.2	159.6	187.6	137	125.6	140.7	36.01
EBESCG00000010587	araH	Sigma32	TRUE	-1.125	0.01517	0.04004	TRUE	-0.04769	0.9074	0.9411	TRUE	-0.4656	0.02259	0.0409	TRUE	0.7548	0.0633	0.096		84.93	104.5	48.96	63.07	74.53	97.67	129	100.9	55.12	53.82	22.29
EBESCG00000009944	araJ	Sigma70	TRUE	0.7347	0.01487	0.03939	TRUE	0.3037	0.4692	0.6033	TRUE	0.4177	0.001689	0.003907	TRUE	0.02372	0.8912	0.9175		225	205	250.3	266.8	263	243	111.4	197.8	334.3	289.8	303.5
EBESCG00000009360	arcA	Sigma70	TRUE	-0.2224	0.01962	0.05004	TRUE	1.055	1.035e-07	6.532e-07	TRUE	0.3535	0.003538	0.007624	TRUE	1.649	3.608e-36	4.72e-35		7096	6946	8435	7986	7896	3800	3420	3833	2837	3385	3114
EBESCG00000011937	arcB	n.a.	TRUE	0.2189	0.06295	0.1347	TRUE	0.9371	6.354e-07	3.626e-06	TRUE	0.5338	3.082e-05	9.439e-05	TRUE	1.242	7.329e-22	5.217e-21		4052	4861	5821	5822	5851	2549	2581	2543	2938	2609	3383
EBESCG00000010077	argA	Sigma70	TRUE	-0.05588	0.8767	0.9319	TRUE	0.6622	0.1015	0.186	TRUE	0.3148	0.01341	0.02566	TRUE	1.129	6.665e-06	1.701e-05		288.1	252.7	306.8	316.5	289.6	210.8	109.4	220.2	219.6	187.1	92.59
EBESCG00000012520	argB	Sigma70	TRUE	0.2558	0.4944	0.6489	TRUE	0.6279	0.1062	0.193	TRUE	-0.1021	0.5578	0.6443	TRUE	0.03815	0.8784	0.9081		156.7	137	108.9	117.8	146.5	78.61	154.4	92.88	137.3	143.2	159.5
EBESCG00000013020	argC	Sigma70	TRUE	0.09271	0.853	0.9181	TRUE	1.305	0.04752	0.09958	TRUE	0.08304	0.5469	0.635	TRUE	1.376	2.287e-05	5.588e-05		202.3	205	189.6	190.9	205.6	137	11.72	102.1	51.5	83.62	140.6
EBESCG00000009835	argD	Sigma70	TRUE	-0.1171	0.6935	0.8051	TRUE	0.4498	0.1376	0.2393	TRUE	-0.6796	2.144e-06	7.597e-06	TRUE	-0.1348	0.5745	0.6459		314.3	317.7	153.1	196.5	185.1	195.3	322.4	259.7	223.2	302.2	178.3
EBESCG00000010299	argE	Sigma70	TRUE	-0.2433	0.1617	0.2892	TRUE	0.6315	0.0166	0.04028	TRUE	1.267	1.859e-33	4.488e-32	TRUE	2.135	4.823e-56	1.34e-54		1194	1171	2605	2612	2502	820.7	701.5	954	593.7	720.3	809.3
EBESCG00000012324	argF	Sigma70	TRUE	-0.2146	0.5508	0.6926	TRUE	0.5145	0.1858	0.3023	TRUE	-0.3481	0.06241	0.09988	TRUE	0.2359	0.3739	0.4516		118.2	183.7	111	110.5	98.52	119.1	123.1	107.2	117.5	126.7	80.59
EBESCG00000009645	argG	Sigma70	TRUE	-0.742	0.0004365	0.001655	TRUE	0.2381	0.2981	0.4343	TRUE	-0.1952	0.07664	0.1202	TRUE	0.7998	5.349e-06	1.377e-05		801.2	838.3	659.9	651.9	629.7	667	863.7	780.3	523.2	506.7	310.4
EBESCG00000009393	argH	Sigma70	TRUE	-0.2994	0.1654	0.2942	TRUE	0.2096	0.5088	0.639	TRUE	0.3719	0.001097	0.002627	TRUE	0.9668	1.571e-11	6.156e-11		512.2	501.3	604.7	589.9	584.3	530.1	357.6	522.3	377.7	355.2	366.9
EBESCG00000011369	argI	Sigma70	TRUE	-0.1535	0.7927	0.8755	TRUE	0.6327	0.3181	0.4544	TRUE	-0.5843	0.002958	0.006482	TRUE	-0.009114	0.9846	0.989		64.79	55.82	33.79	36.28	40.27	25.01	87.93	27.52	39.76	26.49	70.3
EBESCG00000009469	argK	n.a.	TRUE	-0.3835	0.4087	0.5693	TRUE	-0.1709	0.7396	0.8249	TRUE	0.4497	0.01952	0.036	TRUE	0.7469	0.03258	0.05276		53.41	54.8	68.95	59.72	73.68	66.7	74.25	61.34	64.15	41.4	39.44
EBESCG00000011061	argO	Sigma70	TRUE	-0.08266	0.7858	0.8698	TRUE	-0.33	0.3163	0.4528	TRUE	-0.09961	0.488	0.5767	TRUE	-0.3608	0.1276	0.1787		181.2	157.3	145.5	140.6	143.9	226.3	285.3	202.4	285.5	220.2	159.5
EBESCG00000010840	argR	Sigma70	TRUE	0.2499	0.05784	0.126	TRUE	-0.1578	0.5577	0.682	TRUE	0.4748	9.12e-05	0.0002566	TRUE	0.0915	0.4808	0.556		1354	1195	1656	1461	1679	1769	1284	1557	1918	2029	1487
EBESCG00000010193	argS	Sigma70	TRUE	-0.1468	0.0475	0.1063	TRUE	-1.111	5.644e-09	4.17e-08	TRUE	0.095	0.3783	0.4663	TRUE	-0.8648	6.334e-14	2.939e-13		2537	2671	2520	2570	2453	6309	6216	6016	5272	5782	5502
EBESCG00000011193	argT	Sigma54	TRUE	-1.027	6.997e-15	8.278e-14	TRUE	-0.853	0.0003359	0.001228	TRUE	0.9989	8.711e-20	9.982e-19	TRUE	1.166	7.122e-20	4.568e-19		1072	982.4	1938	1814	1815	1987	1968	2134	861.1	1040	1091
EBESCG00000009624	ariR	Sigma38,Sigma70	TRUE	-2.577	6.318e-73	4.639e-71	TRUE	-0.2057	0.3681	0.5066	TRUE	-2.283	5.155e-93	6.153e-91	TRUE	0.2008	0.2765	0.3498		1828	1783	363.4	318.1	325.6	2530	2204	2102	361.4	412.3	277.8
EBESCG00000010095	arnA	n.a.	TRUE	-0.8207	0.0004111	0.001566	TRUE	-0.6857	0.01006	0.0261	TRUE	-0.5737	6.213e-06	2.07e-05	TRUE	-0.4103	0.08604	0.1265		376.5	345.1	225.5	213.8	219.3	642	676.1	601.4	245.8	341.9	468.1
EBESCG00000012930	arnB	n.a.	TRUE	-1.007	8.713e-05	0.0003703	TRUE	-0.9285	0.004822	0.01347	TRUE	-0.5937	0.000113	0.0003137	TRUE	-0.5148	0.05014	0.07758		141	126.9	80.67	77.58	83.96	254.9	324.4	270.6	143.7	159.8	111.5
EBESCG00000009941	arnC	n.a.	TRUE	-1.944	4.271e-08	2.736e-07	TRUE	-1.416	0.0002675	0.001	TRUE	-0.6592	0.0001828	0.000494	TRUE	-0.06366	0.8668	0.8985		86.68	81.19	54.47	47.44	41.98	264.4	195.4	263.7	46.99	81.14	51.44
EBESCG00000011960	arnD	n.a.	TRUE	-0.2955	0.2992	0.4584	TRUE	-0.4156	0.2339	0.3631	TRUE	-0.3494	0.01754	0.03279	TRUE	-0.5221	0.03566	0.05722		136.6	149.2	102	101	101.1	185.8	209.1	230.5	225.9	146.5	156
EBESCG00000012632	arnE	n.a.	TRUE	-0.2932	0.5364	0.6799	TRUE	0.1393	0.791	0.8641	TRUE	-0.4115	0.01864	0.03456	TRUE	-0.004835	0.9892	0.9927		84.93	79.16	58.61	51.91	58.26	115.5	48.85	72.24	97.59	61.27	44.58
EBESCG00000009058	arnF	n.a.	TRUE	-0.256	0.3658	0.5299	TRUE	0.5078	0.1225	0.2171	TRUE	-0.614	1.097e-05	3.537e-05	TRUE	0.1797	0.5087	0.5837		246.9	294.3	163.4	159.6	155.9	187	201.3	233.9	178	226	101.2
EBESCG00000012661	arnT	n.a.	TRUE	-0.4324	0.2246	0.3687	TRUE	-0.2928	0.4039	0.5424	TRUE	-0.0479	0.7573	0.816	TRUE	0.2072	0.5103	0.5852		119.1	140.1	111.7	111.6	116.5	142.9	228.6	164.5	75	112.6	169.8
EBESCG00000012649	aroA	Sigma70	TRUE	-0.6195	9.738e-10	7.276e-09	TRUE	-1.221	8.464e-09	6.168e-08	TRUE	0.1744	0.1015	0.1528	TRUE	-0.3736	0.0002899	0.0006399		1490	1554	1660	1545	1455	3928	3760	3966	2653	2231	2409
EBESCG00000011858	aroB	Sigma70	TRUE	0.4894	2.419e-11	2.099e-10	TRUE	-1.048	9.578e-07	5.277e-06	TRUE	0.6045	9.482e-07	3.497e-06	TRUE	-0.9372	2.358e-12	9.824e-12		4028	4585	5871	5947	5933	9384	10320	9763	14600	13360	13110
EBESCG00000008974	aroC	n.a.	TRUE	0.1036	0.3175	0.4785	TRUE	-0.1134	0.5763	0.6966	TRUE	0.2851	0.01189	0.02292	TRUE	0.02272	0.8398	0.8754		2778	2436	2829	2887	2890	2806	3128	3353	3466	3100	3668
EBESCG00000011271	aroD	Sigma70	TRUE	0.1279	0.6571	0.7768	TRUE	0.1909	0.5642	0.6875	TRUE	1.506	1.201e-35	3.224e-34	TRUE	1.554	2.718e-12	1.122e-11		324	313.6	837.1	808.2	810.5	369.3	252.1	283.8	250.3	276.5	487
EBESCG00000012868	aroE	n.a.	TRUE	0.2174	0.02532	0.06269	TRUE	-1.155	1.13e-05	5.437e-05	TRUE	0.5596	0.0002782	0.0007284	TRUE	-0.8151	3.466e-15	1.716e-14		600.7	909.3	1013	1043	963	1853	1860	1833	2136	2197	2071
EBESCG00000010280	aroF	Sigma70	TRUE	-0.0601	0.6721	0.7886	TRUE	-0.2687	0.2805	0.4166	TRUE	-0.0002136	0.9984	0.9984	TRUE	-0.1911	0.1345	0.187		953.5	946.9	896.4	881.8	798.5	1309	1139	1290	1281	1003	1274
EBESCG00000012007	aroG	Sigma70	TRUE	-1.412	2.834e-52	1.341e-50	TRUE	-0.3365	0.09454	0.1762	TRUE	-0.09283	0.3988	0.4863	TRUE	1.039	9.263e-25	7.8e-24		3136	3026	2651	2518	2659	4535	3990	4217	1582	1525	1493
EBESCG00000012496	aroH	Sigma70	TRUE	-0.1321	0.2773	0.4317	TRUE	-1.379	1.057e-07	6.664e-07	TRUE	0.3418	0.004305	0.009095	TRUE	-0.9188	5.859e-13	2.56e-12		683.8	562.2	698.5	754	689.7	1901	1632	1766	1702	1817	1361
EBESCG00000009584	aroK	Sigma70	TRUE	0.4515	7.863e-12	7.202e-11	TRUE	-1.193	1.094e-08	7.877e-08	TRUE	0.3876	0.001256	0.00297	TRUE	-1.291	8.159e-24	6.561e-23		3292	3709	4290	4375	3770	8758	8895	8736	12570	11880	12220
EBESCG00000012305	aroL	Sigma70	TRUE	-0.2872	0.03624	0.08475	TRUE	-0.2689	0.3284	0.465	TRUE	0.1684	0.1287	0.1867	TRUE	0.1436	0.1957	0.2597		1189	1132	1234	1113	1187	1791	1233	1504	1315	1290	1259
EBESCG00000010144	aroM	Sigma70	TRUE	-0.8943	7.915e-06	3.911e-05	TRUE	-1.721	5.049e-09	3.769e-08	TRUE	-0.06558	0.6682	0.7431	TRUE	-0.9413	5.162e-07	1.43e-06		252.2	189.8	205.5	179.2	190.2	887.4	869.6	659.9	546.7	401.6	385.8
EBESCG00000010982	aroP	Sigma70	TRUE	0.346	0.06655	0.1405	TRUE	0.4046	0.1652	0.2755	TRUE	0.816	1.076e-13	8.071e-13	TRUE	0.9111	1.741e-11	6.802e-11		661.9	625.2	1007	1048	1017	575.3	433.8	564.1	713.8	550.6	716.7
EBESCG00000011704	arpA	Sigma24	TRUE	-2.526	8.339e-09	5.691e-08	TRUE	-3.238	5.556e-11	5.37e-10	TRUE	0.0733	0.7913	0.8428	TRUE	-0.5242	0.3629	0.4408		21.01	20.3	22.06	18.42	18.85	254.9	166.1	211	20.78	59.61	20.58
EBESCG00000011819	arsB	Sigma70	TRUE	0.4303	0.1069	0.2076	TRUE	-0.007738	0.9819	0.9895	TRUE	0.4147	0.003458	0.007466	TRUE	-0.06062	0.778	0.8234		198.8	187.8	235.8	216.6	248.4	235.8	205.2	196.1	267.5	245.9	373.8
EBESCG00000009974	arsC	Sigma70	TRUE	0.2649	0.4938	0.6483	TRUE	1.277	0.0002623	0.0009815	TRUE	0.0131	0.9253	0.9428	TRUE	1.204	1.881e-06	5.014e-06		219.8	225.3	196.5	195.3	218.5	110.8	113.3	81.98	125.6	76.17	121.7
EBESCG00000012749	arsR	Sigma70	TRUE	0.3847	0.3758	0.54	TRUE	0.6819	0.1634	0.273	TRUE	0.189	0.2292	0.3061	TRUE	0.5337	0.09551	0.1384		119.1	121.8	137.2	114.4	121.7	76.23	46.9	112.4	59.64	124.2	126.9
EBESCG00000008987	artI	Sigma38	TRUE	-1.221	2.731e-16	3.524e-15	TRUE	0.8519	0.0003179	0.00117	TRUE	-0.7917	1.674e-14	1.352e-13	TRUE	1.232	1.721e-20	1.14e-19		2003	2085	1107	1062	1033	1332	1147	1225	500.6	590.3	552.1
EBESCG00000011225	artJ	Sigma70	TRUE	-0.6906	0.01095	0.03	TRUE	0.1021	0.7309	0.8201	TRUE	-0.9531	2.021e-11	1.232e-10	TRUE	-0.1872	0.4406	0.5177		303	323.7	168.2	137.9	132.8	318	316.6	323.9	222.3	234.3	142.3
EBESCG00000010819	artM	Sigma38	TRUE	-0.6427	0.001362	0.004783	TRUE	-0.3173	0.2369	0.3666	TRUE	-1.108	5.159e-20	6.024e-19	TRUE	-0.7357	0.0006278	0.001327		535.9	517.6	227.5	214.9	221	738.5	680	730.4	322.6	489.3	517.8
EBESCG00000011684	artP	Sigma38	TRUE	-1.2	2.388e-10	1.89e-09	TRUE	0.1033	0.7185	0.8101	TRUE	-0.9612	1.41e-13	1.044e-12	TRUE	0.3396	0.04373	0.06879		937.8	788.6	398.5	370	434.4	1036	693.7	866.9	370.5	416.5	358.4
EBESCG00000009532	artQ	Sigma38	TRUE	-0.9216	2.914e-05	0.000133	TRUE	0.1465	0.5744	0.6949	TRUE	-1.298	1.314e-28	2.413e-27	TRUE	-0.2541	0.2427	0.3114		697	656.6	255.8	246.1	245	695.6	639	668.5	332.5	273.2	475
EBESCG00000009856	ascB	Sigma70	TRUE	0.172	0.6346	0.757	TRUE	0.5	0.2389	0.3682	TRUE	0.5155	0.0002144	0.0005716	TRUE	0.8625	4.262e-05	0.0001014		214.5	189.8	273.7	246.7	265.6	178.7	85.98	185.8	218.7	158.1	144
EBESCG00000010818	ascF	Sigma70	TRUE	0.8197	0.07856	0.1614	TRUE	1.117	0.05062	0.1052	TRUE	0.6298	3.996e-05	0.0001206	TRUE	1.045	0.0001188	0.000272		197	159.3	231.7	244.5	274.2	103.6	23.45	124.4	105.7	207	121.7
EBESCG00000011938	ascG	Sigma70	TRUE	0.3653	0.08515	0.1727	TRUE	-0.5566	0.05941	0.1205	TRUE	0.6709	1.533e-06	5.504e-06	TRUE	-0.2394	0.1182	0.1668		221.5	260.8	380.6	334.9	324.7	314.5	506.1	376.1	528.6	476.9	476.7
EBESCG00000012397	asd	n.a.	TRUE	-0.8813	9.983e-26	2.226e-24	TRUE	1.138	8.448e-08	5.412e-07	TRUE	-0.1139	0.3602	0.4472	TRUE	1.888	3.4e-50	7.537e-49		11420	10400	8933	9183	9187	5239	5466	5615	2880	2995	3028
EBESCG00000012735	aslA	n.a.	TRUE	0.0857	0.8211	0.8955	TRUE	0.386	0.3197	0.4554	TRUE	0.6313	3.252e-05	9.938e-05	TRUE	0.9391	0.001221	0.002494		164.6	139	213.1	199.8	227.9	153.7	142.6	91.16	99.39	199.5	99.45
EBESCG00000012379	aslB	Sigma54	TRUE	-0.1463	0.6369	0.7589	TRUE	-1.499	0.0001183	0.0004701	TRUE	0.3581	0.04858	0.0806	TRUE	-0.8966	0.0003271	0.0007173		66.54	68	75.16	73.11	87.39	206.1	295.1	149.1	205.1	164.8	159.5
EBESCG00000010302	asmA	n.a.	TRUE	0.2633	0.00726	0.02101	TRUE	-0.1083	0.6435	0.7515	TRUE	0.2636	0.01172	0.02264	TRUE	-0.08281	0.3866	0.4647		1982	1955	2074	2155	2174	2373	2089	2465	2904	2716	2572
EBESCG00000012021	asnA	Sigma70	TRUE	1.391	9.046e-08	5.616e-07	TRUE	3.013	2.294e-16	3.455e-15	TRUE	-0.3242	0.04203	0.07079	TRUE	1.193	2.075e-15	1.043e-14		1059	1542	819.2	1081	919.3	213.2	103.6	193.2	499.7	442.9	550.4
EBESCG00000011129	asnB	n.a.	TRUE	-0.8195	4.161e-08	2.669e-07	TRUE	0.4549	0.04149	0.08842	TRUE	0.2953	0.00702	0.0142	TRUE	1.57	4.43e-34	5.384e-33		1601	1394	1685	1628	1668	1178	1239	1187	670.5	770.8	574.4
EBESCG00000012290	asnC	Sigma70	TRUE	0.5855	0.04332	0.09845	TRUE	0.9607	0.003336	0.009781	TRUE	0.5476	6.371e-05	0.0001845	TRUE	0.8064	5.263e-06	1.356e-05		264.4	209.1	318.6	314.8	307.6	117.9	170	121.5	237.6	204.5	207.5
EBESCG00000009814	asnS	n.a.	TRUE	-0.8305	5.172e-39	1.949e-37	TRUE	-0.5078	0.09601	0.1783	TRUE	-0.08358	0.4962	0.5856	TRUE	0.2471	0.05832	0.08923		10520	9492	8664	8538	8381	15940	15410	15440	8611	8503	8889
EBESCG00000010068	aspA	Sigma70	TRUE	-0.0233	0.908	0.9483	TRUE	1.627	0.0008273	0.002783	TRUE	0.554	0.0001435	0.0003928	TRUE	2.197	1.559e-16	8.496e-16		45410	49630	67820	62580	58950	16930	15960	17590	11720	16740	20980
EBESCG00000012351	aspC	n.a.	TRUE	0.01911	0.8419	0.9096	TRUE	0.127	0.5729	0.694	TRUE	0.4792	0.0001315	0.0003623	TRUE	0.5932	1.325e-05	3.303e-05		7647	7571	10340	9383	9043	6647	7554	8724	7319	7724	7930
EBESCG00000011719	aspS	n.a.	TRUE	-0.05531	0.3678	0.532	TRUE	-0.2486	0.4533	0.5896	TRUE	-0.1906	0.1588	0.2241	TRUE	-0.3849	0.008676	0.01556		11640	14170	9813	10870	9995	16360	17070	17150	16450	16080	15810
EBESCG00000010865	asr	Sigma38,Sigma70	TRUE	0.5991	0.4259	0.5847	TRUE	1.38	0.2363	0.3661	TRUE	-0.03491	0.9072	0.9295	TRUE	0.3529	0.5864	0.6567		20.14	18.27	21.38	13.95	16.28	13.1	0	8.6	24.4	16.56	6.859
EBESCG00000010011	astA	Sigma38	TRUE	-3.441	3.25e-106	3.219e-104	TRUE	-3.965	5.109e-45	3.595e-43	TRUE	-0.1729	0.3526	0.4397	TRUE	-0.6962	0.004223	0.007958		106.8	146.1	85.5	108.3	109.7	2133	2351	2060	234	166.4	195.5
EBESCG00000009306	astB	Sigma38	TRUE	-3.406	1.592e-64	9.684e-63	TRUE	-3.847	7.693e-49	6.23e-47	TRUE	-0.239	0.1252	0.1821	TRUE	-0.5559	0.094	0.1365		151.5	149.2	102	129.5	113.1	2229	2706	2275	249.4	270.7	89.16
EBESCG00000011414	astC	Sigma38	TRUE	-3.578	8.447e-165	1.564e-162	TRUE	-3.767	7.264e-47	5.609e-45	TRUE	-0.01539	0.925	0.9428	TRUE	-0.1568	0.4497	0.5268		223.3	180.6	153.1	192	197.9	3071	3252	2797	265.7	234.3	231.5
EBESCG00000011974	astD	Sigma38	TRUE	-3.49	3.015e-115	3.379e-113	TRUE	-3.777	2.599e-46	1.891e-44	TRUE	-0.155	0.2847	0.3686	TRUE	-0.4178	0.07201	0.1075		160.2	162.4	125.5	142.9	123.4	2418	2683	2247	198.8	254.2	174.9
EBESCG00000009968	astE	Sigma24	TRUE	-3.355	1.504e-54	7.447e-53	TRUE	-4.157	3.141e-33	1.162e-31	TRUE	0.1362	0.4842	0.5727	TRUE	-0.6	0.06541	0.09884		46.41	58.86	47.58	55.25	53.12	956.5	979	1141	72.29	106.8	106.3
EBESCG00000009192	atoA	Sigma54	FALSE	-0.3312	0.6136	NA	TRUE	0.2909	0.8514	0.9063	TRUE	0.08655	0.8571	0.893	TRUE	1.745	0.1636	0.2221		8.756	4.06	4.137	8.372	5.997	1.191	0	13.76	0	5.796	0
EBESCG00000011216	atoB	Sigma54	TRUE	-0.7359	0.2135	0.3546	TRUE	-0.8491	0.2468	0.3778	TRUE	0.3094	0.2853	0.3694	TRUE	0.3788	0.4801	0.5557		25.39	22.33	21.38	24	36.84	55.98	70.35	22.36	30.72	30.63	13.72
EBESCG00000009922	atoC	n.a.	TRUE	-1.135	0.001407	0.004924	TRUE	0.3745	0.3069	0.4434	TRUE	0.1895	0.1902	0.2611	TRUE	1.746	7.017e-12	2.808e-11		209.3	168.5	205.5	188.1	192.8	125.1	150.5	198.4	73.19	55.47	85.73
EBESCG00000009440	atoD	Sigma54	TRUE	-0.403	0.5964	0.7289	TRUE	0.3071	0.7836	0.858	TRUE	0.116	0.6784	0.7512	TRUE	1.337	0.08763	0.1284		28.89	16.24	23.44	20.09	24.84	21.44	0	32.68	21.69	9.935	0
EBESCG00000011288	atoE	Sigma54	TRUE	-1.389	0.06541	0.1388	TRUE	-0.6853	0.4126	0.5512	TRUE	0.1613	0.575	0.6593	TRUE	2.286	0.03529	0.05674		21.01	15.22	18.62	18.98	17.99	39.31	48.85	13.19	0	12.42	0
EBESCG00000009844	atoS	n.a.	TRUE	0.1588	0.6437	0.7647	TRUE	0.794	0.01894	0.04524	TRUE	0.5534	3.019e-05	9.267e-05	TRUE	1.148	3.794e-06	9.866e-06		233.8	198.9	290.3	290.8	281.9	148.9	160.2	108.4	115.7	139.1	219.5
EBESCG00000009405	atpA	Sigma70	TRUE	0.5316	3.03e-17	4.231e-16	TRUE	-0.4456	0.5861	0.7055	TRUE	0.5986	6.166e-05	0.0001794	TRUE	-0.3733	0.1662	0.2252		79500	70200	105400	106000	96020	109600	115400	111500	171100	158600	150900
EBESCG00000010479	atpB	Sigma70	TRUE	0.3725	4.483e-08	2.867e-07	TRUE	-1.088	0.02044	0.04823	TRUE	0.2632	0.0384	0.06537	TRUE	-1.183	6.988e-10	2.473e-09		15160	14390	16810	15580	15650	33990	33860	35400	47150	44860	39830
EBESCG00000010577	atpC	Sigma70	TRUE	0.3982	6.82e-08	4.309e-07	TRUE	0.08643	0.8604	0.9107	TRUE	0.7283	3.793e-07	1.453e-06	TRUE	0.4164	0.04884	0.07567		31320	28320	41610	48100	44190	29460	31240	31890	44480	38370	38430
EBESCG00000010063	atpD	Sigma70	TRUE	0.4595	2.06e-12	1.99e-11	TRUE	-0.1758	0.82	0.8861	TRUE	0.8216	7.426e-08	3.101e-07	TRUE	0.1805	0.4973	0.5721		69690	76570	113900	123200	113500	88690	93280	90870	132500	117900	123200
EBESCG00000009411	atpE	Sigma70	TRUE	0.5237	6.726e-16	8.425e-15	TRUE	-0.5074	0.2199	0.3453	TRUE	-0.1347	0.2843	0.3683	TRUE	-1.18	8.669e-11	3.236e-10		17260	15600	13140	14280	13150	24800	25820	26340	37410	35100	38380
EBESCG00000009168	atpF	Sigma70	TRUE	0.5713	8.885e-19	1.381e-17	TRUE	-0.8387	0.0723	0.142	TRUE	-0.1277	0.3454	0.4328	TRUE	-1.546	2.826e-15	1.406e-14		15330	18260	14510	13370	13800	33260	32770	32900	51430	46160	49450
EBESCG00000010827	atpG	Sigma70	TRUE	0.4065	1.23e-07	7.515e-07	TRUE	-0.4263	0.5023	0.6337	TRUE	0.6658	5.678e-06	1.909e-05	TRUE	-0.1595	0.4998	0.5745		42220	36530	54210	61480	53700	57210	60650	56960	84480	76900	67250
EBESCG00000010810	atpH	Sigma70	TRUE	0.5751	7.242e-15	8.544e-14	TRUE	-0.728	0.1178	0.2106	TRUE	0.1499	0.2692	0.352	TRUE	-1.163	5.455e-09	1.797e-08		17210	19080	18740	19880	16090	31470	34760	33250	53470	48520	45800
EBESCG00000009125	atpI	Sigma70	TRUE	0.3699	2.64e-07	1.559e-06	TRUE	-0.899	2.875e-06	1.501e-05	TRUE	0.3308	0.00657	0.01343	TRUE	-0.9502	2.318e-14	1.094e-13		3382	3805	4440	4007	3818	7273	7713	7180	9519	9278	9772
EBESCG00000009207	avtA	n.a.	TRUE	0.3093	0.00808	0.02297	TRUE	-0.6987	0.004493	0.01269	TRUE	1.209	2.106e-28	3.835e-27	TRUE	0.2064	0.05175	0.07992		732.9	729.7	1574	1530	1480	1390	1235	1265	1578	1537	1682
EBESCG00000009426	azoR	Sigma24	TRUE	-0.518	0.01064	0.02935	TRUE	1.032	3.497e-05	0.0001527	TRUE	-0.4296	9.606e-05	0.0002689	TRUE	1.167	1.162e-11	4.583e-11		863.3	841.3	562.7	617.3	535.4	427.6	486.6	462.7	255.7	330.3	336.1
EBESCG00000009915	B	n.a.	FALSE	NA	1	NA	FALSE	0	1	NA	FALSE	0	1	NA	FALSE	0	1	NA		0	0	0	0	0	0	0	0	0	0	0
EBESCG00000013168	Bacteria_small_SRP	n.a.	TRUE	0.5169	0.3321	0.4944	TRUE	-1.456	0.0002716	0.001014	TRUE	-0.2651	0.314	0.4004	TRUE	-2.446	4.336e-09	1.439e-08		124.3	78.15	56.54	68.65	104.5	360.9	385	191.5	252.1	351.9	900.2
EBESCG00000009537	baeR	Sigma38	TRUE	-0.3632	0.09894	0.195	TRUE	-0.2087	0.4917	0.6233	TRUE	1.085	2.206e-16	2.052e-15	TRUE	1.22	7.033e-15	3.443e-14		276.7	300.4	523.3	558.7	576.6	418.1	377.1	306.2	305.4	268.3	288.1
EBESCG00000011983	baeS	Sigma38	TRUE	-0.7304	0.01774	0.04591	TRUE	-0.4626	0.2076	0.3301	TRUE	-0.2429	0.1122	0.1664	TRUE	0.06703	0.786	0.8296		141.8	129.9	109.6	96.56	107.1	256.1	207.1	154.8	119.3	120.1	121.7
EBESCG00000010386	barA	n.a.	TRUE	0.5308	0.0001559	0.0006348	TRUE	0.5292	0.01936	0.04615	TRUE	0.2927	0.00678	0.01377	TRUE	0.2872	0.01812	0.03038		1126	1199	1287	1287	1285	851.7	916.5	889.8	1156	1268	1394
EBESCG00000010078	basR	n.a.	TRUE	0.5838	0.02793	0.06808	TRUE	0.9805	0.001118	0.003636	TRUE	0.8976	1.053e-13	7.909e-13	TRUE	1.324	1.864e-14	8.841e-14		457.9	399.9	700.6	747.9	719.6	188.2	256	272.3	394	260	399.5
EBESCG00000008956	basS	Sigma70	TRUE	0.8799	0.0017	0.005792	TRUE	1.128	0.0009977	0.003281	TRUE	0.4354	0.0001691	0.0004585	TRUE	0.64	3.432e-06	8.964e-06		647.1	633.3	768.8	768	810.5	164.4	424	398.5	691.2	602.7	523
EBESCG00000009241	bax	Sigma70	TRUE	-0.4926	0.0008191	0.002969	TRUE	-1.046	0.000145	0.0005653	TRUE	0.2349	0.05148	0.08468	TRUE	-0.3457	0.01636	0.02766		902.7	979.4	1022	922	1057	2339	1731	2229	1357	1426	1821
EBESCG00000009217	bcp	Sigma70	TRUE	-0.4285	0.0005271	0.001971	TRUE	-0.2638	0.2434	0.3734	TRUE	0.7498	3.31e-10	1.814e-09	TRUE	0.9338	8.238e-12	3.279e-11		2066	2060	3514	3042	2859	3027	2519	2563	1697	2056	2176
EBESCG00000012812	bcr	n.a.	TRUE	0.01726	0.8993	0.9438	TRUE	-1.021	1.363e-05	6.478e-05	TRUE	-0.2255	0.06084	0.09762	TRUE	-1.268	2.745e-20	1.787e-19		732	872.8	610.9	654.7	594.6	1662	1903	1827	2218	1749	1452
EBESCG00000012469	bcsA	n.a.	TRUE	1.086	4.048e-05	0.0001794	TRUE	0.6131	0.09218	0.1728	TRUE	0.6808	2.467e-07	9.716e-07	TRUE	0.1919	0.2826	0.3559		232.9	211.1	317.9	319.2	329.8	122.7	146.6	201.8	371.4	375.1	270.9
EBESCG00000011256	bcsB	Sigma70	TRUE	0.7777	0.001545	0.005345	TRUE	0.3587	0.3497	0.4867	TRUE	0.9808	4.686e-14	3.621e-13	TRUE	0.4533	0.00447	0.008387		256.5	222.3	439.9	415.8	428.4	203.7	140.7	251.1	356	371.7	406.4
EBESCG00000011641	bcsC	n.a.	TRUE	0.5482	0.01142	0.03125	TRUE	0.9363	0.00417	0.01188	TRUE	0.3184	0.01481	0.02807	TRUE	0.7282	1.767e-05	4.356e-05		658.4	768.3	744	797.6	867.9	449.1	283.3	461.5	464.4	635	655
EBESCG00000009569	bcsF	Sigma70	TRUE	-0.4533	0.1702	0.3006	TRUE	1.977	1.083e-12	1.217e-11	TRUE	0.01104	0.9425	0.9545	TRUE	2.439	2.294e-32	2.61e-31		874.7	656.6	643.3	647.4	797.6	183.4	283.3	190.9	187	113.4	169.8
EBESCG00000011918	bcsG	Sigma70	TRUE	-0.009861	0.9599	0.9769	TRUE	1.587	1.219e-08	8.717e-08	TRUE	0.122	0.2676	0.3503	TRUE	1.752	1.183e-40	1.847e-39		1747	1873	1670	1830	1838	727.8	502.2	711.5	695.8	694.6	516.1
EBESCG00000011261	bcsZ	Sigma70	TRUE	0.5162	0.1263	0.2367	TRUE	-0.1357	0.7511	0.833	TRUE	0.4343	0.009156	0.01803	TRUE	-0.3284	0.1805	0.242		112.1	84.23	131.7	115.5	114.8	137	144.6	81.41	163.5	225.2	156
EBESCG00000011470	bdm	n.a.	TRUE	-4.77	7.022e-12	6.459e-11	TRUE	-1.087	0.1886	0.3058	TRUE	-1.266	0.0002165	0.0005761	TRUE	6.413	7.627e-05	0.0001774		17.51	25.37	10.34	6.698	6.854	57.17	13.68	69.37	0	0	0
EBESCG00000010017	bet	n.a.	FALSE	NA	1	NA	FALSE	0	1	NA	FALSE	0	1	NA	FALSE	0	1	NA		0	0	0	0	0	0	0	0	0	0	0
EBESCG00000012078	betA	Sigma32	TRUE	0.6287	3.679e-12	3.452e-11	TRUE	-0.9682	2.167e-05	9.872e-05	TRUE	0.6607	7.164e-09	3.379e-08	TRUE	-0.9149	2.336e-16	1.259e-15		1956	1679	2496	2749	2543	4223	3451	3919	6196	5946	5586
EBESCG00000009578	betB	Sigma70	TRUE	0.4817	3.252e-10	2.541e-09	TRUE	-0.8287	2.969e-05	0.0001317	TRUE	0.6216	2.414e-07	9.516e-07	TRUE	-0.6922	1.461e-08	4.622e-08		3674	3141	4621	5048	4545	6678	6521	6692	9796	8683	9246
EBESCG00000010533	betI	Sigma70	TRUE	0.4875	7.06e-07	3.993e-06	TRUE	-0.4901	0.02515	0.05771	TRUE	0.4178	0.0008005	0.00197	TRUE	-0.5643	4.663e-07	1.301e-06		1960	1516	2017	2090	2181	2460	2812	2792	3879	3910	3441
EBESCG00000011421	betT	Sigma70	TRUE	-0.1872	0.01147	0.03135	TRUE	-3.113	3.584e-43	2.197e-41	TRUE	0.4932	1.011e-05	3.28e-05	TRUE	-2.446	4.047e-91	3.267e-89		879.1	844.4	1126	1045	1117	8371	7738	8336	7522	6797	7322
EBESCG00000010687	bfd	n.a.	TRUE	1.028	0.01735	0.04502	TRUE	0.925	0.03674	0.07969	TRUE	2.188	6.605e-56	3.504e-54	TRUE	1.954	1.476e-13	6.709e-13		140.1	136	607.5	557.6	543.2	44.07	123.1	82.56	97.59	215.3	217.8
EBESCG00000010307	bfr	Sigma70	TRUE	-0.8936	1.09e-05	5.21e-05	TRUE	0.3776	0.09728	0.1801	TRUE	-0.3264	0.00604	0.01242	TRUE	1.113	8.226e-12	3.279e-11		876.5	996.6	735.7	675.9	614.3	696.8	908.6	795.8	326.2	370.9	435.5
EBESCG00000013009	bglA	n.a.	TRUE	-0.07247	0.5163	0.6645	TRUE	1.348	3.614e-10	3.179e-09	TRUE	-0.2729	0.03094	0.05416	TRUE	1.172	2.745e-30	2.885e-29		3483	4273	2771	2964	2966	1621	1616	1766	1666	1578	1418
EBESCG00000011373	bglB	n.a.	TRUE	0.03403	0.9538	0.9728	TRUE	-0.3619	0.6408	0.7488	TRUE	0.5813	0.02469	0.04425	TRUE	0.1796	0.704	0.7597		18.39	23.34	26.89	28.46	29.13	38.12	23.45	25.23	23.49	28.15	39.44
EBESCG00000009686	bglF	n.a.	TRUE	0.3971	0.001891	0.006353	TRUE	-0.02288	0.9265	0.9541	TRUE	0.449	0.001028	0.002477	TRUE	0.08884	0.4679	0.544		1064	787.5	1074	1134	1215	1109	1028	955.7	1227	1394	1260
EBESCG00000010934	bglG	n.a.	TRUE	0.5394	0.4426	0.5998	TRUE	-1.401	0.2946	0.4307	TRUE	0.7009	0.08616	0.1331	TRUE	-1.567	0.01812	0.03038		5.254	11.16	11.72	9.488	15.42	47.65	0	18.35	67.77	12.42	53.15
EBESCG00000011434	bglH	n.a.	TRUE	1.22	0.06421	0.1368	TRUE	0.6934	0.5136	0.6438	TRUE	-0.1467	0.5561	0.6429	TRUE	-1.138	0.01621	0.02746		27.14	29.43	25.51	23.44	19.7	22.63	0	29.24	33.43	68.72	80.59
EBESCG00000011120	bglJ	Sigma70	TRUE	0.4576	0.06937	0.1452	TRUE	0.01265	0.9696	0.9813	TRUE	0.5367	9.06e-05	0.0002551	TRUE	0.3561	0.114	0.1617		232.9	211.1	277.9	289.7	307.6	266.8	226.7	226.5	195.2	300.5	329.2
EBESCG00000009231	bglX	Sigma70	TRUE	0.2759	0.01272	0.03435	TRUE	0.2117	0.3148	0.4513	TRUE	0.1946	0.06469	0.103	TRUE	0.1029	0.2956	0.3697		2115	1879	2010	2132	2051	1884	2036	1789	2530	2180	2260
EBESCG00000011954	bioA	Sigma70	TRUE	0.1206	0.7422	0.8384	TRUE	-1.181	0.04071	0.08701	TRUE	-0.001405	0.9943	0.9955	TRUE	-1.348	9.992e-07	2.716e-06		67.42	47.7	59.3	48	50.55	166.8	56.67	183.5	141	172.2	171.5
EBESCG00000012235	bioB	Sigma70	TRUE	-0.7014	0.06395	0.1364	TRUE	-0.6558	0.1201	0.2135	TRUE	0.6126	0.0003416	0.0008822	TRUE	0.764	0.00584	0.01076		82.31	71.04	95.15	115	108.8	134.6	183.7	94.02	70.48	72.03	85.73
EBESCG00000012120	bioC	Sigma70	TRUE	-0.5632	0.192	0.3274	TRUE	-0.1397	0.7905	0.8637	TRUE	-0.6651	0.002909	0.00638	TRUE	-0.3455	0.3717	0.4495		73.55	47.7	33.1	32.93	39.41	76.23	58.62	80.26	51.5	61.27	48.01
EBESCG00000011676	bioD	Sigma70	TRUE	0.03806	0.9435	0.967	TRUE	0.1399	0.8171	0.884	TRUE	-0.5998	0.002219	0.005	TRUE	-0.5012	0.2868	0.3599		56.91	62.92	33.79	39.63	32.56	44.07	37.13	90.01	28.91	91.9	58.3
EBESCG00000010185	bioF	Sigma70	TRUE	-0.6213	0.12	0.2273	TRUE	-0.9156	0.02678	0.06094	TRUE	0.2442	0.2553	0.3359	TRUE	-0.1585	0.688	0.7447		67.42	74.09	62.06	71.44	95.1	164.4	158.3	120.4	107.5	48.85	156
EBESCG00000009451	bioH	n.a.	TRUE	1.143	2.506e-12	2.393e-11	TRUE	-0.2996	0.3333	0.4696	TRUE	2.102	9.007e-70	6.673e-68	TRUE	0.6863	3.93e-10	1.414e-09		337.1	358.3	1345	1394	1306	508.6	396.7	483.9	1054	942.2	1044
EBESCG00000012339	bipA	n.a.	TRUE	0.843	1.813e-43	7.286e-42	TRUE	-1.487	0.01423	0.03516	TRUE	1.135	2.68e-16	2.471e-15	TRUE	-1.194	4.475e-07	1.252e-06		19150	18010	37400	36770	36410	55530	55630	59970	106400	98860	100400
EBESCG00000009617	birA	n.a.	TRUE	0.4794	0.0001029	0.000434	TRUE	-0.4598	0.05589	0.1144	TRUE	0.6038	3.345e-05	0.0001019	TRUE	-0.3627	0.0007934	0.001658		781	1116	1280	1415	1217	1288	1651	1414	1982	2146	1934
EBESCG00000012570	bisC	Sigma24	TRUE	0.5963	6.902e-08	4.355e-07	TRUE	-0.2479	0.2945	0.4307	TRUE	1.083	3.328e-20	3.95e-19	TRUE	0.2622	0.01163	0.02023		955.3	1135	1951	2117	1934	1416	1364	1307	2100	2131	1802
EBESCG00000011205	blc	Sigma38	TRUE	-1.172	1.605e-07	9.74e-07	TRUE	1.568	6.974e-12	7.301e-11	TRUE	-0.5208	5.031e-05	0.0001493	TRUE	2.252	2.455e-41	3.963e-40		1550	1216	845.4	829.4	935.5	477.6	588.2	486.2	196.1	213.6	257.2
EBESCG00000012778	bolA	Sigma38,Sigma70	TRUE	-0.4121	0.01235	0.03351	TRUE	1.695	3.384e-18	5.764e-17	TRUE	-0.2869	0.008644	0.01712	TRUE	1.868	1.047e-54	2.714e-53		3876	3834	2982	2870	2718	1322	1458	1177	899.1	860.2	1082
EBESCG00000009588	borD	n.a.	TRUE	-1.863	0.0007451	0.002724	TRUE	-2.18	0.003655	0.01058	TRUE	-1.231	0.003031	0.006618	TRUE	-1.488	0.06902	0.1033		10.51	17.25	6.206	3.907	5.997	89.34	37.13	72.81	14.46	32.29	6.859
EBESCG00000011005	borD	n.a.	TRUE	-1.307	0.02061	0.05232	TRUE	-2.285	0.0007264	0.002488	TRUE	-1.079	0.003517	0.007587	TRUE	-1.253	0.07689	0.1142		17.51	14.21	7.585	5.581	7.71	112	50.81	84.28	22.59	26.49	10.29
EBESCG00000012695	brnQ	n.a.	TRUE	0.6775	5.659e-06	2.879e-05	TRUE	-1.1	6.184e-06	3.072e-05	TRUE	0.4957	4.281e-05	0.0001286	TRUE	-1.276	4.979e-20	3.213e-19		477.2	450.6	573.7	583.8	616.8	998.2	1147	1140	2097	1702	1401
EBESCG00000009878	bssR	Sigma70	TRUE	3.005	2.363e-11	2.054e-10	TRUE	8.305	3.688e-79	6.594e-77	TRUE	-0.1986	0.1402	0.2011	TRUE	4.737	4.857e-197	6.926e-194		7951	6972	5787	5406	6389	46.45	27.36	8.026	244	293.9	257.2
EBESCG00000011614	bssS	Sigma32	TRUE	0.009794	0.9502	0.9706	TRUE	2.029	1.231e-18	2.183e-17	TRUE	0.2747	0.02687	0.04771	TRUE	2.34	4.509e-58	1.388e-56		6928	6120	7519	6916	6950	2150	1520	1534	1511	2022	1548
EBESCG00000012473	btuB	Sigma70	TRUE	1.257	5.13e-36	1.734e-34	TRUE	0.1071	0.5985	0.7153	TRUE	0.8861	6.767e-09	3.202e-08	TRUE	-0.2608	0.05912	0.09022		2361	3007	3992	5312	4173	2691	2906	2657	6853	7010	5614
EBESCG00000010556	btuC	n.a.	TRUE	0.07189	0.6801	0.7942	TRUE	-0.3283	0.2273	0.3548	TRUE	-0.1493	0.2705	0.3535	TRUE	-0.5485	0.0005266	0.001123		375.6	448.6	330.3	320.9	356.4	530.1	592.1	585.9	623.5	639.2	512.7
EBESCG00000011740	btuD	n.a.	TRUE	-0.8398	3.478e-05	0.0001563	TRUE	-0.01442	0.9526	0.9718	TRUE	-0.3765	0.004063	0.008634	TRUE	0.4793	0.005538	0.01024		803.8	650.5	529.6	464.9	525.2	701.6	918.4	822.7	548.5	361	411.5
EBESCG00000011001	btuE	n.a.	TRUE	-0.8801	4.145e-08	2.663e-07	TRUE	0.3378	0.146	0.2503	TRUE	-0.3509	0.001081	0.002592	TRUE	0.8564	2.094e-09	7.093e-09		1137	1116	797.8	785.8	812.2	923.1	969.2	1038	497.9	505.9	598.4
EBESCG00000009994	btuF	Sigma38,Sigma70	TRUE	0.6805	4.143e-06	2.143e-05	TRUE	-0.3219	0.2319	0.3603	TRUE	0.3679	0.001945	0.004437	TRUE	-0.7014	9.428e-09	3.026e-08		486.8	449.6	541.3	548.1	550	539.6	676.1	716.1	1125	1024	1072
EBESCG00000009233	btuR	n.a.	TRUE	0.5332	0.0007653	0.002786	TRUE	-0.3712	0.2054	0.3273	TRUE	0.7046	1.005e-09	5.227e-09	TRUE	-0.2066	0.08593	0.1264		447.4	463.8	678.5	682.6	652	553.9	590.1	778.6	1009	919.8	874.5
EBESCG00000010981	C	n.a.	FALSE	NA	1	NA	FALSE	0	1	NA	FALSE	0	1	NA	FALSE	0	1	NA		0	0	0	0	0	0	0	0	0	0	0
EBESCG00000013150	C0299	n.a.	FALSE	NA	1	NA	TRUE	5.33	0.008586	0.02273	TRUE	-1.581	0.02602	0.04644	FALSE	3.979	0.03977	NA		7.005	2.03	1.379	1.116	1.713	0	0	0	0	0	0
EBESCG00000013139	C0465	n.a.	TRUE	-0.6973	0.2501	0.4	FALSE	-3.578	0.1565	NA	FALSE	4.367	0.009213	NA	FALSE	4.414	0.0212	NA		0	0	0.6895	1.674	3.427	0	0	3.44	0	0	0
EBESCG00000013122	C0719	n.a.	TRUE	-0.5328	0.2768	0.4314	TRUE	-0.6237	0.2877	0.4236	TRUE	-0.7172	0.002808	0.006178	TRUE	-0.8278	0.08797	0.1288		37.65	34.51	20	21.77	17.13	58.37	54.71	67.65	45.18	28.15	54.87
EBESCG00000008986	cadA	Sigma70	TRUE	0.9338	0.06169	0.1326	TRUE	4.828	4.987e-17	7.928e-16	TRUE	-0.753	4.052e-12	2.675e-11	TRUE	2.94	1.433e-43	2.534e-42		1385	1520	780.5	835.5	721.4	23.82	21.49	109.5	88.55	118.4	166.3
EBESCG00000009189	cadB	Sigma70	TRUE	2.936	2.269e-05	0.0001047	TRUE	8.87	1.732e-114	5.717e-112	TRUE	0.1356	0.1997	0.2716	TRUE	5.646	2.639e-101	3.226e-99		2242	2340	2260	2334	2230	0	0	9.746	32.53	41.4	101.2
EBESCG00000012725	cadC	Sigma70	TRUE	0.8586	6.75e-05	0.0002915	TRUE	-0.05374	0.8562	0.91	TRUE	0.6211	1.401e-06	5.045e-06	TRUE	-0.3447	0.08657	0.1271		307.3	294.3	464.1	408.6	383	334.7	334.1	354.9	579.2	855.3	478.4
EBESCG00000010891	caiA	Sigma70	TRUE	0.6612	0.0211	0.05327	TRUE	1.071	0.003456	0.01009	TRUE	0.5621	9.247e-06	3.012e-05	TRUE	0.9803	1.577e-09	5.406e-09		344.1	316.6	466.1	418	440.4	225.1	129	151.9	276.5	260.8	274.3
EBESCG00000009433	caiB	Sigma70	TRUE	0.6206	0.02234	0.05595	TRUE	0.235	0.5162	0.6458	TRUE	0.571	3.474e-05	0.0001056	TRUE	0.1633	0.3754	0.453		186.5	190.8	238.6	259.5	262.2	209.6	146.6	163.4	306.3	274.9	236.6
EBESCG00000010322	caiC	Sigma70	TRUE	0.3982	0.1752	0.3068	TRUE	0.1442	0.67	0.7699	TRUE	0.4468	0.00324	0.007024	TRUE	0.1317	0.5851	0.6555		152.4	196.9	209.6	214.3	220.2	176.3	189.5	158.2	170.8	233.5	306.9
EBESCG00000010267	caiD	Sigma70	TRUE	0.7219	0.1973	0.3332	TRUE	-0.3043	0.7471	0.8307	TRUE	1.018	0.001572	0.003662	TRUE	-0.4615	0.2723	0.3453		7.88	23.34	32.41	28.46	22.27	23.82	15.63	22.36	46.99	49.68	41.15
EBESCG00000010477	caiE	Sigma28	TRUE	0.9801	0.1977	0.3338	TRUE	0.7709	0.4207	0.5586	TRUE	0.7104	0.0004155	0.001057	TRUE	-0.4434	0.3841	0.4622		51.66	58.86	66.88	90.42	87.39	44.07	0	52.74	57.83	60.44	282.9
EBESCG00000009029	caiF	Sigma70	TRUE	0.5313	0.1859	0.3201	TRUE	1.545	0.0009803	0.003236	TRUE	0.8472	4.405e-10	2.378e-09	TRUE	1.905	9.926e-20	6.309e-19		198.8	189.8	343.4	318.7	286.1	58.37	42.99	106.6	93.97	104.3	108
EBESCG00000010770	caiT	Sigma70	TRUE	-0.163	0.8276	0.8992	TRUE	0.6167	0.4945	0.6257	TRUE	0.06268	0.7958	0.8464	TRUE	1.04	0.2304	0.2986		33.27	27.4	29.65	26.23	31.7	41.69	9.77	10.89	0	33.12	17.15
EBESCG00000011576	can	Sigma32,Sigma70	TRUE	0.5681	9.552e-16	1.179e-14	TRUE	-0.5271	0.006346	0.01729	TRUE	1.683	8.115e-38	2.438e-36	TRUE	0.5877	2.62e-05	6.371e-05		4170	4012	12720	11780	11140	6776	6460	6171	9739	9672	9187
EBESCG00000011884	carA	Sigma70	TRUE	1.885	4.648e-14	5.063e-13	TRUE	-1.07	0.004926	0.01375	TRUE	4.194	9.707e-131	2.195e-128	TRUE	1.278	4.402e-08	1.338e-07		130.5	124.8	1847	2543	1958	346.6	224.7	293	1331	1279	553.8
EBESCG00000009723	carB	Sigma70	TRUE	2.372	2.181e-73	1.629e-71	TRUE	-0.5639	0.05135	0.1062	TRUE	5.093	4.791e-168	1.871e-165	TRUE	2.165	2.783e-46	5.437e-45		343.2	376.5	9629	12930	10770	674.2	568.6	505.7	3127	3220	2620
EBESCG00000009567	cbl	Sigma70	TRUE	0.2558	0.1922	0.3275	TRUE	-0.8777	0.004491	0.01269	TRUE	-0.2494	0.1072	0.16	TRUE	-1.385	4.767e-13	2.098e-12		177.7	174.6	144.1	118.3	141.4	337.1	383	351.4	412.9	433	425.2
EBESCG00000009666	cbpA	Sigma38	TRUE	-1.261	3.058e-10	2.398e-09	TRUE	1.549	1.422e-07	8.793e-07	TRUE	-0.6787	1.577e-10	8.88e-10	TRUE	2.261	2.752e-58	8.532e-57		2477	2219	1287	1332	1355	998.2	615.5	960.3	394.9	322.9	279.5
EBESCG00000012284	cbpM	Sigma38	TRUE	-1.163	2.842e-06	1.5e-05	TRUE	1.082	6.45e-05	0.000269	TRUE	-0.7259	1.363e-07	5.509e-07	TRUE	1.63	2.772e-15	1.38e-14		775.8	609.9	343.4	423.6	368.4	362.1	359.6	353.7	154.5	118.4	174.9
EBESCG00000010382	cbrC	Sigma70	TRUE	-0.2984	0.3729	0.5368	TRUE	0.2043	0.6129	0.7266	TRUE	0.1714	0.2083	0.2817	TRUE	0.7049	0.00389	0.007367		180.4	196.9	193.1	192.6	190.2	244.2	125.1	155.9	125.6	118.4	186.9
EBESCG00000010395	cca	Sigma24	TRUE	0.1916	0.1069	0.2076	TRUE	-0.3608	0.1012	0.1858	TRUE	0.4562	1.14e-05	3.673e-05	TRUE	-0.09084	0.44	0.5173		1372	1345	1662	1764	1627	1856	1993	1912	2029	2004	2461
EBESCG00000010285	cchA	n.a.	TRUE	-0.7329	0.2341	0.3801	TRUE	-0.5721	0.3724	0.511	TRUE	0.2692	0.2771	0.3604	TRUE	0.5668	0.4105	0.4883		28.02	34.51	28.27	33.49	41.12	61.94	54.71	37.84	61.44	4.968	18.86
EBESCG00000010096	cchB	n.a.	TRUE	0.008913	0.9907	0.9937	TRUE	-0.03067	0.9841	0.9911	TRUE	0.08684	0.881	0.9113	TRUE	-0.7093	0.414	0.4919		4.378	4.06	3.448	4.465	4.284	9.529	0	3.44	8.132	9.107	6.859
EBESCG00000010591	ccmA	Sigma70	TRUE	-0.007308	0.9836	0.9904	TRUE	3.335	9.602e-24	2.252e-22	TRUE	-1.73	4.493e-46	1.788e-44	TRUE	1.532	2.269e-12	9.479e-12		1169	1064	329.6	280.2	304.1	86.95	103.6	163.4	152.7	99.35	132
EBESCG00000012667	ccmB	Sigma70	TRUE	0.8625	0.09473	0.1879	TRUE	2.627	2.581e-07	1.536e-06	TRUE	-1.527	5.126e-16	4.589e-15	TRUE	0.2638	0.4944	0.5693		288.1	208	62.75	81.49	89.96	70.28	19.54	35.55	39.76	96.04	99.45
EBESCG00000012327	ccmC	Sigma70	TRUE	-0.07547	0.884	0.9361	TRUE	2.048	2.896e-10	2.582e-09	TRUE	-1.612	3.7e-34	9.298e-33	TRUE	0.6718	0.2527	0.3229		429	401.9	120	120.6	129.4	115.5	101.6	109.5	198.8	77	8.573
EBESCG00000010333	ccmD	Sigma70	TRUE	0.07539	0.9128	0.9503	TRUE	2.205	0.006625	0.01796	TRUE	-1.752	8.548e-20	9.821e-19	TRUE	0.6177	0.4513	0.5285		120	164.4	38.61	38.51	36.84	33.35	0	57.9	76.8	14.07	0
EBESCG00000009912	ccmE	Sigma70	TRUE	0.165	0.7894	0.873	TRUE	3.041	2.943e-08	2.002e-07	TRUE	-2.119	1.733e-50	7.677e-49	TRUE	0.7558	0.103	0.1482		362.5	388.7	72.4	84.28	77.1	65.51	9.77	62.49	109.3	24.84	34.29
EBESCG00000012634	ccmF	Sigma70	TRUE	0.5985	0.06145	0.1322	TRUE	1.66	5.129e-06	2.572e-05	TRUE	-1.968	1.705e-25	2.754e-24	TRUE	-0.8916	0.0009743	0.002011		272.3	389.7	64.13	88.18	76.25	122.7	95.75	119.8	177.1	202	130.3
EBESCG00000011308	ccmG	Sigma70	TRUE	0.02473	0.9654	0.9806	TRUE	1.145	0.04225	0.08982	TRUE	-1.304	2.368e-14	1.895e-13	TRUE	0.02273	0.9612	0.9705		105.1	102.5	37.23	39.07	37.7	75.04	23.45	48.16	48.79	22.35	66.87
EBESCG00000008969	ccmH	Sigma24	TRUE	-0.04711	0.8889	0.9401	TRUE	0.6012	0.08704	0.1644	TRUE	-0.8443	4.062e-09	1.968e-08	TRUE	-0.2118	0.4005	0.4791		168.1	172.5	87.57	86.51	83.1	114.3	136.8	121	124.7	116.7	118.3
EBESCG00000011344	cdaR	n.a.	TRUE	-0.1036	0.626	0.751	TRUE	-1.541	8.06e-07	4.499e-06	TRUE	1.026	3.493e-14	2.734e-13	TRUE	-0.3683	0.05409	0.08327		155.9	171.5	305.5	307	290.4	512.2	506.1	544.1	424.7	393.3	593.3
EBESCG00000010433	cdd	Sigma70	TRUE	0.1141	0.3551	0.5189	TRUE	1.405	6.808e-15	9.457e-14	TRUE	-0.1779	0.1707	0.2384	TRUE	1.101	6.149e-16	3.212e-15		6779	7084	5102	5492	5991	2447	3109	3117	2886	3541	2901
EBESCG00000011621	cdh	n.a.	TRUE	0.8057	7.208e-06	3.595e-05	TRUE	0.06343	0.8292	0.8916	TRUE	0.389	0.001508	0.003519	TRUE	-0.3155	0.03972	0.063		417.7	449.6	539.9	538	460.9	521.7	422.1	413.9	742.7	670.6	901.9
EBESCG00000011879	cdsA	Sigma70	TRUE	0.2983	0.006092	0.01799	TRUE	-1.01	2.09e-05	9.54e-05	TRUE	0.25	0.05045	0.08322	TRUE	-1.045	1.209e-23	9.599e-23		1073	1355	1231	1367	1316	2486	2683	2889	3570	3255	2932
EBESCG00000012312	cedA	Sigma70	TRUE	0.6585	0.1221	0.2305	TRUE	-0.1365	0.7942	0.8662	TRUE	0.04031	0.8381	0.878	TRUE	-0.6239	0.1141	0.1617		66.54	50.74	51.71	51.91	62.54	84.57	66.44	60.2	50.6	139.9	116.6
EBESCG00000011716	cfa	Sigma38	TRUE	-0.3559	0.01843	0.04735	TRUE	2.483	3.462e-39	1.769e-37	TRUE	-0.6831	1.181e-09	6.101e-09	TRUE	2.154	2.387e-52	5.803e-51		6409	6398	3763	3730	3329	1263	1217	1277	795.2	973.7	1163
EBESCG00000009826	chaA	n.a.	TRUE	0.1928	0.2092	0.3489	TRUE	0.1678	0.5265	0.6559	TRUE	-0.3711	0.0007823	0.001927	TRUE	-0.3615	0.01228	0.02125		1841	1598	1283	1170	1153	1914	1370	1678	1917	2242	1423
EBESCG00000011420	chaB	n.a.	TRUE	-0.5307	0.2706	0.425	TRUE	0.7587	0.1171	0.2096	TRUE	-0.8103	2.596e-06	9.114e-06	TRUE	1.044	0.01044	0.0183		110.3	95.4	51.71	50.79	58.26	58.37	48.85	86	28.91	25.67	41.15
EBESCG00000009672	chaC	Sigma54	TRUE	-0.4282	0.04296	0.09774	TRUE	0.09698	0.7588	0.8381	TRUE	-0.2754	0.08814	0.1355	TRUE	0.1986	0.295	0.3692		303	401.9	228.2	273.5	287	387.1	318.5	367.5	266.6	284	279.5
EBESCG00000010422	chbA	n.a.	TRUE	-0.2294	0.5134	0.6631	TRUE	-0.2694	0.4405	0.578	TRUE	0.3372	0.05366	0.08781	TRUE	0.2271	0.4441	0.5211		139.2	127.9	152.4	131.2	176.5	142.9	250.1	155.9	229.5	96.87	152.6
EBESCG00000011798	chbB	n.a.	TRUE	0.1339	0.5846	0.7188	TRUE	-0.4068	0.2059	0.3278	TRUE	0.8912	1.153e-08	5.315e-08	TRUE	0.4697	0.01436	0.02455		175.1	185.7	345.5	317	244.2	252.5	340	215.6	244	274	270.9
EBESCG00000011691	chbC	n.a.	TRUE	-0.3434	0.2204	0.3628	TRUE	-1.088	0.008259	0.02203	TRUE	0.4834	0.001199	0.002847	TRUE	-0.3574	0.1375	0.1908		120.8	114.7	152.4	159.6	133.6	366.9	199.3	239.6	182.5	286.5	216
EBESCG00000010166	chbF	n.a.	TRUE	-0.4312	0.08581	0.1735	TRUE	-0.7006	0.0292	0.06565	TRUE	-0.1014	0.4952	0.5846	TRUE	-0.4182	0.05019	0.07763		148	177.6	136.5	141.8	131.9	279.9	330.2	270.6	229.5	240.9	188.6
EBESCG00000010464	chbG	Sigma24	TRUE	-0.6174	0.0389	0.09014	TRUE	0.1636	0.5849	0.7046	TRUE	-0.2761	0.03274	0.05693	TRUE	0.3836	0.08521	0.1255		306.5	271	220.6	225.5	200.5	240.6	386.9	247.7	231.3	223.5	138.9
EBESCG00000009386	chbR	n.a.	TRUE	-0.8897	0.001048	0.003734	TRUE	-0.01138	0.9684	0.9803	TRUE	0.09549	0.4468	0.5353	TRUE	0.9171	4.472e-06	1.157e-05		299.5	309.5	288.2	296.9	297.3	284.7	461.2	296.4	170.8	220.2	169.8
EBESCG00000012865	cheB	Sigma28	TRUE	1.196	0.1159	0.2213	TRUE	1.987	0.1808	0.2953	TRUE	-0.0781	0.8108	0.8581	TRUE	-0.6612	0.3932	0.4715		14.89	15.22	14.48	12.84	11.14	0	0	10.32	55.12	5.796	13.72
EBESCG00000011573	cheR	Sigma28	TRUE	-0.1727	0.8203	0.8951	TRUE	1.024	0.3924	0.5318	TRUE	0.01918	0.9448	0.9561	TRUE	1.318	0.138	0.1914		29.77	20.3	28.27	18.98	23.13	3.573	0	32.11	0	18.21	15.43
EBESCG00000009954	cheW	Sigma28	TRUE	-0.108	0.8768	0.9319	TRUE	0.172	0.8404	0.8999	TRUE	0.2741	0.2396	0.3179	TRUE	0.6339	0.4098	0.4879		30.65	29.43	33.1	36.28	28.27	52.41	25.4	9.746	6.325	7.451	63.44
EBESCG00000010994	cheY	Sigma28	TRUE	0.4599	0.5312	0.6757	TRUE	0.8452	0.4439	0.581	TRUE	0.4777	0.1019	0.1532	TRUE	1.153	0.1255	0.176		21.01	31.46	36.54	24	39.41	13.1	0	29.81	37.05	16.56	0
EBESCG00000010417	cheZ	Sigma28	TRUE	0.4898	0.4247	0.5837	TRUE	0.5604	0.5008	0.6321	TRUE	0.1823	0.3447	0.4322	TRUE	0.5404	0.1945	0.2582		48.16	46.68	49.65	46.88	50.55	60.75	5.862	31.53	61.44	28.15	32.58
EBESCG00000010012	cho	Sigma70	TRUE	-0.4137	0.2909	0.4495	TRUE	0.05039	0.8949	0.9329	TRUE	0.1384	0.3969	0.4844	TRUE	0.5365	0.09624	0.1393		151.5	110.6	133.1	140.6	118.2	108.4	199.3	124.4	149.1	124.2	49.73
EBESCG00000009873	chpA	n.a.	TRUE	-0.1479	0.5244	0.6706	TRUE	0.6365	0.01652	0.04013	TRUE	-0.04688	0.6984	0.7663	TRUE	0.7312	6.981e-06	1.778e-05		551.6	645.5	533	530.2	507.2	433.6	523.7	337.7	470.8	334.5	337.8
EBESCG00000011842	chpB	Sigma70	TRUE	0.4366	0.2151	0.3562	TRUE	0.1883	0.6483	0.7548	TRUE	0.536	0.005773	0.01191	TRUE	0.08432	0.7315	0.7845		93.69	129.9	120.7	170.2	146.5	82.19	136.8	110.6	163.5	140.7	197.2
EBESCG00000010201	chpR	n.a.	TRUE	0.2395	0.3487	0.5116	TRUE	1.139	0.001155	0.003749	TRUE	-0.08132	0.5017	0.5913	TRUE	0.8376	7.274e-07	1.995e-06		507	565.3	477.2	452.1	444.6	324	177.8	275.8	374.1	267.4	288.1
EBESCG00000010528	chpS	Sigma70	TRUE	0.9722	0.01867	0.04785	TRUE	1.066	0.03135	0.06972	TRUE	0.5645	0.001746	0.004024	TRUE	0.7127	0.004769	0.008893		95.44	122.8	126.9	147.3	162.8	65.51	37.13	62.49	99.39	102.7	121.7
EBESCG00000011342	cI	n.a.	FALSE	0.4277	0.4045	NA	FALSE	0	1	NA	FALSE	0	1	NA	FALSE	-4.979	0.02057	NA		0	0	0	0	0	0	0	0	0	9.935	0
EBESCG00000010132	cII	n.a.	FALSE	NA	1	NA	FALSE	0	1	NA	FALSE	0	1	NA	FALSE	0	1	NA		0	0	0	0	0	0	0	0	0	0	0
EBESCG00000009502	cirA	Sigma70	TRUE	-0.2663	0.01696	0.04422	TRUE	-0.7779	0.0004702	0.001675	TRUE	1.41	1.952e-34	5.021e-33	TRUE	0.895	1.108e-12	4.742e-12		1659	1632	4042	3955	3861	2830	3003	3432	2293	2621	2767
EBESCG00000011318	citA	n.a.	TRUE	-0.1542	0.6764	0.7921	TRUE	-0.128	0.7705	0.8488	TRUE	-0.1901	0.3736	0.4614	TRUE	-0.3122	0.2951	0.3692		73.55	108.6	73.09	60.84	83.1	123.9	103.6	98.61	90.36	113.4	121.7
EBESCG00000011924	citA	n.a.	TRUE	-0.08548	0.8062	0.8851	TRUE	-0.1697	0.6823	0.7808	TRUE	-0.4278	0.01853	0.03439	TRUE	-0.4787	0.1238	0.1738		82.31	105.5	69.64	58.6	60.83	114.3	111.4	119.8	80.42	115.9	121.7
EBESCG00000010630	citB	n.a.	TRUE	-0.2249	0.6114	0.7404	TRUE	0.311	0.4611	0.5955	TRUE	-0.1614	0.3194	0.4061	TRUE	0.3709	0.2407	0.3096		91.94	94.38	73.09	81.49	70.25	72.66	109.4	72.24	57.83	86.93	63.44
EBESCG00000010965	citB	n.a.	TRUE	-0.4467	0.2747	0.4296	TRUE	0.01103	0.9801	0.9881	TRUE	0.1074	0.5724	0.6576	TRUE	0.4376	0.2039	0.2689		74.43	80.18	79.3	63.63	84.82	83.38	95.75	76.25	56.93	91.9	51.44
EBESCG00000012536	citC	n.a.	TRUE	0.2479	0.7398	0.8373	TRUE	2.998	0.02968	0.06655	TRUE	-0.5751	0.1244	0.1812	TRUE	0.9375	0.4206	0.499		20.14	9.134	11.72	7.814	7.71	1.191	0	3.44	0	2.484	15.43
EBESCG00000012083	citC	n.a.	TRUE	-0.2249	0.7595	0.8519	TRUE	2.407	0.04411	0.0934	TRUE	-0.8658	0.009634	0.0189	TRUE	1.098	0.3058	0.3808		18.39	18.27	8.964	7.814	11.14	2.382	0	6.88	0	5.796	10.29
EBESCG00000012601	citD	n.a.	FALSE	-0.3182	0.4855	NA	FALSE	0.7215	0.7053	NA	TRUE	1.134	0.116	0.1711	FALSE	4.656	0.01183	NA		1.751	2.03	4.137	3.907	3.427	0	0	2.867	0	0	0
EBESCG00000012150	citD	n.a.	FALSE	-0.1138	0.6956	NA	FALSE	-0.9667	0.6566	NA	FALSE	2.185	0.04807	NA	TRUE	5.375	0.002256	0.004413		0	1.015	2.069	2.233	2.57	0	0	2.867	0	0	0
EBESCG00000009466	citE	n.a.	TRUE	0.5876	0.4357	0.5928	TRUE	2.429	0.05024	0.1045	TRUE	0.3657	0.2101	0.2837	TRUE	1.288	0.04823	0.07484		14.89	21.31	22.06	18.42	23.13	0	9.77	2.867	6.325	15.73	8.573
EBESCG00000009033	citE	n.a.	TRUE	0.7752	0.3081	0.4685	TRUE	2.401	0.05544	0.1137	TRUE	0.5281	0.1162	0.1714	TRUE	0.8516	0.1857	0.2481		18.39	9.134	16.55	23.44	13.71	2.382	1.954	3.44	8.132	14.07	13.72
EBESCG00000012599	citF	n.a.	TRUE	-0.06144	0.9322	0.9606	TRUE	1.159	0.3961	0.5354	TRUE	0.2251	0.5732	0.658	TRUE	1.033	0.3136	0.389		7.005	12.18	7.585	10.05	12.85	4.765	0	7.453	9.939	0	8.573
EBESCG00000009481	citF	n.a.	TRUE	0.2854	0.6987	0.8097	TRUE	0.4377	0.7507	0.833	TRUE	0.8456	0.03833	0.0653	TRUE	1.298	0.2018	0.2665		7.005	7.104	9.653	12.28	12.85	7.147	0	8.026	9.036	0	8.573
EBESCG00000012619	citG	n.a.	TRUE	-0.2808	0.7107	0.8173	TRUE	-0.1888	0.8574	0.9104	TRUE	-0.1678	0.6618	0.7376	TRUE	0.206	0.8515	0.8852		13.13	9.134	10.34	7.256	10.28	4.765	15.63	21.21	0	5.796	24.01
EBESCG00000009235	citG	n.a.	TRUE	-0.617	0.4149	0.5746	TRUE	-1.134	0.3058	0.4422	TRUE	0.3586	0.4343	0.5223	TRUE	0.216	0.8392	0.875		10.51	3.045	5.516	8.372	11.14	9.529	27.36	15.48	0	10.76	15.43
EBESCG00000012529	citT	Sigma24	TRUE	0.7371	0.3052	0.4658	TRUE	1.29	0.2062	0.3281	TRUE	-0.07647	0.7385	0.801	TRUE	0.9747	0.09356	0.1359		35.9	35.52	33.1	27.35	32.56	25.01	0	18.35	34.34	9.107	13.72
EBESCG00000009216	citT	Sigma24	TRUE	0.1752	0.8116	0.889	TRUE	1.074	0.3374	0.4741	TRUE	0.3672	0.169	0.2364	TRUE	0.6786	0.1573	0.2146		33.27	18.27	35.86	28.46	27.42	22.63	0	13.76	19.88	22.35	27.43
EBESCG00000011163	citX	n.a.	TRUE	-0.06244	0.9303	0.9596	TRUE	0.16	0.9197	0.9502	TRUE	0.3277	0.5796	0.6635	TRUE	0.9871	0.4031	0.4817		3.502	4.06	4.137	5.023	3.427	5.956	0	4.013	0	4.14	3.429
EBESCG00000009117	citX	n.a.	TRUE	-0.1958	0.7719	0.8602	TRUE	0.03665	0.9799	0.9881	TRUE	0.2248	0.6796	0.7519	TRUE	0.8412	0.4852	0.5602		4.378	5.074	6.206	3.349	5.997	5.956	0	7.453	0	2.484	8.573
EBESCG00000012037	clcA	Sigma70	TRUE	0.422	0.001712	0.005828	TRUE	0.325	0.1449	0.249	TRUE	0.3253	0.00688	0.01395	TRUE	0.2245	0.06152	0.09356		1006	1012	1107	1074	1242	871.9	979	823.9	1176	1191	1173
EBESCG00000009997	clcB	n.a.	TRUE	0.7166	0.03465	0.08175	TRUE	3.331	3.485e-34	1.347e-32	TRUE	-0.4152	0.0002948	0.0007707	TRUE	2.209	2.052e-19	1.295e-18		1354	1340	869.5	883.5	983.5	125.1	146.6	164.5	141.9	251.7	322.4
EBESCG00000009834	cld	n.a.	TRUE	0.0465	0.5682	0.7052	TRUE	-1.426	6.191e-11	5.931e-10	TRUE	-0.1815	0.1214	0.1778	TRUE	-1.639	9.582e-41	1.507e-39		2705	3137	2495	2375	2122	8191	8367	9240	8727	8258	9254
EBESCG00000012309	clpA	Sigma70	TRUE	-0.2634	0.001348	0.004742	TRUE	3.105	1.652e-08	1.149e-07	TRUE	-0.7439	4.878e-06	1.652e-05	TRUE	2.614	7.658e-41	1.209e-39		61330	81960	36380	43310	36550	8203	9587	9778	7427	7846	7594
EBESCG00000012903	clpB	Sigma32,Sigma70	TRUE	-0.2181	0.015	0.03969	TRUE	2.797	3.974e-15	5.61e-14	TRUE	-1.675	3.109e-41	1.069e-39	TRUE	1.41	7.535e-28	7.163e-27		33240	31520	9327	9310	8851	5301	4795	5173	4358	3722	4410
EBESCG00000010034	clpP	Sigma32	TRUE	-0.4339	6.789e-10	5.154e-09	TRUE	0.9024	0.000229	0.0008652	TRUE	-0.1883	0.134	0.193	TRUE	1.123	3.776e-18	2.238e-17		14050	12160	10400	10730	10040	7642	7787	7675	5816	5892	5554
EBESCG00000012315	clpS	Sigma28	TRUE	0.2225	0.1075	0.2084	TRUE	2.378	3.929e-23	8.828e-22	TRUE	-0.4325	0.01179	0.02274	TRUE	1.69	2.206e-55	5.861e-54		3164	5152	3047	2678	2644	860	965.3	832.5	1092	983.6	1060
EBESCG00000009753	clpX	Sigma24	TRUE	-0.4045	1.106e-09	8.192e-09	TRUE	0.5515	0.1192	0.2126	TRUE	-0.3661	0.006657	0.0136	TRUE	0.5779	0.0001097	0.0002521		22420	18440	14040	14190	14670	15050	15650	15270	11790	11080	11850
EBESCG00000011125	cls	n.a.	TRUE	-0.5339	1.395e-06	7.629e-06	TRUE	0.4069	0.04463	0.09426	TRUE	-0.09415	0.3771	0.465	TRUE	0.8571	9.004e-15	4.382e-14		2351	2364	1960	1941	2082	1849	2126	1921	1317	1400	1269
EBESCG00000012721	cmk	Sigma70	TRUE	-0.3055	2.079e-05	9.612e-05	TRUE	-0.7293	0.0005209	0.001837	TRUE	-0.7774	1.546e-10	8.731e-10	TRUE	-1.2	4.719e-26	4.162e-25		4987	4121	2491	2281	2424	8293	8295	8264	6919	6430	6615
EBESCG00000013042	cmoA	n.a.	TRUE	0.8046	4.867e-11	4.121e-10	TRUE	-1.335	4.477e-08	2.989e-07	TRUE	0.7261	1.673e-09	8.456e-09	TRUE	-1.43	2.037e-33	2.428e-32		418.5	418.1	675	608.4	593.7	1114	1204	1167	1986	1931	2188
EBESCG00000009156	cmoB	n.a.	TRUE	1.231	2.854e-21	5.15e-20	TRUE	-1.466	1.107e-08	7.958e-08	TRUE	1.137	1.213e-17	1.218e-16	TRUE	-1.601	1.16e-35	1.503e-34		319.6	359.3	655.7	648	717.9	931.5	1129	1050	2395	2228	2783
EBESCG00000012806	cmr	n.a.	TRUE	0.2139	0.1886	0.3233	TRUE	-1.598	1.424e-08	1.002e-07	TRUE	-0.08698	0.5111	0.6007	TRUE	-1.832	1.627e-29	1.645e-28		226.8	218.2	198.6	185.3	185.1	702.8	756.2	761.9	929.8	833.7	680.7
EBESCG00000012590	coaA	n.a.	TRUE	0.2934	0.002157	0.007156	TRUE	-1.421	2.167e-08	1.491e-07	TRUE	1.46	7.11e-39	2.198e-37	TRUE	-0.2137	0.02562	0.04212		821.3	799.7	2146	2067	1836	2510	2149	2429	2892	2761	2809
EBESCG00000011239	coaD	Sigma70	TRUE	0.107	0.5794	0.7155	TRUE	-0.487	0.05096	0.1056	TRUE	1.527	7.944e-35	2.069e-33	TRUE	0.8847	6.533e-09	2.132e-08		528.9	465.8	1247	1272	1366	671.8	930.1	732.7	1087	808.1	651.6
EBESCG00000012748	coaE	n.a.	TRUE	0.001209	0.996	0.9976	TRUE	0.4473	0.08646	0.1638	TRUE	0.2363	0.07179	0.1133	TRUE	0.6856	0.0008146	0.0017		603.3	518.6	591.6	553.7	646.8	463.4	517.8	389.9	335.2	422.2	589.8
EBESCG00000012073	cobB	Sigma70	TRUE	-0.8003	7.948e-10	5.991e-09	TRUE	-0.1512	0.5076	0.638	TRUE	-0.3642	0.0004123	0.00105	TRUE	0.3279	0.006265	0.01149		1784	1796	1310	1237	1223	2369	2099	2057	1398	1043	1195
EBESCG00000012484	cobC	Sigma24	TRUE	0.1056	0.7631	0.8548	TRUE	-0.09063	0.8441	0.9024	TRUE	0.4352	0.004997	0.01042	TRUE	0.05751	0.8172	0.8569		103.3	89.31	114.5	126.1	113.1	101.2	80.12	145.6	159	145.7	102.9
EBESCG00000009924	cobC	Sigma24	TRUE	0.2937	0.3852	0.5491	TRUE	-0.197	0.6452	0.7525	TRUE	0.159	0.3073	0.3931	TRUE	-0.1746	0.4639	0.5406		107.7	96.41	98.6	105.5	106.2	116.7	101.6	157.7	152.7	140.7	128.6
EBESCG00000009962	cobS	Sigma70	TRUE	0.5221	0.03706	0.08635	TRUE	0.7492	0.01996	0.04725	TRUE	0.255	0.1059	0.1585	TRUE	0.4153	0.01363	0.02342		251.3	360.3	323.4	327.1	337.5	165.6	250.1	195.5	297.3	300.5	296.6
EBESCG00000011755	cobT	Sigma70	TRUE	0.4954	0.009874	0.02747	TRUE	0.976	0.0006392	0.002219	TRUE	0.1566	0.2311	0.3079	TRUE	0.7147	1.534e-07	4.482e-07		720.6	944.8	833.6	848.9	833.6	441.9	414.3	522.9	731.9	544.8	577.8
EBESCG00000012008	cobU	Sigma70	TRUE	1.038	0.0003045	0.00118	TRUE	0.9882	0.00289	0.008614	TRUE	0.3799	0.007427	0.01492	TRUE	0.2188	0.3185	0.3943		240.8	312.6	333.7	324.8	316.1	147.7	166.1	147.9	252.1	313	447.5
EBESCG00000009999	cof	n.a.	TRUE	-0.1203	0.6376	0.7592	TRUE	0.3149	0.2375	0.3672	TRUE	0.1881	0.1981	0.2698	TRUE	0.58	0.003926	0.007432		501.7	520.6	540.6	449.3	588.6	352.6	617.5	424.3	345.2	396.6	536.7
EBESCG00000012015	copA	Sigma70	TRUE	-0.6086	7.879e-05	0.0003369	TRUE	1.604	8.125e-11	7.664e-10	TRUE	-0.535	2.17e-07	8.594e-07	TRUE	1.678	6.588e-48	1.388e-46		2794	2685	1663	1708	1752	1046	848.1	1036	692.1	601.1	644.7
EBESCG00000009696	corA	Sigma70	TRUE	0.05928	0.5633	0.7021	TRUE	-0.592	0.006556	0.01782	TRUE	0.9063	4.23e-10	2.292e-09	TRUE	0.251	0.03715	0.05931		1799	2502	3595	3858	3489	3195	3699	3825	3389	3787	3896
EBESCG00000012761	corC	n.a.	TRUE	0.5646	2.409e-10	1.9e-09	TRUE	-0.6887	0.001578	0.004983	TRUE	-0.1006	0.3653	0.4525	TRUE	-1.371	2.977e-30	3.122e-29		3486	3546	3138	2970	2787	6624	5428	6419	9772	8627	9367
EBESCG00000010773	cpdA	n.a.	TRUE	0.2948	0.02203	0.05528	TRUE	0.3402	0.1315	0.2308	TRUE	0.4277	0.0001041	0.00029	TRUE	0.4348	5.937e-05	0.0001397		2070	2229	2555	2646	2634	1602	1907	2090	2322	2542	2126
EBESCG00000009118	cpdB	Sigma70	TRUE	-0.4928	0.001984	0.006632	TRUE	0.08353	0.7567	0.8368	TRUE	0.5299	7.381e-07	2.768e-06	TRUE	1.112	2.436e-19	1.535e-18		1131	1060	1469	1454	1366	1115	932.1	1303	729.2	789	879.6
EBESCG00000012470	cpsB	n.a.	TRUE	-0.7519	0.323	0.4847	TRUE	0.7545	0.3471	0.4844	TRUE	-0.3911	0.1211	0.1775	TRUE	1.571	0.1652	0.2241		28.02	34.51	22.75	24	16.28	21.44	33.22	10.32	0	24.01	0
EBESCG00000012188	cpsG	n.a.	TRUE	0.5512	0.3639	0.5285	TRUE	0.19	0.8281	0.891	TRUE	-0.4559	0.08722	0.1343	TRUE	-0.6415	0.1778	0.2386		42.03	27.4	18.62	29.02	20.56	67.89	11.72	15.48	32.53	51.33	44.58
EBESCG00000011541	cpxA	Sigma24	TRUE	0.4726	1.025e-05	4.915e-05	TRUE	0.6766	0.00098	0.003236	TRUE	0.676	2.619e-08	1.16e-07	TRUE	0.885	7.673e-14	3.549e-13		3404	2896	4436	4619	4579	2226	2169	2091	2972	2746	3198
EBESCG00000009519	cpxP	Sigma70	TRUE	-0.006817	0.977	0.9878	TRUE	2.756	1.602e-29	4.91e-28	TRUE	-0.4249	0.000138	0.0003789	TRUE	2.32	1.49e-41	2.423e-40		2917	2592	1927	1737	1894	500.3	422.1	412.2	590	322.1	440.7
EBESCG00000010856	cpxR	Sigma70	TRUE	0.5861	6.188e-08	3.916e-07	TRUE	1.124	3.26e-07	1.925e-06	TRUE	0.9577	8.037e-16	7.092e-15	TRUE	1.524	3.573e-36	4.689e-35		3613	3363	6119	6140	6098	1900	1610	1720	2394	2575	2728
EBESCG00000009116	crcA	n.a.	TRUE	0.217	0.6825	0.7961	TRUE	-0.9868	0.2286	0.3564	TRUE	0.3769	0.2707	0.3536	TRUE	-1.03	0.04314	0.06795		15.76	15.22	22.75	21.77	8.567	45.26	35.17	21.79	43.37	40.57	48.01
EBESCG00000012627	crcA	n.a.	TRUE	0.204	0.7	0.8099	TRUE	-1.037	0.1947	0.314	TRUE	0.2901	0.3413	0.4287	TRUE	-1.1	0.02711	0.04441		16.64	14.21	15.86	18.98	16.28	45.26	29.31	28.67	48.79	28.98	56.58
EBESCG00000010997	crcB	Sigma24	TRUE	0.4798	0.08423	0.1711	TRUE	-0.06169	0.8754	0.9206	TRUE	0.2076	0.1793	0.2486	TRUE	-0.4002	0.06269	0.09514		127	125.8	144.8	122.8	129.4	131	125.1	170.8	215.1	200.4	217.8
EBESCG00000011911	crcB	Sigma24	TRUE	0.4856	0.09185	0.1832	TRUE	-0.3031	0.4443	0.5812	TRUE	0.406	0.01012	0.01975	TRUE	-0.3165	0.1385	0.1917		117.3	116.7	158.6	139	122.5	175.1	127	164	222.3	211.1	197.2
EBESCG00000009080	creA	Sigma32	TRUE	0.3953	0.05031	0.1115	TRUE	-0.3004	0.3203	0.456	TRUE	1.098	8.726e-13	6.097e-12	TRUE	0.3844	0.01006	0.0177		235.5	322.7	564.7	583.8	469.5	303.7	472.9	378.4	572	475.2	447.5
EBESCG00000009916	creB	Sigma32	TRUE	0.7774	0.00428	0.01313	TRUE	-0.2333	0.5447	0.6721	TRUE	0.9326	2.185e-06	7.735e-06	TRUE	-0.06199	0.7499	0.7994		141	236.5	367.5	293	314.4	164.4	269.7	301	362.3	363.5	505.8
EBESCG00000011871	creC	Sigma32	TRUE	0.2988	0.2921	0.4503	TRUE	0.3512	0.3366	0.4734	TRUE	0.5593	0.0002404	0.0006368	TRUE	0.5147	0.01152	0.02006		195.3	163.4	232.4	223.3	263.9	117.9	154.4	187.5	190.7	199.5	219.5
EBESCG00000012349	creD	Sigma70	TRUE	-0.4732	0.173	0.3043	TRUE	-0.4242	0.271	0.4064	TRUE	0.1633	0.3494	0.4367	TRUE	0.3421	0.2387	0.3076		89.31	114.7	112.4	110	84.82	131	209.1	126.1	76.8	122.5	90.88
EBESCG00000009749	crl	Sigma54	TRUE	-1.085	8.153e-31	2.3e-29	TRUE	0.6716	0.0001347	0.0005305	TRUE	-0.1775	0.1223	0.1788	TRUE	1.592	3.158e-40	4.895e-39		6399	6354	5259	5270	4768	4290	4633	4315	1924	2043	2148
EBESCG00000009752	crp	Sigma70	TRUE	-0.8686	4.597e-31	1.305e-29	TRUE	1.293	2.325e-05	0.0001052	TRUE	0.1788	0.1764	0.2455	TRUE	2.339	7.433e-46	1.439e-44		20590	19710	22440	20160	19270	9113	8733	9178	4596	4909	5216
EBESCG00000009725	crr	Sigma70	TRUE	-0.7637	3.15e-22	6.043e-21	TRUE	1.458	5.614e-05	0.0002381	TRUE	-0.3649	0.007921	0.01584	TRUE	1.862	1.218e-29	1.235e-28		25890	28720	19880	20890	16850	10600	10530	11530	5920	6208	6927
EBESCG00000011251	csdA	Sigma70	TRUE	0.2023	0.1923	0.3276	TRUE	-0.1249	0.6712	0.7709	TRUE	0.474	0.0002324	0.0006161	TRUE	0.1867	0.1306	0.1823		937.8	770.3	1016	1036	1162	1190	775.8	1037	1123	1102	1188
EBESCG00000009956	csgA	Sigma38,Sigma70	TRUE	0.2764	0.6776	0.7924	TRUE	1.247	0.106	0.1928	TRUE	-0.2339	0.3381	0.4253	TRUE	0.06949	0.9156	0.9359		29.77	42.62	24.13	30.14	28.27	17.87	15.63	16.05	25.3	8.279	63.44
EBESCG00000010004	csgB	Sigma38,Sigma70	TRUE	0.2815	0.7085	0.816	TRUE	-0.05021	0.9732	0.9835	TRUE	-0.4849	0.3819	0.4698	TRUE	-1.283	0.3089	0.3841		7.005	4.06	2.069	4.465	4.284	0	15.63	5.733	9.036	0	24.01
EBESCG00000009745	csgC	Sigma38,Sigma70	TRUE	-0.2291	0.7633	0.8548	TRUE	-0.9797	0.4932	0.6246	TRUE	-0.2708	0.5411	0.6295	TRUE	-0.1531	0.8777	0.9076		9.631	7.104	4.827	7.814	5.997	44.07	0	6.306	18.07	6.624	0
EBESCG00000010920	csgD	Sigma38,Sigma70	TRUE	-1.213	0.0362	0.08475	TRUE	-1.175	0.03859	0.08328	TRUE	-0.2712	0.3058	0.3921	TRUE	-0.04367	0.9468	0.9591		28.89	30.45	19.31	28.46	17.13	72.66	91.84	61.34	48.79	7.451	25.72
EBESCG00000010702	csgE	Sigma38,Sigma70	TRUE	-0.8754	0.2319	0.3772	TRUE	-1.607	0.1455	0.2497	TRUE	-0.2389	0.6257	0.7044	TRUE	-0.1508	0.894	0.9194		7.005	7.104	4.137	8.372	2.57	40.5	23.45	8.026	2.711	16.56	0
EBESCG00000009291	csgF	Sigma38,Sigma70	TRUE	-1.528	0.03622	0.08475	TRUE	-0.4442	0.7432	0.8275	TRUE	-0.8187	0.08669	0.1337	TRUE	5.661	0.00154	0.003101		9.631	8.119	7.585	2.233	4.284	27.4	0	9.173	0	0	0
EBESCG00000011522	csgG	Sigma24	TRUE	-0.6795	0.02667	0.06553	TRUE	-0.5344	0.1741	0.2872	TRUE	-0.6644	3.197e-05	9.776e-05	TRUE	-0.3667	0.1664	0.2254		131.3	163.4	85.5	88.74	76.25	234.7	166.1	282.6	161.7	107.6	121.7
EBESCG00000012801	csiD	Sigma38	TRUE	-2.741	1.067e-31	3.072e-30	TRUE	-1.626	8.57e-07	4.777e-06	TRUE	-0.9614	5.202e-11	3.07e-10	TRUE	0.2527	0.3738	0.4516		176	160.4	79.98	79.81	74.53	634.9	486.6	566.4	80.42	75.34	82.3
EBESCG00000009665	csiE	Sigma38,Sigma70	TRUE	-1.118	5.605e-10	4.293e-09	TRUE	-0.3072	0.2304	0.3587	TRUE	0.4172	0.001513	0.003529	TRUE	1.299	7.904e-16	4.084e-15		533.2	446.5	590.9	554.2	629.7	636.1	726.9	646.1	278.3	283.2	312.1
EBESCG00000012106	csiR	Sigma24	TRUE	-0.6892	0.007233	0.02094	TRUE	0.527	0.1464	0.2507	TRUE	-0.8311	0.0001449	0.0003964	TRUE	0.4006	0.1084	0.1548		311.7	567.3	228.2	266.8	175.6	325.2	259.9	399.6	163.5	182.1	269.2
EBESCG00000011282	cspA	Sigma70	TRUE	0.1997	0.04112	0.09436	TRUE	-2.776	5.245e-11	5.082e-10	TRUE	-0.8506	5.466e-15	4.543e-14	TRUE	-3.841	1.018e-98	1.177e-96		3946	3792	2045	1860	1910	33110	28460	25540	36970	34100	29750
EBESCG00000010685	cspB	n.a.	TRUE	-1.723	2.017e-44	8.261e-43	TRUE	-3.169	2.958e-26	7.985e-25	TRUE	-0.9798	2.096e-11	1.272e-10	TRUE	-2.381	6.015e-45	1.114e-43		250.4	300.4	125.5	136.7	114.8	3022	2337	2708	735.5	799.8	838.5
EBESCG00000011117	cspC	Sigma70	TRUE	-1.928	2.567e-197	6.431e-195	TRUE	-1.188	0.003565	0.01036	TRUE	-1.099	7.722e-17	7.325e-16	TRUE	-0.3521	0.006248	0.01147		10230	11140	5018	4727	3815	28190	25860	25930	6676	7018	7124
EBESCG00000012816	cspD	Sigma70	TRUE	-1.183	7.354e-13	7.318e-12	TRUE	0.45	0.05534	0.1136	TRUE	-0.5274	3.924e-06	1.343e-05	TRUE	1.148	1.642e-13	7.448e-13		1414	1326	955.7	801.5	821.6	1205	1079	1012	401.2	504.2	497.3
EBESCG00000009296	cspE	Sigma70	TRUE	-0.6909	2.589e-15	3.106e-14	TRUE	-2.346	6.396e-07	3.641e-06	TRUE	0.3933	0.001318	0.003101	TRUE	-1.246	8.253e-16	4.254e-15		6557	6069	7866	7290	7316	39680	33100	32410	23330	21850	19270
EBESCG00000012677	cspE	Sigma70	TRUE	-0.69	2.642e-14	2.953e-13	TRUE	-2.362	5.814e-07	3.332e-06	TRUE	0.4018	0.001123	0.002676	TRUE	-1.26	2.548e-16	1.369e-15		6570	5890	7784	7256	7263	39790	32770	32280	23230	21800	19530
EBESCG00000012626	cspF	Sigma24	TRUE	-1.368	3.333e-07	1.95e-06	TRUE	-2.797	1.314e-14	1.785e-13	TRUE	-0.774	3.437e-05	0.0001046	TRUE	-2.11	2.226e-10	8.146e-10		87.56	82.2	47.58	38.51	50.55	771.9	547.1	600.3	141.9	266.6	300.1
EBESCG00000011426	cspG	n.a.	TRUE	-1.22	5.848e-11	4.893e-10	TRUE	-0.8767	0.003247	0.009571	TRUE	-1.305	3.705e-16	3.352e-15	TRUE	-0.9536	2.356e-06	6.228e-06		683	525.7	217.9	190.3	256.2	1501	1002	1096	484.3	448.7	624.1
EBESCG00000012886	cspH	Sigma24	TRUE	-1.837	6.817e-07	3.866e-06	TRUE	-2.001	8.097e-05	0.0003307	TRUE	-1.581	3.875e-08	1.678e-07	TRUE	-1.845	0.0004932	0.001056		31.52	36.54	13.79	8.372	8.567	173.9	105.5	157.7	43.37	38.09	53.15
EBESCG00000009889	cspI	n.a.	TRUE	-0.8927	0.004643	0.01409	TRUE	-2.133	2.978e-05	0.0001319	TRUE	-0.9675	2.038e-06	7.239e-06	TRUE	-2.233	3.661e-13	1.638e-12		56.91	66.98	30.34	28.46	26.56	415.7	142.6	298.1	136.4	186.3	161.2
EBESCG00000012344	csrA	Sigma38	TRUE	0.03557	0.6081	0.7385	TRUE	0.6365	0.009107	0.02391	TRUE	0.1743	0.2356	0.3134	TRUE	0.7869	1.65e-07	4.802e-07		10650	12050	13400	11780	9649	8352	7836	7833	8026	8047	8217
EBESCG00000013144	CsrB	Sigma70	TRUE	1.286	3.736e-38	1.337e-36	TRUE	0.1463	0.684	0.7823	TRUE	1.188	0.0002155	0.0005741	TRUE	0.04527	0.8052	0.8457		4426	13250	20880	17470	16530	7698	9227	9590	20460	19410	24140
EBESCG00000013121	CsrC	n.a.	TRUE	-0.1775	0.1679	0.2977	TRUE	1.42	3.417e-11	3.379e-10	TRUE	-0.7094	2.222e-08	9.967e-08	TRUE	0.8792	8.267e-09	2.659e-08		10730	12430	6716	6260	6230	4856	4770	4637	3810	3600	5166
EBESCG00000210082	CsrC	n.a.	TRUE	-0.157	0.6127	0.7415	TRUE	-0.5398	0.6693	0.7695	TRUE	-0.4387	0.2524	0.3328	TRUE	0.0521	0.9586	0.9685		14.01	10.15	6.895	10.05	6.854	0	27.36	32.11	0.9036	20.7	5.144
EBESCG00000010885	cstA	Sigma70	TRUE	-1.707	9.327e-26	2.091e-24	TRUE	-1.363	4.792e-07	2.779e-06	TRUE	-0.08236	0.5954	0.6766	TRUE	0.3547	0.04349	0.06845		324.8	437.4	295.8	371.2	307.6	1053	1038	1128	302.7	298.1	320.6
EBESCG00000010534	cstA	Sigma70	TRUE	-1.835	3.651e-28	9.312e-27	TRUE	-1.448	1.521e-07	9.352e-07	TRUE	0.146	0.3229	0.4098	TRUE	0.4558	0.008254	0.01484		301.2	416.1	351.7	381.8	341	1040	1077	1105	285.5	313.8	348.1
EBESCG00000012746	cueO	n.a.	TRUE	-0.1285	0.5551	0.6968	TRUE	0.06271	0.8269	0.8907	TRUE	-0.1347	0.4611	0.5499	TRUE	0.08431	0.6135	0.6798		488.6	714.5	409.6	608.9	467.8	452.6	867.6	635.2	623.5	536.5	533.3
EBESCG00000012074	cueR	Sigma70	TRUE	0.3216	0.1927	0.3277	TRUE	1.391	2.553e-06	1.344e-05	TRUE	0.3475	0.01789	0.03334	TRUE	1.411	9.038e-15	4.394e-14		767	645.5	699.2	805.4	927.8	270.4	257.9	344.6	335.2	325.4	451
EBESCG00000012860	cusA	Sigma70	TRUE	0.4246	0.4031	0.5655	TRUE	0.1594	0.8108	0.879	TRUE	0.02856	0.8979	0.9231	TRUE	-0.3452	0.3852	0.4633		32.4	42.62	32.41	36.84	33.41	39.31	50.81	24.65	60.54	57.96	37.72
EBESCG00000009795	cusA	Sigma70	TRUE	0.4364	0.3975	0.5605	TRUE	0.07902	0.903	0.9375	TRUE	-0.1055	0.6904	0.7599	TRUE	-0.4649	0.2359	0.3047		29.77	50.74	26.89	34.05	40.27	47.65	50.81	29.81	58.73	59.61	49.73
EBESCG00000011907	cusB	Sigma70	TRUE	0.3236	0.6299	0.7529	TRUE	0.2475	0.8204	0.8863	TRUE	0.649	0.0495	0.08184	TRUE	-0.07687	0.8937	0.9192		13.13	10.15	17.93	17.86	13.71	7.147	5.862	17.2	15.36	22.35	25.72
EBESCG00000010486	cusB	Sigma70	TRUE	0.6994	0.3123	0.4736	TRUE	-0.1936	0.8412	0.9002	TRUE	0.1152	0.7468	0.8075	TRUE	-0.4184	0.5128	0.5872		10.51	13.19	13.1	11.72	9.424	11.91	19.54	14.33	14.46	24.84	15.43
EBESCG00000010717	cusC	Sigma70	TRUE	0.1015	0.8937	0.9417	TRUE	0.9577	0.4775	0.6114	TRUE	-0.2349	0.5587	0.6449	TRUE	0.07872	0.9196	0.9393		11.38	9.134	7.585	6.698	10.28	4.765	0	10.32	7.229	9.107	12
EBESCG00000012772	cusC	Sigma70	TRUE	0.5194	0.4948	0.6493	TRUE	0.2719	0.8492	0.905	TRUE	0.7868	0.05702	0.09246	TRUE	0.6309	0.4021	0.4806		8.756	5.074	10.34	12.84	9.424	10.72	0	6.306	12.65	5.796	6.859
EBESCG00000012932	cusF	Sigma70	TRUE	0.4292	0.5646	0.703	TRUE	0.8073	0.584	0.7043	TRUE	-0.6113	0.1902	0.2611	TRUE	0.09575	0.9169	0.9371		7.005	10.15	4.137	4.465	6.854	1.191	0	12.61	8.132	4.14	5.144
EBESCG00000012396	cusF	Sigma70	TRUE	0.2134	0.7791	0.8654	TRUE	0.5399	0.707	0.8009	TRUE	-0.8211	0.0867	0.1337	TRUE	-0.9344	0.2916	0.3654		7.88	9.134	5.516	4.465	2.57	2.382	0	14.33	7.229	13.25	8.573
EBESCG00000010174	cusR	Sigma70	TRUE	0.1936	0.6544	0.7744	TRUE	0.2099	0.7214	0.8122	TRUE	-0.1936	0.3007	0.3871	TRUE	-0.1924	0.5502	0.6235		76.18	72.06	60.68	51.35	65.97	95.29	29.31	75.1	96.68	86.93	60.01
EBESCG00000012604	cusR	Sigma70	TRUE	0.3073	0.4839	0.6394	TRUE	0.05006	0.9259	0.9538	TRUE	-0.2419	0.2482	0.328	TRUE	-0.2194	0.512	0.5868		90.19	58.86	61.37	50.23	61.68	107.2	48.85	72.81	83.13	101	56.58
EBESCG00000011693	cusS	Sigma70	TRUE	0.2787	0.5034	0.6555	TRUE	-0.1101	0.8229	0.8878	TRUE	0.2038	0.218	0.2931	TRUE	-0.1189	0.7007	0.7568		117.3	102.5	118.6	103.3	124.2	159.6	64.48	148.5	95.78	146.5	212.6
EBESCG00000011712	cusS	Sigma70	TRUE	-0.03805	0.9211	0.9552	TRUE	-0.1539	0.7468	0.8306	TRUE	0.1475	0.4107	0.4981	TRUE	-0.06406	0.8426	0.8775		129.6	107.6	121.4	101.6	136.2	178.7	74.25	162.2	85.84	171.4	195.5
EBESCG00000009779	cutA	Sigma70	TRUE	0.3568	0.173	0.3043	TRUE	0.7925	0.01908	0.04555	TRUE	0.8668	4.166e-11	2.483e-10	TRUE	1.353	4.902e-14	2.284e-13		385.3	452.6	716.4	645.2	708.5	278.7	195.4	302.1	368.7	373.4	229.8
EBESCG00000011867	cutC	Sigma24	TRUE	-0.4557	0.002767	0.008909	TRUE	-0.3795	0.1296	0.228	TRUE	-0.05587	0.6544	0.7315	TRUE	0.0175	0.8992	0.9232		720.6	601.8	590.2	543.6	592	973.2	902.8	943.1	759.9	626.8	675.6
EBESCG00000011648	cvpA	Sigma70	TRUE	0.3461	0.06133	0.1321	TRUE	-1.111	0.0007116	0.002442	TRUE	0.5171	0.0002212	0.0005875	TRUE	-0.898	2.672e-10	9.738e-10		232	294.3	332.4	354.4	332.4	575.3	517.8	750.5	837.6	694.6	764.7
EBESCG00000009174	cvrA	Sigma70	TRUE	-0.05201	0.7611	0.8535	TRUE	0.3439	0.1576	0.266	TRUE	0.6324	1.225e-07	4.99e-07	TRUE	1.06	1.313e-15	6.701e-15		715.4	771.3	1068	973.4	1081	636.1	725	587.6	622.6	645.8	535
EBESCG00000013127	CyaR_RyeE	n.a.	TRUE	-0.1434	0.5034	0.6555	TRUE	-1.977	1.511e-08	1.058e-07	TRUE	-0.04358	0.8009	0.8506	TRUE	-1.85	6.174e-15	3.033e-14		80.55	91.34	79.3	82.04	62.54	385.9	361.5	363.5	300	385.8	286.4
EBESCG00000012256	cyaY	Sigma70	TRUE	0.8906	8.575e-09	5.844e-08	TRUE	-0.2044	0.4509	0.5872	TRUE	0.6503	2.016e-06	7.164e-06	TRUE	-0.4713	0.0007587	0.00159		371.2	388.7	473	576.5	566.3	476.5	529.6	447.2	903.6	872.6	931.1
EBESCG00000010207	cybB	Sigma24	TRUE	1.097	1.536e-14	1.749e-13	TRUE	0.587	0.02292	0.05305	TRUE	1.188	2.828e-25	4.5e-24	TRUE	0.7358	4.301e-10	1.54e-09		1553	1587	3456	3204	3047	1352	994.6	1058	2748	2242	2056
EBESCG00000013094	cybC	n.a.	TRUE	-0.586	0.00248	0.008113	TRUE	-0.08216	0.752	0.8336	TRUE	-0.3818	0.001718	0.003964	TRUE	0.1399	0.4215	0.4997		500.8	547	353.7	395.2	340.1	643.2	646.8	545.8	494.3	355.2	344.6
EBESCG00000012598	cycA	n.a.	TRUE	-0.2257	0.007341	0.02117	TRUE	-1.703	2.277e-14	3.064e-13	TRUE	0.7205	1.073e-11	6.8e-11	TRUE	-0.761	6.736e-16	3.503e-15		1105	1058	1665	1612	1554	3785	3721	4050	3364	3207	3313
EBESCG00000011064	cydA	Sigma70	TRUE	0.8074	1.183e-13	1.238e-12	TRUE	2.605	1.049e-23	2.433e-22	TRUE	-0.4789	0.0001182	0.0003272	TRUE	1.337	3.663e-22	2.656e-21		16220	17020	10430	11030	10860	2972	2574	3346	4866	5032	5532
EBESCG00000009710	cydB	Sigma70	TRUE	0.5676	8.08e-09	5.55e-08	TRUE	2.003	7.381e-19	1.331e-17	TRUE	-0.7936	3.194e-07	1.234e-06	TRUE	0.6138	5.059e-07	1.406e-06		7655	10640	4279	5301	4749	2746	2251	2466	3722	3623	3951
EBESCG00000011449	cydC	Sigma24	TRUE	0.4598	0.002344	0.007709	TRUE	0.5522	0.04078	0.08713	TRUE	0.3298	0.00278	0.006119	TRUE	0.423	0.001237	0.002523		1280	1260	1444	1392	1491	1151	793.4	869.1	1116	1427	1346
EBESCG00000008975	cydD	Sigma70	TRUE	0.7786	5.007e-07	2.882e-06	TRUE	0.2139	0.3862	0.5262	TRUE	0.3451	0.002479	0.005514	TRUE	-0.2371	0.05702	0.08742		781.9	831.2	932.9	888	956.1	662.3	766	858.3	1496	1337	1120
EBESCG00000012605	cynS	Sigma70	TRUE	-1.004	0.03504	0.08259	TRUE	-0.5317	0.3172	0.4535	TRUE	-0.005807	0.9771	0.9826	TRUE	0.6774	0.08438	0.1244		67.42	45.67	48.96	49.67	56.54	123.9	74.25	67.65	52.41	34.77	29.15
EBESCG00000009075	cynX	Sigma70	TRUE	-0.5684	0.3473	0.5103	TRUE	-0.09594	0.8985	0.9344	TRUE	0.6168	0.001575	0.003663	TRUE	1.092	0.009951	0.01754		63.04	42.62	68.26	77.58	76.25	65.51	11.72	94.6	28.91	69.55	24.01
EBESCG00000011333	cyoA	Sigma70	TRUE	0.227	0.0001305	0.0005393	TRUE	-0.05536	0.9225	0.9513	TRUE	-0.1332	0.3163	0.4028	TRUE	-0.4006	0.04872	0.07552		38370	35080	31310	30680	28810	42520	40390	42390	50390	48220	46050
EBESCG00000010681	cyoB	Sigma70	TRUE	0.382	2.735e-08	1.784e-07	TRUE	-0.445	0.4894	0.622	TRUE	0.05168	0.7161	0.7818	TRUE	-0.7745	0.0006129	0.001299		37110	42310	35330	39980	36380	59390	58790	59860	83900	74890	72070
EBESCG00000011729	cyoC	Sigma70	TRUE	0.3319	0.0008818	0.003177	TRUE	-0.1643	0.6457	0.7527	TRUE	0.126	0.3311	0.4182	TRUE	-0.3755	0.03386	0.05466		14880	15950	14340	16180	15090	17770	19400	19850	27510	24380	19760
EBESCG00000009774	cyoD	Sigma70	TRUE	0.3528	0.0002251	0.0008925	TRUE	-0.1465	0.617	0.7304	TRUE	0.1784	0.1846	0.2544	TRUE	-0.3166	0.04667	0.0729		10120	12300	11910	11690	10840	12730	14040	14240	19660	17700	14520
EBESCG00000012052	cyoE	Sigma70	TRUE	0.4206	1.097e-07	6.761e-07	TRUE	-0.2595	0.503	0.6342	TRUE	0.112	0.4575	0.5459	TRUE	-0.5653	0.0008834	0.001836		13480	18370	15560	16210	14970	18820	21220	22920	28980	27120	27380
EBESCG00000009570	cysA	Sigma70	TRUE	5.946	0	0	TRUE	1.352	0.0009797	0.003236	TRUE	4.013	2.063e-183	1.266e-180	TRUE	-0.614	9.366e-08	2.779e-07		230.3	232.4	3216	3364	3535	110.8	60.58	114.7	6537	6120	6058
EBESCG00000012897	cysB	Sigma70	TRUE	0.6092	2.364e-12	2.273e-11	TRUE	-0.1208	0.5664	0.6886	TRUE	0.3126	0.006987	0.01414	TRUE	-0.4196	0.0003746	0.0008151		2361	2264	2813	2389	2582	2600	2708	2956	4196	4214	4156
EBESCG00000010504	cysC	Sigma32	TRUE	4.808	7.956e-86	6.644e-84	TRUE	1.103	0.03802	0.08215	TRUE	3.312	5.512e-103	8.167e-101	TRUE	-0.4776	0.0003873	0.0008418		77.93	103.5	826.7	804.8	799.3	28.59	78.16	40.71	1247	1260	1579
EBESCG00000010820	cysD	Sigma70	TRUE	4.175	1.701e-173	3.293e-171	TRUE	-0.8598	0.02339	0.05401	TRUE	4.432	3.864e-202	4.151e-199	TRUE	-0.7417	2.277e-09	7.702e-09		98.07	118.7	2066	2220	2039	164.4	214.9	265.4	3760	4292	4679
EBESCG00000010426	cysE	n.a.	TRUE	0.3946	5.877e-05	0.0002566	TRUE	-1.206	4.572e-07	2.662e-06	TRUE	0.6184	3.726e-08	1.62e-07	TRUE	-0.978	8.584e-24	6.89e-23		1089	947.9	1436	1406	1397	2827	2525	2369	3456	3448	3174
EBESCG00000009688	cysG	Sigma70	TRUE	0.9967	1.108e-14	1.278e-13	TRUE	2.638	7.624e-44	4.958e-42	TRUE	-0.4683	3.059e-05	9.383e-05	TRUE	1.142	5.927e-24	4.829e-23		5013	4977	3135	3454	3200	863.6	1014	796.9	1730	1776	1845
EBESCG00000011246	cysH	Sigma70	TRUE	3.406	2.092e-46	8.735e-45	TRUE	0.577	0.1555	0.2632	TRUE	3.53	8.155e-150	2.336e-147	TRUE	0.609	3.596e-06	9.368e-06		142.7	146.1	1573	1570	1384	65.51	156.3	108.9	1054	1137	1389
EBESCG00000010584	cysJ	Sigma70	TRUE	2.934	9.811e-19	1.509e-17	TRUE	-1.889	1.403e-06	7.614e-06	TRUE	3.943	5.804e-181	3.118e-178	TRUE	-1.041	1.177e-16	6.463e-16		173.4	149.2	2229	2237	2274	384.7	644.8	931.1	5232	5291	6202
EBESCG00000009325	cysK	Sigma70	TRUE	1.495	6.812e-56	3.495e-54	TRUE	1.019	8.268e-06	4.037e-05	TRUE	0.7724	1.55e-09	7.88e-09	TRUE	0.2834	0.07774	0.1154		10300	10690	16940	16700	15010	4987	5473	6546	15370	16880	15890
EBESCG00000009333	cysM	Sigma70	TRUE	2.328	5.741e-94	5.203e-92	TRUE	-1.719	6.039e-11	5.799e-10	TRUE	2.237	4.034e-65	2.512e-63	TRUE	-1.844	6.686e-57	1.973e-55		248.7	261.8	1189	1091	984.4	852.9	1112	849.7	4620	4682	4820
EBESCG00000009572	cysN	Sigma70	TRUE	4.372	6.598e-211	1.873e-208	TRUE	0.1016	0.7824	0.8573	TRUE	4.591	7.043e-209	1.009e-205	TRUE	0.3217	0.007011	0.01276		242.5	240.5	4988	5519	5277	269.2	173.9	277.5	4940	4978	5315
EBESCG00000010930	cysP	Sigma70	TRUE	3.266	2.067e-155	3.385e-153	TRUE	-2.738	1.066e-18	1.898e-17	TRUE	5.6	3.684e-261	1.583e-257	TRUE	-0.4095	0.0021	0.004133		132.2	121.8	5461	6114	5178	752.8	975.1	1072	8194	9391	9184
EBESCG00000011316	cysS	n.a.	TRUE	0.4981	1.771e-06	9.583e-06	TRUE	-0.4081	0.09454	0.1762	TRUE	0.6247	5.92e-08	2.492e-07	TRUE	-0.285	0.01286	0.02219		1918	1647	2417	2440	2586	2782	2245	2670	3478	3632	3834
EBESCG00000009261	cysU	Sigma70	TRUE	3.866	3.271e-25	7.107e-24	TRUE	-1.664	0.0008839	0.00295	TRUE	4.793	2.44e-195	1.858e-192	TRUE	-1.02	2.898e-21	1.99e-20		49.03	65.97	1382	1477	1435	103.6	195.4	297.6	3417	3252	3839
EBESCG00000012028	cysW	Sigma70	TRUE	4.802	1.018e-21	1.902e-20	TRUE	0.03561	0.9499	0.9702	TRUE	4.013	1.659e-135	3.96e-133	TRUE	-1.529	1.613e-34	1.995e-33		97.19	74.09	1210	1214	1342	38.12	78.16	152.5	4468	3929	4738
EBESCG00000009870	cysZ	Sigma24	TRUE	-0.2444	0.2438	0.3916	TRUE	0.2381	0.4001	0.5386	TRUE	-0.7102	1.455e-08	6.636e-08	TRUE	-0.09775	0.6462	0.7079		758.3	657.6	424.1	366.7	383.8	597.9	580.4	774	686.7	509.2	324.1
EBESCG00000011355	cytR	Sigma70	TRUE	-0.5743	0.0002699	0.001056	TRUE	-1.232	1.296e-06	7.067e-06	TRUE	0.6787	2.736e-09	1.353e-08	TRUE	0.05373	0.7248	0.7791		676	656.6	1032	996.8	865.3	1846	1569	1702	929.8	1081	1346
EBESCG00000011483	D	n.a.	FALSE	NA	1	NA	FALSE	0	1	NA	FALSE	0	1	NA	FALSE	0	1	NA		0	0	0	0	0	0	0	0	0	0	0
EBESCG00000010991	dacA	Sigma24	TRUE	-0.1602	0.07935	0.1626	TRUE	-0.8823	4.352e-05	0.0001881	TRUE	0.6035	9.22e-09	4.292e-08	TRUE	-0.1103	0.2437	0.3124		1571	1462	2204	2095	1952	3171	3042	2984	2786	2740	2613
EBESCG00000010786	dacA	Sigma24	TRUE	-0.1415	0.115	0.2201	TRUE	-0.9005	3.624e-05	0.0001579	TRUE	0.6549	5.415e-10	2.883e-09	TRUE	-0.09452	0.3256	0.4018		1514	1434	2235	2104	1957	3180	2994	2879	2703	2718	2685
EBESCG00000009462	dacB	Sigma38	TRUE	0.9354	8.27e-15	9.703e-14	TRUE	-0.9341	0.0005044	0.001783	TRUE	1.147	6.41e-20	7.444e-19	TRUE	-0.7851	2.071e-11	8.046e-11		408	362.3	768.8	744	801.9	799.3	807	814.7	1576	1556	1686
EBESCG00000011548	dacC	Sigma70	TRUE	1.102	4.663e-22	8.787e-21	TRUE	1.83	1.848e-12	2.033e-11	TRUE	0.377	0.03735	0.06388	TRUE	1.093	2.393e-17	1.356e-16		3140	5218	4549	5345	4849	1317	1161	1366	2595	2641	3093
EBESCG00000009133	dacD	n.a.	TRUE	0.9572	9.102e-06	4.45e-05	TRUE	-0.1209	0.7195	0.8107	TRUE	0.1542	0.2576	0.3382	TRUE	-0.9843	6.8e-09	2.212e-08		196.1	215.2	220.6	204.8	194.5	268	224.7	237.4	481.6	535.7	459.5
EBESCG00000010314	dadA	Sigma70	TRUE	-2.011	3.01e-113	3.287e-111	TRUE	-0.9178	0.002025	0.006225	TRUE	0.1617	0.4318	0.5196	TRUE	1.267	9.578e-17	5.274e-16		4402	7365	4769	6957	6144	12570	11230	12650	2838	2789	3326
EBESCG00000009129	dadX	Sigma70	TRUE	-2.487	2.906e-189	6.876e-187	TRUE	-0.909	1.499e-06	8.115e-06	TRUE	-0.1323	0.3325	0.4196	TRUE	1.45	9.611e-30	9.79e-29		3307	3261	2240	2973	2900	6530	6923	6891	1206	1224	1156
EBESCG00000010329	dam	Sigma70	TRUE	0.1855	0.1237	0.2327	TRUE	-0.5255	0.01199	0.03033	TRUE	0.4342	2.85e-05	8.766e-05	TRUE	-0.2801	0.005156	0.009569		1464	1432	1817	1749	1738	2223	2572	2138	2752	2673	2347
EBESCG00000011577	damX	Sigma70	TRUE	0.4314	9.847e-10	7.345e-09	TRUE	-0.3021	0.1522	0.2589	TRUE	0.5598	8.687e-06	2.845e-05	TRUE	-0.1703	0.2096	0.2749		6808	6028	8629	8398	8597	8463	9100	8587	11810	11280	11730
EBESCG00000012200	dapA	Sigma70	TRUE	0.343	3.922e-05	0.0001745	TRUE	-0.03223	0.8923	0.9309	TRUE	0.7273	1.649e-08	7.484e-08	TRUE	0.371	0.01434	0.02453		8632	8111	12240	12450	12840	9187	9122	9813	11630	10740	12670
EBESCG00000012063	dapB	Sigma70	TRUE	-0.01404	0.9229	0.9566	TRUE	-0.109	0.629	0.7388	TRUE	1.087	1.122e-17	1.132e-16	TRUE	0.9724	2.1e-15	1.055e-14		871.2	1039	1722	1843	1932	1120	1301	1015	1156	991	1247
EBESCG00000011472	dapD	Sigma70	TRUE	-0.01831	0.8574	0.9203	TRUE	0.5473	0.01072	0.02752	TRUE	0.8471	1.187e-10	6.763e-10	TRUE	1.375	4.827e-25	4.113e-24		4660	3880	6970	6680	7141	3263	2830	3429	2889	3289	3484
EBESCG00000010076	dapE	Sigma70	TRUE	0.3063	0.001071	0.003811	TRUE	-0.3363	0.08303	0.1586	TRUE	0.4364	8.952e-05	0.0002526	TRUE	-0.2322	0.04417	0.06939		2227	2146	2759	2541	2718	2943	3240	2956	3797	3502	4074
EBESCG00000009581	dapF	Sigma70	TRUE	0.3659	0.0002333	0.0009227	TRUE	1.168	4.356e-09	3.274e-08	TRUE	0.372	0.002342	0.00525	TRUE	1.172	5.528e-23	4.186e-22		4780	4158	4979	5334	5348	2135	2077	2304	2677	2802	2912
EBESCG00000010736	dbpA	Sigma24	TRUE	0.828	1.854e-17	2.623e-16	TRUE	-2.342	1.257e-19	2.397e-18	TRUE	0.8532	2.693e-09	1.334e-08	TRUE	-2.302	1.237e-76	6.873e-75		380.9	300.4	600.6	505.1	565.4	1865	1921	1905	3119	3303	3508
EBESCG00000009038	dcd	n.a.	TRUE	0.4256	0.001445	0.005029	TRUE	-0.1583	0.4703	0.6039	TRUE	0.3747	0.00105	0.002522	TRUE	-0.2295	0.1251	0.1754		2100	1893	2347	2205	2457	2405	2364	2542	3065	2774	4077
EBESCG00000011863	dcm	n.a.	TRUE	-1.1	5.433e-13	5.445e-12	TRUE	-0.9546	0.0004976	0.001762	TRUE	-0.8601	3.876e-12	2.562e-11	TRUE	-0.6733	1.35e-05	3.363e-05		605	533.8	288.2	271.8	292.1	1400	1059	1136	570.2	530.7	540.1
EBESCG00000011352	dcp	Sigma32	TRUE	-0.0203	0.9061	0.9475	TRUE	0.6229	0.00635	0.01729	TRUE	0.1827	0.1686	0.2359	TRUE	0.7944	2.467e-13	1.112e-12		1471	1974	1909	1785	1614	1058	1581	1135	1368	1185	1140
EBESCG00000012109	dcrB	Sigma24	TRUE	0.05845	0.6155	0.7433	TRUE	1.738	7.021e-17	1.108e-15	TRUE	0.6282	4.575e-06	1.554e-05	TRUE	2.324	8.076e-69	3.455e-67		6497	5607	8165	8036	9097	2299	1890	1760	1984	2071	2049
EBESCG00000009727	dcuA	Sigma70	TRUE	-0.7463	4.123e-11	3.526e-10	TRUE	0.8638	4.925e-05	0.0002116	TRUE	0.2425	0.03956	0.06704	TRUE	1.842	2.431e-51	5.532e-50		5092	5173	5831	5338	5295	3186	2659	3332	1830	1720	1994
EBESCG00000010570	dcuB	Sigma70	TRUE	0.7647	0.2168	0.3581	TRUE	2.906	2.306e-05	0.0001045	TRUE	-0.7807	1.621e-08	7.369e-08	TRUE	1.04	0.0004848	0.00104		263.6	294.3	144.1	143.4	153.4	2.382	58.62	64.21	57.83	85.28	118.3
EBESCG00000009765	dcuC	n.a.	TRUE	1.201	0.009727	0.02717	TRUE	3.425	1.919e-16	2.931e-15	TRUE	0.4482	0.0003411	0.0008814	TRUE	2.245	2.225e-10	8.146e-10		394.9	359.3	493	442	461.8	42.88	19.54	45.29	48.79	114.3	193.8
EBESCG00000009160	dcuC	n.a.	TRUE	1.086	0.0248	0.06156	TRUE	3.165	8.663e-16	1.269e-14	TRUE	0.3161	0.01349	0.02579	TRUE	2.113	6.997e-11	2.63e-10		389.6	401.9	467.5	411.9	457.5	40.5	33.22	63.64	58.73	122.5	193.8
EBESCG00000009209	dcuD	Sigma54	TRUE	-0.3845	0.4046	0.5661	TRUE	-0.1892	0.7068	0.8009	TRUE	0.5212	0.0007568	0.001867	TRUE	0.7611	0.01625	0.0275		102.4	90.32	120.7	128.4	127.7	152.5	60.58	132.4	96.68	120.9	46.3
EBESCG00000012562	dcuS	Sigma70	TRUE	0.4255	0.00243	0.007966	TRUE	0.1054	0.6557	0.7594	TRUE	1.192	1.479e-23	2.14e-22	TRUE	0.8989	6.335e-16	3.305e-15		812.5	909.3	1739	1736	1851	936.2	924.3	786.6	1131	1125	1197
EBESCG00000010651	dcyD	n.a.	TRUE	0.4137	0.04026	0.09263	TRUE	0.7911	0.008953	0.02358	TRUE	0.3361	0.003788	0.008105	TRUE	0.6783	1.012e-07	2.986e-07		823.9	770.3	840.5	958.3	928.7	400.2	443.6	652.4	680.4	687.2	691
EBESCG00000011667	ddlA	n.a.	TRUE	0.3052	0.0006759	0.002482	TRUE	0.1324	0.546	0.6728	TRUE	0.5436	3.667e-06	1.263e-05	TRUE	0.3906	0.000492	0.001054		2846	2519	3587	3431	3573	2721	2456	2820	3299	3246	3210
EBESCG00000012142	ddlB	Sigma70	TRUE	0.6023	2.276e-11	1.987e-10	TRUE	0.2247	0.2408	0.3702	TRUE	0.4146	0.0002274	0.0006035	TRUE	0.05057	0.6442	0.7063		3496	3404	4204	4271	3995	3396	3142	3158	5225	4590	4729
EBESCG00000009425	ddpA	Sigma38	TRUE	-2.093	1.823e-09	1.322e-08	TRUE	-2.152	8.71e-10	7.33e-09	TRUE	0.01347	0.9429	0.9546	TRUE	0.1824	0.6942	0.7507		84.93	74.09	62.75	87.07	66.82	397.8	375.2	387.6	56.02	33.12	144
EBESCG00000009072	ddpB	Sigma38	TRUE	-2.457	2.057e-08	1.356e-07	TRUE	-2.189	2.278e-05	0.0001035	TRUE	-0.3414	0.2189	0.2942	TRUE	-0.07884	0.887	0.9148		24.52	22.33	15.86	16.19	18.85	128.6	125.1	101.5	27.11	17.39	20.58
EBESCG00000011768	ddpC	Sigma38	TRUE	-2.056	1.916e-06	1.029e-05	TRUE	-1.281	0.003075	0.009116	TRUE	-0.08345	0.6876	0.7584	TRUE	0.7159	0.1046	0.15		44.66	54.8	47.58	37.95	41.98	112	172	123.8	42.47	22.35	29.15
EBESCG00000009951	ddpD	Sigma38	TRUE	-2.257	2.58e-08	1.685e-07	TRUE	-1.382	0.001147	0.003727	TRUE	-0.3866	0.04627	0.07724	TRUE	0.6688	0.1429	0.197		60.42	55.82	35.86	42.42	42.84	185.8	148.5	160	28.91	42.22	18.86
EBESCG00000010845	ddpF	Sigma38	TRUE	-1.303	0.0009562	0.003425	TRUE	1.318	0.001193	0.003847	TRUE	-1.595	2.073e-23	2.979e-22	TRUE	0.9165	0.006148	0.01131		379.1	293.3	88.95	103.3	110.5	171.5	84.03	169.7	48.79	53.82	94.31
EBESCG00000010973	ddpX	Sigma38	TRUE	-1.625	0.002904	0.009296	TRUE	-1.935	0.001719	0.005385	TRUE	-0.05029	0.8487	0.8863	TRUE	0.5215	0.3597	0.4379		28.89	20.3	20	22.33	23.13	132.2	56.67	109.5	18.07	12.42	25.72
EBESCG00000009219	deaD	Sigma24	TRUE	0.4989	1.065e-17	1.553e-16	TRUE	-2.28	0.0001354	0.0005326	TRUE	-0.2595	0.03791	0.06469	TRUE	-3.045	1.825e-42	3.05e-41		11170	9736	7821	7904	7928	56400	53970	56330	81570	75850	78440
EBESCG00000012433	dedA	Sigma32	TRUE	0.2937	0.0531	0.1168	TRUE	0.02842	0.8978	0.9344	TRUE	0.09187	0.406	0.4934	TRUE	-0.1491	0.2413	0.3101		1170	1036	1095	1135	959.5	1022	1395	1192	1613	1500	1151
EBESCG00000010456	dedD	Sigma32	TRUE	0.662	1.079e-06	5.978e-06	TRUE	-0.5279	0.04567	0.09622	TRUE	0.4994	1.242e-05	3.99e-05	TRUE	-0.6532	1.239e-08	3.954e-08		926.4	998.6	1231	1180	1276	1527	1290	1694	2482	2056	2476
EBESCG00000011708	def	Sigma70	TRUE	0.9063	1.8e-19	2.915e-18	TRUE	0.1428	0.4785	0.6119	TRUE	0.6727	1.296e-08	5.949e-08	TRUE	-0.098	0.4414	0.5183		3212	2913	4720	4322	4193	3220	2914	2964	5801	4959	6331
EBESCG00000011337	degP	Sigma24	TRUE	-0.1455	0.0833	0.1695	TRUE	-0.08546	0.6556	0.7594	TRUE	1.074	2.856e-18	2.978e-17	TRUE	1.135	1.066e-21	7.535e-21		3783	4021	7664	7354	7256	4539	4385	4671	4255	3880	4115
EBESCG00000010521	degQ	n.a.	TRUE	0.0659	0.679	0.7932	TRUE	1.734	7.883e-14	9.922e-13	TRUE	0.7846	1.316e-11	8.253e-11	TRUE	2.405	9.276e-102	1.167e-99		2018	1679	2966	2872	2794	578.9	615.5	631.8	638.8	703.7	619
EBESCG00000012882	degS	n.a.	TRUE	0.1027	0.541	0.6836	TRUE	-0.1341	0.6536	0.7583	TRUE	0.4325	0.0002989	0.0007798	TRUE	0.2073	0.1186	0.1674		589.3	580.5	735	668.1	737.6	757.6	553	763.1	752.7	788.2	694.4
EBESCG00000010690	deoA	Sigma70	TRUE	-1.275	5.754e-58	2.989e-56	TRUE	-0.5588	0.003647	0.01056	TRUE	-0.0596	0.621	0.6998	TRUE	0.6297	1.147e-07	3.377e-07		4352	4095	3424	4120	3450	6661	6902	6939	2881	2726	2963
EBESCG00000012299	deoB	Sigma70	TRUE	-0.1539	0.02343	0.05844	TRUE	1.075	0.01677	0.04062	TRUE	-1.1	4.092e-17	3.97e-16	TRUE	0.1289	0.4125	0.4903		35740	36990	15530	16480	14040	19680	18580	18520	18140	16540	16140
EBESCG00000012431	deoC	Sigma70	TRUE	-0.4249	3.398e-05	0.000153	TRUE	-0.04209	0.8422	0.9007	TRUE	0.1907	0.08949	0.1372	TRUE	0.5964	2.919e-07	8.271e-07		3289	3075	3181	3481	3184	3746	3166	3767	2412	2656	2779
EBESCG00000012946	deoD	Sigma70	TRUE	-0.2465	0.0001175	0.0004902	TRUE	0.5465	0.08074	0.1555	TRUE	-0.5259	0.0006652	0.001655	TRUE	0.2716	0.04432	0.06959		12780	18140	10190	10120	8881	11740	11450	11690	9972	9887	9292
EBESCG00000012844	deoR	n.a.	TRUE	0.02793	0.8686	0.9271	TRUE	-0.07899	0.7583	0.8378	TRUE	0.01526	0.8896	0.9169	TRUE	-0.08221	0.5333	0.6068		703.1	698.2	663.3	654.7	602.3	714.7	805.1	911.6	838.5	886.7	721.9
EBESCG00000012478	dfp	n.a.	TRUE	0.9044	2.326e-13	2.387e-12	TRUE	-0.2392	0.304	0.4406	TRUE	0.8634	7.672e-16	6.812e-15	TRUE	-0.283	0.01708	0.02877		966.7	984.4	1617	1673	1523	1147	1296	1354	2067	2585	2395
EBESCG00000011936	dgkA	n.a.	TRUE	-0.2985	0.1377	0.2537	TRUE	0.003821	0.9896	0.9949	TRUE	0.4117	0.002227	0.005014	TRUE	0.7292	1.065e-05	2.679e-05		423.8	375.5	528.9	436.5	478	415.7	410.4	476.4	364.1	380.9	301.8
EBESCG00000010239	dgoA	n.a.	TRUE	0.5088	0.4116	0.5722	TRUE	0.4802	0.5376	0.6655	TRUE	1.259	1.101e-11	6.965e-11	TRUE	1.234	0.002175	0.004265		50.78	42.62	102.7	96.56	107.1	47.65	7.816	46.44	52.41	81.97	18.86
EBESCG00000010235	dgoD	n.a.	TRUE	0.4334	0.3373	0.5008	TRUE	0.364	0.514	0.644	TRUE	1.101	4.527e-10	2.437e-09	TRUE	1.061	2.181e-05	5.337e-05		68.3	99.46	152.4	171.3	161.1	77.42	35.17	91.16	98.49	106.8	72.02
EBESCG00000011730	dgoK	n.a.	TRUE	-0.2052	0.5379	0.6812	TRUE	0.6094	0.06067	0.1226	TRUE	0.8736	9.331e-09	4.327e-08	TRUE	1.773	1.211e-14	5.853e-14		232.9	204	320.6	363.3	402.7	137	203.2	142.8	116.6	105.1	168
EBESCG00000009232	dgoR	n.a.	TRUE	0.1783	0.509	0.6601	TRUE	1.052	0.0008228	0.00277	TRUE	1.085	2.318e-17	2.269e-16	TRUE	2.017	2.539e-34	3.121e-33		311.7	347.1	605.4	645.2	642.5	166.8	175.9	178.9	178.9	184.6	204
EBESCG00000011152	dgoT	n.a.	TRUE	-0.1555	0.7504	0.8437	TRUE	-0.1186	0.8461	0.9036	TRUE	0.7259	0.0001245	0.0003438	TRUE	0.57	0.06987	0.1045		48.16	50.74	66.88	82.04	71.96	26.2	91.84	66.5	56.93	55.47	68.59
EBESCG00000009396	dgsA	n.a.	TRUE	0.7739	0.000126	0.000523	TRUE	0.6101	0.06171	0.1245	TRUE	0.8862	7.658e-09	3.592e-08	TRUE	0.7147	2.449e-07	6.974e-07		473.7	667.8	858.5	1031	968.9	376.4	326.3	505.1	649.7	688.8	766.5
EBESCG00000009223	dgt	n.a.	TRUE	-0.04168	0.7923	0.8753	TRUE	1.72	7.836e-13	8.881e-12	TRUE	0.3428	0.001244	0.002942	TRUE	2.124	1.489e-69	6.707e-68		1994	2100	2455	2292	2292	668.2	625.3	733.8	612.6	721.1	608.7
EBESCG00000012703	dhaK	Sigma38	TRUE	2.705	9.921e-82	8.126e-80	TRUE	4.175	7.313e-97	1.962e-94	TRUE	0.02183	0.8555	0.8921	TRUE	1.48	1.823e-25	1.566e-24		7103	7395	6487	6811	6651	457.4	429.9	428.3	2511	2739	3364
EBESCG00000010559	dhaL	Sigma38	TRUE	1.836	1.027e-17	1.503e-16	TRUE	4.508	2.627e-62	3.221e-60	TRUE	-0.2396	0.04887	0.08102	TRUE	2.402	5.768e-61	1.898e-59		6858	6044	4673	5371	4768	378.8	234.5	298.1	1036	985.2	1363
EBESCG00000009184	dhaM	Sigma38	TRUE	1.138	1.786e-17	2.544e-16	TRUE	3.888	4.424e-87	9.495e-85	TRUE	-0.5393	6.024e-06	2.013e-05	TRUE	2.251	9.82e-74	4.885e-72		8815	7936	5042	5449	5128	642	609.7	603.7	1291	1441	1221
EBESCG00000009806	dhaR	Sigma38	TRUE	-0.04321	0.8016	0.8822	TRUE	0.06383	0.8274	0.8907	TRUE	0.4631	0.0001385	0.00038	TRUE	0.5489	0.0001977	0.0004426		634.8	584.6	817.8	703.2	759.1	695.6	521.7	671.4	554.8	661.5	663.6
EBESCG00000010678	diaA	n.a.	TRUE	-0.2508	0.09278	0.1846	TRUE	0.1904	0.4577	0.5928	TRUE	0.3749	0.002649	0.005856	TRUE	0.8458	4.141e-11	1.582e-10		1262	1137	1450	1265	1497	1276	994.6	1148	984	1016	826.5
EBESCG00000010870	dicA	n.a.	TRUE	0.05965	0.7699	0.8592	TRUE	0.7159	0.003899	0.01122	TRUE	-0.05735	0.6299	0.7087	TRUE	0.4933	0.004735	0.008839		719.7	704.3	686.1	626.2	544	476.5	539.3	427.1	459.9	471.9	661.9
EBESCG00000012633	dicB	Sigma70	FALSE	NA	1	NA	FALSE	4.407	0.03033	NA	FALSE	-1.154	0.2052	NA	FALSE	3.447	0.08115	NA		2.627	2.03	0	1.116	1.713	0	0	0	0	0	0
EBESCG00000012009	dicC	Sigma70	FALSE	0.1417	0.7406	NA	TRUE	2.553	0.164	0.2739	TRUE	-0.6939	0.3445	0.4322	FALSE	0.4317	0.7708	NA		1.751	5.074	0.6895	2.791	1.713	0	0	1.147	0	4.14	0
EBESCG00000009263	dinB	Sigma38,Sigma70	TRUE	0.7787	0.02014	0.05123	TRUE	1.585	3.226e-05	0.0001417	TRUE	-0.38	0.002967	0.006495	TRUE	0.4309	0.05566	0.08544		322.2	324.8	228.2	216.6	230.5	148.9	82.07	113.5	213.2	151.5	245.2
EBESCG00000012333	dinD	n.a.	TRUE	-0.2199	0.3812	0.5455	TRUE	-1.048	0.001184	0.003821	TRUE	0.5913	6.076e-05	0.0001769	TRUE	-0.3415	0.09074	0.1323		197	164.4	270.3	226.6	244.2	455	504.2	296.4	363.2	465.3	298.4
EBESCG00000012288	dinF	Sigma70	TRUE	0.2633	0.1317	0.245	TRUE	-0.3138	0.2596	0.3934	TRUE	-0.364	0.003461	0.007469	TRUE	-0.915	5.16e-09	1.703e-08		640.9	572.4	429.6	403.5	446.4	905.3	707.4	838.2	1218	866.9	836.8
EBESCG00000009402	dinG	Sigma70	TRUE	0.6972	1.968e-07	1.18e-06	TRUE	-0.1783	0.4891	0.6218	TRUE	0.1499	0.1784	0.2476	TRUE	-0.7239	3.918e-10	1.411e-09		936	918.5	944	890.8	954.4	1259	996.6	1159	2048	1648	1878
EBESCG00000012685	dinI	Sigma70	TRUE	-0.5168	0.03234	0.07703	TRUE	-0.06412	0.8376	0.8978	TRUE	0.07199	0.5912	0.6731	TRUE	0.4878	0.007203	0.01306		325.7	278.1	309.6	298.6	252.7	259.7	373.2	409.3	276.5	225.2	240.1
EBESCG00000009830	dinJ	Sigma70	TRUE	-0.3555	0.1456	0.2659	TRUE	1.059	8.255e-05	0.0003365	TRUE	0.2861	0.02027	0.03728	TRUE	1.67	2.278e-24	1.892e-23		756.5	647.5	788.8	727.2	805.3	274	510	358.9	363.2	275.7	240.1
EBESCG00000011968	dipZ	n.a.	TRUE	0.4969	0.001399	0.0049	TRUE	0.3064	0.2768	0.4127	TRUE	0.7055	1.215e-10	6.912e-10	TRUE	0.5229	1.326e-05	3.304e-05		984.2	959.1	1499	1402	1396	927.9	668.3	940.2	1089	1234	1284
EBESCG00000011413	djlA	Sigma70	TRUE	0.05878	0.7134	0.8189	TRUE	0.2205	0.3912	0.5306	TRUE	-0.6444	1.001e-07	4.125e-07	TRUE	-0.5262	0.0003981	0.0008632		672.5	640.4	383.4	360	396.7	645.6	623.4	585.9	743.6	629.2	610.4
EBESCG00000010600	djlB	Sigma24	TRUE	0.005819	0.9926	0.9949	TRUE	0.2806	0.7257	0.816	TRUE	-0.6331	0.01573	0.02966	TRUE	-0.03228	0.9549	0.9653		32.4	25.37	17.24	17.86	15.42	39.31	15.63	20.64	28.91	20.7	12
EBESCG00000010593	djlB	Sigma24	TRUE	-0.1535	0.8082	0.8869	TRUE	-0.005705	0.9945	0.9967	TRUE	-0.2545	0.3882	0.4758	TRUE	-0.3129	0.5927	0.6624		20.14	25.37	12.41	21.21	17.13	35.73	11.72	24.08	38.85	23.18	13.72
EBESCG00000009309	djlC	Sigma32	TRUE	0.06232	0.9021	0.9461	TRUE	0.06219	0.9098	0.9423	TRUE	-0.04304	0.8464	0.8847	TRUE	0.1622	0.7187	0.7732		44.66	62.92	55.85	40.19	45.41	52.41	58.62	58.48	37.05	33.95	84.02
EBESCG00000009471	djlC	Sigma32	TRUE	-0.2127	0.659	0.7779	TRUE	-0.09165	0.881	0.9239	TRUE	0.5363	0.005608	0.01158	TRUE	0.4215	0.3117	0.3872		43.78	41.61	56.54	60.84	49.69	55.98	37.13	52.74	39.76	33.12	80.59
EBESCG00000012003	dkgA	Sigma70	TRUE	-1.102	3.613e-07	2.108e-06	TRUE	1.691	7.322e-15	1.01e-13	TRUE	-0.8116	4.502e-12	2.949e-11	TRUE	1.946	1.777e-40	2.764e-39		1763	1908	980.5	1048	810.5	564.6	801.2	551.5	319.9	292.3	274.3
EBESCG00000011076	dkgB	Sigma38	TRUE	-0.4561	0.1693	0.2996	TRUE	-0.4452	0.2364	0.3661	TRUE	0.6954	6.843e-05	0.0001974	TRUE	0.7677	0.006104	0.01124		122.6	165.4	217.2	240	172.2	265.6	195.4	180	164.5	193.7	82.3
EBESCG00000010539	dksA	Sigma70	TRUE	-0.5175	6.497e-11	5.404e-10	TRUE	-0.394	0.09603	0.1783	TRUE	0.5463	7.648e-06	2.522e-05	TRUE	0.6998	4.352e-07	1.219e-06		7144	7325	9790	9716	9151	10460	10470	10390	6529	7028	7683
EBESCG00000010798	dld	Sigma70	TRUE	-0.8361	1.627e-23	3.349e-22	TRUE	1.139	8.768e-09	6.357e-08	TRUE	-0.8559	2.474e-13	1.796e-12	TRUE	1.148	4.521e-24	3.698e-23		10170	9880	5025	5008	4980	4978	5174	4878	2745	2850	2577
EBESCG00000010895	dlgD	n.a.	TRUE	-0.8224	0.2365	0.3833	TRUE	0.3614	0.6801	0.7784	TRUE	0.08098	0.7467	0.8075	TRUE	1.416	0.02018	0.03365		28.02	26.39	22.75	25.67	30.84	41.69	15.63	10.89	8.132	9.935	18.86
EBESCG00000011950	dmsA	Sigma70	TRUE	1.391	2.781e-09	1.994e-08	TRUE	6.63	1.132e-130	8.1e-128	TRUE	-0.8119	2.17e-10	1.211e-09	TRUE	4.405	3.38e-131	8.507e-129		18570	20200	9395	10490	10050	173.9	226.7	241.9	469.9	528.2	711.6
EBESCG00000012318	dmsB	Sigma70	TRUE	0.7086	0.1574	0.2834	TRUE	6.724	8.782e-128	5.384e-125	TRUE	-1.463	4.78e-39	1.499e-37	TRUE	4.51	8.808e-55	2.298e-53		4190	4699	1412	1537	1425	34.54	46.9	52.74	63.25	42.22	135.5
EBESCG00000011680	dmsC	Sigma70	TRUE	-0.2697	0.4936	0.6483	TRUE	5.258	9.68e-76	1.598e-73	TRUE	-1.719	6.361e-52	3.004e-50	TRUE	3.771	9.458e-47	1.891e-45		4048	4561	1114	1236	1195	146.5	93.8	119.8	55.12	115.9	145.7
EBESCG00000012362	dmsD	Sigma38,Sigma70	TRUE	0.2373	0.2472	0.3962	TRUE	-0.683	0.0414	0.08828	TRUE	0.2297	0.1292	0.1873	TRUE	-0.5687	0.001366	0.002777		255.7	357.2	323.4	331.5	317.8	549.1	431.9	611.2	633.4	670.6	432.1
EBESCG00000009061	dnaB	n.a.	TRUE	0.3051	0.003154	0.01002	TRUE	0.06316	0.7777	0.8535	TRUE	0.4812	2.634e-05	8.148e-05	TRUE	0.2456	0.05014	0.07758		2743	2386	3221	3210	3267	2817	2427	2769	2976	3674	3205
EBESCG00000010361	dnaC	n.a.	TRUE	0.6719	8.204e-06	4.044e-05	TRUE	0.1488	0.5486	0.6749	TRUE	0.6261	8.976e-09	4.183e-08	TRUE	0.1458	0.2205	0.2872		763.5	720.6	1034	1048	1025	694.4	736.7	770	1294	1109	985.9
EBESCG00000011805	dnaE	Sigma24	TRUE	0.06168	0.4039	0.5657	TRUE	-1.575	2.005e-13	2.431e-12	TRUE	0.2883	0.008973	0.01769	TRUE	-1.352	2.229e-28	2.178e-27		2854	2825	3244	3052	3104	8999	9169	9674	9923	9091	9961
EBESCG00000011642	dnaG	Sigma70	TRUE	-0.03182	0.663	0.781	TRUE	-1.207	1.29e-08	9.17e-08	TRUE	-0.3621	0.002234	0.005026	TRUE	-1.538	7.546e-37	1.025e-35		4123	3459	2767	2567	2656	9084	10120	9723	9281	9610	9115
EBESCG00000009273	dnaJ	Sigma32	TRUE	-0.2747	0.03101	0.07458	TRUE	-0.1859	0.308	0.4446	TRUE	-0.9712	4.466e-19	4.945e-18	TRUE	-0.9284	3.352e-14	1.571e-13		2530	2822	1285	1319	1102	3073	3709	3334	3106	3096	2303
EBESCG00000010344	dnaK	Sigma32	TRUE	-0.3791	9.157e-11	7.529e-10	TRUE	1.588	0.01971	0.04674	TRUE	-1.295	3.038e-21	3.817e-20	TRUE	0.674	0.0004981	0.001065		98710	97050	36960	36670	34540	35920	36360	35110	28110	27290	26410
EBESCG00000009908	dnaN	Sigma38,Sigma70	TRUE	0.2196	0.02227	0.05582	TRUE	0.08594	0.6538	0.7583	TRUE	0.02204	0.8533	0.8903	TRUE	-0.1106	0.3707	0.4485		4849	4260	4139	4075	4308	4430	4619	5051	5443	4915	5969
EBESCG00000011290	dnaQ	n.a.	TRUE	-0.1022	0.5222	0.6693	TRUE	-0.1013	0.6765	0.7756	TRUE	0.4144	0.0003107	0.0008091	TRUE	0.4245	0.002147	0.004217		667.2	706.4	876.4	800.4	805.3	812.4	853.9	770	800.6	818	607
EBESCG00000009575	dnaT	n.a.	TRUE	0.5148	0.007748	0.02213	TRUE	0.1179	0.6578	0.7608	TRUE	0.2605	0.04527	0.07579	TRUE	-0.1771	0.1878	0.2506		589.3	454.7	548.9	596.1	551.7	439.5	623.4	541.8	882.8	734.4	699.6
EBESCG00000010384	dnaX	n.a.	TRUE	0.01559	0.8546	0.9186	TRUE	-0.8088	4.36e-05	0.0001883	TRUE	0.01032	0.9313	0.947	TRUE	-0.8296	6.51e-13	2.827e-12		3078	2622	2524	2521	2725	5663	5315	5415	5996	5437	5271
EBESCG00000012507	dos	n.a.	TRUE	-0.2477	0.3585	0.5221	TRUE	-0.8082	0.03733	0.08087	TRUE	-0.08005	0.5743	0.6588	TRUE	-0.6916	0.0008807	0.001831		169.9	172.5	157.9	150.1	130.2	425.2	228.6	307.9	261.1	321.2	269.2
EBESCG00000009342	dppA	Sigma70	TRUE	-2.321	1.785e-19	2.902e-18	TRUE	-2.982	3.575e-43	2.197e-41	TRUE	0.9995	2.815e-20	3.351e-19	TRUE	0.3589	0.06233	0.09466		743.4	703.3	1305	1351	1267	6400	6120	6263	888.2	1109	1679
EBESCG00000012491	dppB	Sigma70	TRUE	-2.89	8.93e-36	2.995e-34	TRUE	-3.972	8.361e-25	2.051e-23	TRUE	0.5485	0.007103	0.01434	TRUE	-0.3985	0.2036	0.2686		43.78	34.51	53.09	49.67	54.83	592	623.4	800.3	99.39	80.31	70.3
EBESCG00000011699	dppC	Sigma70	TRUE	-2.169	4.535e-12	4.217e-11	TRUE	-3.754	9.491e-22	2.027e-20	TRUE	0.6391	0.003068	0.006693	TRUE	-0.8906	0.02698	0.04422		48.16	34.51	60.68	51.35	65.97	669.4	523.7	628.4	103	72.03	226.3
EBESCG00000010492	dppD	Sigma70	TRUE	-3.168	1.111e-36	3.848e-35	TRUE	-3.747	8.809e-27	2.439e-25	TRUE	0.52	0.004964	0.01035	TRUE	0.07666	0.8294	0.8664		67.42	69.01	76.54	90.42	99.38	1022	853.9	1104	136.4	121.7	44.58
EBESCG00000011428	dppF	Sigma70	TRUE	-1.453	3.603e-17	4.983e-16	TRUE	-2.856	7.566e-22	1.632e-20	TRUE	0.7446	1.081e-05	3.487e-05	TRUE	-0.5476	0.004987	0.009272		170.7	130.9	203.4	226.6	257.9	1170	1165	1254	370.5	376.7	469.8
EBESCG00000011773	dps	Sigma38,Sigma70	TRUE	-1.354	2.243e-27	5.427e-26	TRUE	1.826	1.829e-16	2.803e-15	TRUE	-1.112	7.047e-20	8.162e-19	TRUE	2.107	1.108e-62	4.016e-61		10950	9379	4437	4176	4129	3127	2751	3455	1073	1191	1307
EBESCG00000011943	dsbA	Sigma70	TRUE	0.2241	0.05666	0.1237	TRUE	1.508	4.616e-16	6.832e-15	TRUE	0.08617	0.481	0.5695	TRUE	1.376	5.047e-23	3.842e-22		6732	6059	6260	5923	6203	2507	2443	2443	2666	2524	3357
EBESCG00000010168	dsbB	Sigma70	TRUE	0.0665	0.6195	0.7464	TRUE	-0.6357	0.01707	0.04122	TRUE	0.2355	0.07087	0.1121	TRUE	-0.4285	0.002048	0.004037		636.6	535.9	595.1	602.2	674.2	1058	883.2	1026	935.2	1014	1092
EBESCG00000009073	dsbC	Sigma24	TRUE	0.7257	1.693e-11	1.503e-10	TRUE	-0.0621	0.7652	0.8441	TRUE	0.3422	0.0007763	0.001914	TRUE	-0.4461	3.706e-05	8.886e-05		1983	1928	2306	2229	2187	2299	2404	2060	3917	3379	3769
EBESCG00000010282	dsbG	n.a.	TRUE	0.1464	0.5235	0.6701	TRUE	-0.4699	0.1398	0.2427	TRUE	0.5899	6.32e-05	0.0001833	TRUE	-0.09459	0.6	0.6689		204	164.4	278.6	250.6	224.5	275.2	314.6	258.6	337	290.6	346.4
EBESCG00000012170	dsbG	n.a.	TRUE	0.1854	0.4065	0.5676	TRUE	-0.5824	0.06813	0.1351	TRUE	0.6162	1.457e-05	4.655e-05	TRUE	-0.07783	0.6687	0.7281		157.6	187.8	244.1	232.2	240.7	274	322.4	264.3	313.5	272.4	330.9
EBESCG00000009636	dsdA	Sigma70	TRUE	-2.965	2.471e-68	1.619e-66	TRUE	-2.833	3.498e-27	9.811e-26	TRUE	0.3317	0.01164	0.0225	TRUE	0.5317	0.01123	0.01959		318.7	381.6	426.8	395.2	371.8	2884	2726	2605	426.5	354.4	212.6
EBESCG00000011834	dsdC	Sigma70	TRUE	0.2307	0.443	0.6001	TRUE	0.1773	0.6293	0.739	TRUE	0.5589	0.0002565	0.0006762	TRUE	0.5076	0.024	0.03961		178.6	172.5	248.2	205.9	249.3	203.7	138.7	160	159.9	219.4	217.8
EBESCG00000011592	dsdX	Sigma70	TRUE	-2.976	8.414e-24	1.757e-22	TRUE	-2.917	1.367e-12	1.528e-11	TRUE	0.3295	0.09695	0.1469	TRUE	0.6622	0.06968	0.1042		111.2	92.35	113.1	96	140.5	1047	529.6	879.5	114.8	113.4	36.01
EBESCG00000013151	DsrA	Sigma70	TRUE	-1.082	0.03285	0.07801	TRUE	0.02019	0.9664	0.9803	TRUE	-0.8535	0.0012	0.002848	TRUE	0.6036	0.2779	0.3511		72.67	76.12	44.13	47.44	17.99	73.85	127	53.89	18.07	46.36	20.58
EBESCG00000010104	dsrB	Sigma38	TRUE	-0.266	0.3681	0.5323	TRUE	0.4194	0.1766	0.2901	TRUE	0.06761	0.6338	0.7122	TRUE	0.8221	0.0003956	0.0008586		260.9	270	234.4	243.3	277.6	223.9	238.4	196.1	159.9	139.9	221.2
EBESCG00000011135	dtd	n.a.	TRUE	-0.4198	0.008067	0.02296	TRUE	0.7078	0.002128	0.006493	TRUE	0.1573	0.1628	0.2291	TRUE	1.327	3.146e-23	2.434e-22		1237	1154	1296	1124	1196	763.5	816.8	829.6	615.3	622.6	495.5
EBESCG00000013018	dusA	Sigma32	TRUE	-0.3733	0.008901	0.02506	TRUE	-1.731	4.155e-11	4.081e-10	TRUE	0.7552	5.117e-08	2.179e-07	TRUE	-0.5843	3.06e-05	7.401e-05		349.4	445.5	597.1	591.6	628	1520	1423	1396	1255	1147	886.5
EBESCG00000012807	dusB	Sigma70	TRUE	0.6045	1.485e-21	2.739e-20	TRUE	-1.636	2.605e-05	0.0001167	TRUE	-0.6333	6.841e-08	2.868e-07	TRUE	-2.866	3.817e-56	1.067e-54		7865	7026	4583	4290	4140	25070	24150	26680	36900	38210	39190
EBESCG00000009604	dusC	n.a.	TRUE	0.5367	0.09863	0.1945	TRUE	-1.59	0.000173	0.0006648	TRUE	0.3325	0.03338	0.05785	TRUE	-1.902	2.404e-23	1.877e-22		87.56	86.26	99.98	101	95.95	210.8	531.5	182.9	467.2	474.4	396.1
EBESCG00000010222	dut	Sigma70	TRUE	0.851	4.218e-11	3.6e-10	TRUE	-0.8678	0.0006995	0.002406	TRUE	1.48	9.029e-37	2.586e-35	TRUE	-0.258	0.04457	0.06992		738.1	763.2	1834	2102	1746	1441	1366	1667	2634	2345	3213
EBESCG00000012542	dxr	Sigma24	TRUE	0.1777	0.08192	0.1673	TRUE	-0.6602	0.005415	0.01501	TRUE	-0.2489	0.02036	0.03739	TRUE	-1.058	4.723e-23	3.608e-22		1375	1326	981.9	1051	1048	2331	2169	2483	2788	2606	2353
EBESCG00000008934	dxs	Sigma70	TRUE	-0.003982	0.968	0.9825	TRUE	-0.5552	0.02142	0.05011	TRUE	0.4532	0.0001029	0.0002869	TRUE	-0.09804	0.3407	0.4182		1623	1335	1741	1879	1866	2357	2196	2550	2341	2450	2294
EBESCG00000012780	eaeH	n.a.	TRUE	-0.3414	0.6445	0.7655	TRUE	0.454	0.7444	0.8283	TRUE	-0.5048	0.2286	0.3054	TRUE	0.5081	0.613	0.6798		8.756	12.18	7.585	5.023	7.71	19.06	0	4.013	5.421	10.76	0
EBESCG00000012143	eamA	n.a.	TRUE	-0.4116	0.05276	0.1163	TRUE	0.402	0.1539	0.2613	TRUE	-0.2776	0.04691	0.07826	TRUE	0.5552	0.002047	0.004037		451.8	576.4	415.1	360.6	374.4	388.3	426	464.4	270.2	327	348.1
EBESCG00000008999	ebgA	Sigma70	TRUE	-0.145	0.6659	0.7832	TRUE	-0.3967	0.3023	0.4391	TRUE	0.2121	0.1535	0.2177	TRUE	0.0366	0.8955	0.9207		155.9	172.5	166.2	166.9	183.3	253.7	172	267.7	244.9	250	109.7
EBESCG00000010139	ebgC	Sigma70	TRUE	-0.9824	0.09654	0.191	TRUE	-0.698	0.2798	0.4161	TRUE	-0.1016	0.6941	0.7626	TRUE	0.3248	0.6107	0.6787		33.27	26.39	32.41	23.44	19.7	67.89	54.71	37.84	7.229	37.26	27.43
EBESCG00000009517	ebgR	n.a.	TRUE	0.3448	0.06324	0.1353	TRUE	1.72	1.357e-11	1.387e-10	TRUE	-0.1694	0.1098	0.1633	TRUE	1.197	1.887e-16	1.022e-15		1960	1704	1498	1491	1426	656.3	527.6	623.2	665	941.4	706.4
EBESCG00000012357	ECDH10B_1315	n.a.	FALSE	NA	1	NA	FALSE	0	1	NA	FALSE	0	1	NA	FALSE	0	1	NA		0	0	0	0	0	0	0	0	0	0	0
EBESCG00000013061	ECDH10B_1316	n.a.	FALSE	NA	1	NA	FALSE	0	1	NA	FALSE	0	1	NA	FALSE	0	1	NA		0	0	0	0	0	0	0	0	0	0	0
EBESCG00000012544	ECDH10B_1317	n.a.	FALSE	NA	1	NA	FALSE	0	1	NA	FALSE	0	1	NA	FALSE	0	1	NA		0	0	0	0	0	0	0	0	0	0	0
EBESCG00000010014	ECDH10B_1320	n.a.	FALSE	-0.171	0.6253	NA	FALSE	-3.436	0.1515	NA	FALSE	0	1	NA	FALSE	0	1	NA		0	0	0	0	0	3.573	0	0	0	0	0
EBESCG00000009564	ECDH10B_1321	n.a.	FALSE	NA	1	NA	FALSE	0	1	NA	FALSE	0	1	NA	FALSE	0	1	NA		0	0	0	0	0	0	0	0	0	0	0
EBESCG00000011660	ECDH10B_1322	n.a.	FALSE	NA	1	NA	FALSE	0	1	NA	FALSE	0	1	NA	FALSE	0	1	NA		0	0	0	0	0	0	0	0	0	0	0
EBESCG00000009662	ECDH10B_1324	n.a.	FALSE	NA	1	NA	FALSE	0	1	NA	FALSE	0	1	NA	FALSE	0	1	NA		0	0	0	0	0	0	0	0	0	0	0
EBESCG00000010634	ECDH10B_1325	n.a.	FALSE	NA	1	NA	FALSE	0	1	NA	FALSE	0	1	NA	FALSE	0	1	NA		0	0	0	0	0	0	0	0	0	0	0
EBESCG00000009340	ECDH10B_1333	n.a.	FALSE	NA	1	NA	FALSE	0	1	NA	FALSE	0	1	NA	FALSE	0	1	NA		0	0	0	0	0	0	0	0	0	0	0
EBESCG00000011313	ECDH10B_1334	n.a.	FALSE	NA	1	NA	FALSE	0	1	NA	FALSE	0	1	NA	FALSE	0	1	NA		0	0	0	0	0	0	0	0	0	0	0
EBESCG00000011281	ECDH10B_1335	n.a.	FALSE	NA	1	NA	FALSE	0	1	NA	FALSE	0	1	NA	FALSE	0	1	NA		0	0	0	0	0	0	0	0	0	0	0
EBESCG00000011203	ECDH10B_1343	n.a.	FALSE	NA	1	NA	FALSE	0	1	NA	FALSE	0	1	NA	FALSE	0	1	NA		0	0	0	0	0	0	0	0	0	0	0
EBESCG00000011862	ECDH10B_1344	n.a.	FALSE	NA	1	NA	FALSE	0	1	NA	FALSE	0	1	NA	FALSE	0	1	NA		0	0	0	0	0	0	0	0	0	0	0
EBESCG00000011111	ECDH10B_1345	n.a.	FALSE	NA	1	NA	FALSE	0	1	NA	FALSE	0	1	NA	FALSE	0	1	NA		0	0	0	0	0	0	0	0	0	0	0
EBESCG00000012734	ECDH10B_2097	n.a.	TRUE	-0.8483	0.02716	0.0664	TRUE	1.547	6.437e-07	3.654e-06	TRUE	-0.7389	2.226e-09	1.106e-08	TRUE	1.984	2.871e-11	1.108e-10		409.8	398.8	217.2	217.1	223.6	129.8	158.3	166.3	40.66	68.72	94.31
EBESCG00000011484	ECDH10B_2409	n.a.	TRUE	-0.04467	0.6837	0.7974	TRUE	-0.1385	0.5558	0.6806	TRUE	0.6448	2.066e-09	1.03e-08	TRUE	0.5473	5.493e-07	1.518e-06		1516	1312	2041	2053	1902	1760	1639	1704	1537	1657	1754
EBESCG00000010437	ecnA	n.a.	TRUE	0.6313	3.543e-05	0.000159	TRUE	-1.584	6.394e-08	4.177e-07	TRUE	0.8588	3.739e-11	2.234e-10	TRUE	-1.419	2.981e-26	2.646e-25		216.3	230.4	377.9	384	335	732.5	695.7	764.8	1284	1223	1031
EBESCG00000012949	ecnB	Sigma38	TRUE	-0.1823	0.1969	0.3328	TRUE	0.4077	0.1204	0.214	TRUE	-0.7973	4.274e-10	2.313e-09	TRUE	-0.1751	0.1983	0.2627		1477	1236	674.4	664.2	776.2	1240	941.9	1137	1036	998.5	848.8
EBESCG00000009556	eco	Sigma28	TRUE	0.3121	0.01669	0.04361	TRUE	-0.312	0.174	0.2871	TRUE	0.8313	2.076e-10	1.163e-09	TRUE	0.1718	0.2055	0.2705		1572	2045	2959	3021	2753	2291	2484	2627	3323	2457	3584
EBESCG00000009267	ecpD	n.a.	TRUE	-0.1382	0.8188	0.8946	TRUE	-1.168	0.1404	0.2433	TRUE	-0.04628	0.8848	0.9137	TRUE	-0.9964	0.1063	0.1523		15.76	16.24	16.55	14.51	10.28	21.44	70.35	34.97	26.2	56.3	15.43
EBESCG00000009601	eda	Sigma70	TRUE	0.003524	0.9785	0.9887	TRUE	1.076	0.0003061	0.00113	TRUE	-0.3231	0.1708	0.2385	TRUE	0.729	1.355e-10	4.991e-10		1886	4242	2093	2437	2134	1417	1638	1753	1607	1476	1773
EBESCG00000012795	edd	Sigma70	TRUE	-0.2668	0.04773	0.1066	TRUE	2.158	3.327e-26	8.815e-25	TRUE	-0.4246	0.002155	0.004878	TRUE	1.98	1.221e-71	5.676e-70		4674	6323	3654	3800	3663	1186	1454	1441	1133	1118	1152
EBESCG00000009467	efeB	Sigma54	TRUE	-0.8351	1.615e-06	8.751e-06	TRUE	-1.577	4.759e-07	2.764e-06	TRUE	0.1231	0.3345	0.4216	TRUE	-0.5849	0.000295	0.0006498		286.3	310.6	283.4	307.5	289.6	1059	779.7	1043	566.5	571.3	452.7
EBESCG00000010689	efeO	Sigma54	TRUE	-0.8133	2.373e-07	1.414e-06	TRUE	-1.649	2.949e-11	2.944e-10	TRUE	0.4774	8.075e-05	0.0002298	TRUE	-0.3741	0.01042	0.01828		397.5	429.3	544	535.2	480.6	1469	1446	1360	885.5	890	658.4
EBESCG00000013114	efeU	n.a.	TRUE	-0.3272	0.05479	0.1199	TRUE	-1.593	2.322e-07	1.39e-06	TRUE	0.2185	0.1057	0.1582	TRUE	-1.031	4.968e-12	2.005e-11		291.6	323.7	322	306.4	342.7	1062	820.7	1123	827.7	855.3	708.2
EBESCG00000011330	efp	Sigma70	TRUE	0.5486	4.238e-16	5.372e-15	TRUE	-0.6945	0.00772	0.02069	TRUE	1.019	2.156e-15	1.835e-14	TRUE	-0.2164	0.1531	0.2095		6399	6890	12760	12500	11280	12040	10930	12240	17300	16820	17060
EBESCG00000012607	elaA	Sigma24	TRUE	-0.5168	0.01826	0.04701	TRUE	0.5634	0.1001	0.1845	TRUE	-0.4478	0.03983	0.06745	TRUE	0.6839	4.049e-05	9.665e-05		395.8	791.6	434.4	387.3	360.7	445.5	377.1	485	307.2	271.6	312.1
EBESCG00000008966	elaB	n.a.	TRUE	-1.385	4.184e-14	4.593e-13	TRUE	0.8705	0.0002296	0.0008667	TRUE	-1.203	9.468e-31	1.928e-29	TRUE	1.095	3.885e-09	1.297e-08		2675	2816	1136	1126	973.2	1706	1446	1742	487	523.3	817.9
EBESCG00000012880	elaD	Sigma70	TRUE	-0.9537	0.1789	0.3111	TRUE	-0.6328	0.471	0.6046	TRUE	-0.4031	0.2754	0.3586	TRUE	-0.05408	0.9526	0.9634		9.631	21.31	9.653	12.84	7.71	15.48	29.31	34.4	11.75	24.84	0
EBESCG00000010226	elbB	n.a.	TRUE	0.02466	0.9232	0.9566	TRUE	2.164	4.611e-13	5.305e-12	TRUE	-0.1358	0.2902	0.3748	TRUE	2.127	2.252e-33	2.676e-32		1489	1850	1270	1398	1450	447.9	295.1	452.9	472.6	407.3	253.8
EBESCG00000012048	emrA	Sigma70	TRUE	-0.2205	0.1596	0.2863	TRUE	-0.9825	0.000118	0.0004693	TRUE	-0.163	0.1817	0.2509	TRUE	-0.8923	7.051e-09	2.287e-08		672.5	635.3	543.3	487.8	553.4	1575	1309	1343	1409	1234	912.2
EBESCG00000010901	emrB	Sigma70	TRUE	-0.1976	0.168	0.2978	TRUE	-1.28	1.323e-07	8.217e-07	TRUE	-0.1658	0.1629	0.2291	TRUE	-1.208	8.158e-18	4.755e-17		516.6	539.9	417.2	426.4	433.5	1448	1413	1364	1417	1023	1132
EBESCG00000010590	emrD	Sigma54	TRUE	-0.0193	0.894	0.9417	TRUE	-0.5615	0.03139	0.06976	TRUE	-0.1419	0.3933	0.4806	TRUE	-0.7071	1.251e-06	3.375e-06		980.7	717.5	630.2	624.5	825.9	1109	1428	1595	1484	1287	1343
EBESCG00000008938	emrE	n.a.	TRUE	0.637	0.1147	0.2196	TRUE	-0.03881	0.9437	0.9664	TRUE	-0.4037	0.01223	0.02352	TRUE	-0.9146	0.0002504	0.0005547		100.7	104.5	71.02	68.09	71.96	128.6	42.99	155.4	161.7	169.7	147.5
EBESCG00000009821	emrK	n.a.	TRUE	-0.4144	0.5846	0.7188	TRUE	-0.4429	0.6849	0.7829	TRUE	0.2713	0.4647	0.5536	TRUE	1.496	0.2138	0.2797		8.756	12.18	10.34	11.16	12.85	23.82	19.54	5.16	14.46	0	0
EBESCG00000010781	emrY	Sigma24	TRUE	0.07162	0.9102	0.9497	TRUE	-0.8844	0.2974	0.4337	TRUE	-0.4654	0.1379	0.1982	TRUE	-1.286	0.04744	0.07397		17.51	19.28	12.41	11.72	11.99	25.01	17.59	63.06	61.44	34.77	10.29
EBESCG00000010679	emtA	Sigma70	TRUE	-0.1844	0.277	0.4314	TRUE	-1.36	7e-06	3.449e-05	TRUE	-0.1681	0.2477	0.3274	TRUE	-1.419	2.206e-15	1.105e-14		291.6	227.3	228.9	202.6	196.2	769.5	656.6	746.5	600.9	630.1	795.6
EBESCG00000010340	engA	n.a.	TRUE	0.512	3.823e-08	2.467e-07	TRUE	-1.795	1.111e-12	1.245e-11	TRUE	0.3489	0.001289	0.003044	TRUE	-1.956	2.601e-50	5.826e-49		2621	2641	3085	3012	2986	10880	8508	10310	15180	13700	13690
EBESCG00000012821	eno	Sigma38,Sigma70	TRUE	0.03598	0.5539	0.6959	TRUE	0.7484	0.1841	0.3	TRUE	0.4313	0.003641	0.007815	TRUE	1.144	2.101e-07	6.023e-07		46070	53870	64290	62300	56380	31820	32310	33820	32750	32840	34130
EBESCG00000011635	entA	Sigma70	TRUE	0.03806	0.9136	0.9509	TRUE	0.7364	0.03055	0.06829	TRUE	0.7475	2.743e-06	9.59e-06	TRUE	1.434	3.703e-09	1.24e-08		183	211.1	252.4	337.1	305.8	108.4	158.3	129	169	141.6	85.73
EBESCG00000011897	entA	Sigma70	TRUE	-0.03499	0.9267	0.9578	TRUE	0.7157	0.0593	0.1204	TRUE	0.675	1.451e-05	4.639e-05	TRUE	1.42	1.024e-09	3.569e-09		190.9	231.4	268.2	348.8	294.7	82.19	177.8	170.3	178	135.8	94.31
EBESCG00000010723	entB	Sigma70	TRUE	-0.1984	0.4679	0.6245	TRUE	0.3109	0.3162	0.4528	TRUE	1.011	7.805e-16	6.901e-15	TRUE	1.674	4.442e-19	2.75e-18		269.7	271	474.4	509	493.5	250.1	244.3	223.6	216.9	144.1	202.3
EBESCG00000009294	entB	Sigma70	TRUE	-0.372	0.1646	0.2934	TRUE	0.289	0.3432	0.4805	TRUE	1.005	6.463e-13	4.538e-12	TRUE	1.565	2.35e-17	1.333e-16		260.9	270	437.8	553.1	452.3	232.3	259.9	227.6	197.9	170.6	224.6
EBESCG00000011340	entC	Sigma70	TRUE	-0.4271	0.03121	0.07488	TRUE	-1.425	3.247e-05	0.0001424	TRUE	1.891	1.064e-35	2.874e-34	TRUE	0.8913	1.34e-09	4.62e-09		194.4	136	544	600	524.3	478.8	420.1	542.9	380.4	362.6	341.2
EBESCG00000008984	entC	Sigma70	TRUE	-0.4962	0.01395	0.0372	TRUE	-1.453	5.352e-06	2.677e-05	TRUE	1.79	3.816e-38	1.163e-36	TRUE	0.8442	1.645e-08	5.19e-08		182.1	153.2	500.6	555.9	520	441.9	494.4	570.4	372.3	358.5	327.5
EBESCG00000009758	entD	Sigma32	TRUE	0.334	0.524	0.6705	TRUE	0.5868	0.3606	0.4984	TRUE	0.3939	0.07269	0.1146	TRUE	0.6066	0.1133	0.1611		44.66	39.58	44.13	47.44	60.83	30.97	31.27	29.81	42.47	38.91	39.44
EBESCG00000009142	entD	Sigma32	TRUE	0.3103	0.5615	0.7012	TRUE	0.2465	0.7222	0.8129	TRUE	0.7528	0.0004156	0.001057	TRUE	0.485	0.1966	0.2607		35.02	30.45	50.34	47.44	53.97	25.01	41.04	27.52	45.18	35.6	51.44
EBESCG00000012459	entE	Sigma70	TRUE	-0.2739	0.21	0.3499	TRUE	-0.4164	0.2154	0.3396	TRUE	1.294	6.254e-21	7.701e-20	TRUE	1.163	1.323e-14	6.373e-14		310	254.7	577.1	675.9	626.3	378.8	336.1	502.8	344.3	322.9	348.1
EBESCG00000010137	entE	Sigma70	TRUE	-0.2471	0.2604	0.412	TRUE	-0.55	0.1073	0.1945	TRUE	1.486	4.047e-30	7.977e-29	TRUE	1.158	4.713e-16	2.468e-15		281.1	245.6	637.8	703.2	661.4	469.3	318.5	453.5	375	346.1	363.5
EBESCG00000011945	entF	Sigma70	TRUE	0.1544	0.4395	0.5967	TRUE	1.712	6.79e-10	5.806e-09	TRUE	1.08	7.202e-22	9.435e-21	TRUE	2.636	2.689e-102	3.595e-100		1188	1040	2034	2205	2147	409.8	318.5	374.9	394.9	406.5	444.1
EBESCG00000008976	entF	Sigma70	TRUE	0.1351	0.5118	0.6619	TRUE	1.672	1.585e-09	1.293e-08	TRUE	1.133	1.898e-24	2.881e-23	TRUE	2.623	1.067e-96	1.061e-94		1192	1059	2157	2277	2255	426.4	328.3	390.4	398.5	446.3	469.8
EBESCG00000010545	entS	Sigma70	TRUE	0.304	0.107	0.2076	TRUE	-2.291	4.585e-12	4.895e-11	TRUE	1.146	1.721e-09	8.672e-09	TRUE	-1.389	1.543e-13	7.009e-13		120.8	88.29	184.1	201.5	245	486	592.1	614.6	768	544.8	689.3
EBESCG00000011565	entS	Sigma70	TRUE	0.2538	0.1884	0.3232	TRUE	-2.432	1.66e-13	2.03e-12	TRUE	1.346	1.119e-15	9.794e-15	TRUE	-1.373	6.506e-16	3.39e-15		110.3	75.1	226.2	208.2	209.9	497.9	613.6	553.2	726.5	556.4	737.3
EBESCG00000011482	envC	Sigma38	TRUE	1.017	1.108e-18	1.697e-17	TRUE	0.9844	4.096e-06	2.09e-05	TRUE	0.08291	0.4795	0.5682	TRUE	0.03802	0.7445	0.7949		2178	2084	1921	1959	2229	1057	1307	1210	2284	2596	2303
EBESCG00000011140	envR	Sigma24	TRUE	-1.052	0.03931	0.0909	TRUE	-2.122	0.00679	0.0184	TRUE	-0.474	0.2754	0.3586	TRUE	-1.374	0.1136	0.1613		9.631	9.134	7.585	6.698	3.427	36.93	52.76	47.59	4.518	22.35	29.15
EBESCG00000012799	envY	n.a.	TRUE	0.4911	0.4969	0.6512	TRUE	1.379	0.2063	0.3281	TRUE	0.9471	5.124e-05	0.0001516	TRUE	1.215	0.01052	0.01841		27.14	29.43	48.27	44.09	57.4	20.25	0	12.04	17.17	21.53	41.15
EBESCG00000011006	envY	n.a.	TRUE	0.7862	0.2721	0.4267	TRUE	1.129	0.3034	0.4403	TRUE	0.7809	0.004211	0.008932	TRUE	1.186	0.01494	0.02542		43.78	18.27	44.13	48	55.69	28.59	0	13.76	17.17	19.04	44.58
EBESCG00000012986	envZ	Sigma70	TRUE	0.198	0.08684	0.1753	TRUE	0.2382	0.2787	0.4149	TRUE	0.3831	0.0006336	0.00158	TRUE	0.4123	0.0002037	0.0004555		1991	1713	2232	2086	2226	1738	1768	1671	2045	1763	2140
EBESCG00000010775	epd	Sigma38,Sigma70	TRUE	0.8817	1.555e-13	1.615e-12	TRUE	2.895	1.617e-31	5.38e-30	TRUE	-0.2925	0.02589	0.04623	TRUE	1.737	7.476e-25	6.321e-24		20670	17110	14070	13970	13740	2696	2818	2852	4089	5249	5725
EBESCG00000011451	eptA	n.a.	TRUE	0.1523	0.7179	0.8212	TRUE	0.746	0.0696	0.1374	TRUE	0.2622	0.09119	0.1395	TRUE	0.9419	0.001116	0.002289		136.6	138	164.8	135.6	147.4	104.8	82.07	80.26	98.49	121.7	56.58
EBESCG00000010684	eptB	Sigma70	TRUE	0.7288	0.0001412	0.000579	TRUE	-0.5457	0.09677	0.1794	TRUE	1.094	2.931e-21	3.694e-20	TRUE	-0.1869	0.1158	0.1641		431.7	403.9	825.4	819.3	775.3	736.1	476.8	745.3	1199	1133	989.4
EBESCG00000011017	era	Sigma70	TRUE	0.2898	0.0002298	0.0009106	TRUE	-0.8137	5.865e-05	0.0002475	TRUE	0.1891	0.08459	0.1309	TRUE	-0.8973	3.352e-15	1.663e-14		2627	2436	2732	2552	2538	5084	4590	4902	6019	6157	5408
EBESCG00000010003	erfK	Sigma70	TRUE	-0.5112	0.002708	0.008738	TRUE	0.7235	0.001997	0.006145	TRUE	-0.3793	0.0003407	0.0008808	TRUE	0.8544	4.106e-09	1.365e-08		1201	1231	892.2	860.6	783	788.5	791.4	838.2	491.5	578.7	622.4
EBESCG00000010753	erpA	n.a.	TRUE	0.1327	0.2327	0.3782	TRUE	-0.8362	0.0001365	0.0005356	TRUE	0.2709	0.01411	0.02685	TRUE	-0.7161	2.604e-12	1.08e-11		1058	1181	1273	1211	1179	2138	2427	2075	2647	2318	2303
EBESCG00000010954	essD	Sigma24	TRUE	-0.5686	0.4526	0.6093	TRUE	-1.469	0.2203	0.3457	TRUE	-0.6292	0.3065	0.3926	TRUE	1.033	0.4098	0.4879		6.129	3.045	2.069	2.791	3.427	4.765	17.59	20.64	0.9036	3.312	0
EBESCG00000011806	essD	Sigma24	TRUE	-0.6296	0.4038	0.5657	TRUE	-2.124	0.1016	0.186	TRUE	-0.3123	0.6751	0.7485	TRUE	-0.8671	0.4724	0.5482		4.378	1.015	3.448	1.674	0.8567	13.1	11.72	14.91	4.518	8.279	0
EBESCG00000010906	essQ	n.a.	TRUE	-0.464	0.54	0.6829	TRUE	-1.021	0.3965	0.5354	TRUE	0.6225	0.2037	0.2764	TRUE	0.3027	0.8291	0.8664		7.005	3.045	6.895	6.698	8.567	7.147	11.72	14.91	0	0	22.29
EBESCG00000012027	etk	Sigma24	TRUE	0.1612	0.5662	0.7034	TRUE	0.4045	0.2873	0.4234	TRUE	0.06214	0.6195	0.6986	TRUE	0.3127	0.09137	0.1331		276.7	266.9	260	260.6	249.3	290.6	152.4	213.8	229.5	258.3	260.6
EBESCG00000012034	etp	n.a.	TRUE	0.2224	0.759	0.8516	TRUE	1.068	0.1867	0.3034	TRUE	-0.05457	0.8344	0.8758	TRUE	0.3368	0.672	0.7313		38.53	23.34	24.13	26.79	31.7	9.529	21.49	18.35	58.73	20.7	0
EBESCG00000009285	eutA	n.a.	TRUE	-0.4356	0.4759	0.632	TRUE	0.1968	0.8539	0.9081	TRUE	-0.6126	0.02198	0.03993	TRUE	-0.1317	0.8272	0.865		32.4	25.37	13.79	18.98	18.85	45.26	0	30.39	15.36	18.21	36.01
EBESCG00000009538	eutB	n.a.	TRUE	0.01565	0.896	0.9427	TRUE	0.5144	0.01687	0.04084	TRUE	-0.2465	0.03944	0.06685	TRUE	0.2257	0.0403	0.06379		1807	2099	1434	1437	1589	1391	1647	1500	1602	1540	1466
EBESCG00000010234	eutC	n.a.	TRUE	0.4847	0.2087	0.3483	TRUE	0.2145	0.6252	0.7366	TRUE	0.2779	0.1107	0.1645	TRUE	0.04332	0.8656	0.8977		113	91.34	96.53	117.8	123.4	60.75	117.2	115.2	137.3	111.8	149.2
EBESCG00000009039	eutE	n.a.	TRUE	-0.01569	0.9802	0.9897	TRUE	-0.7904	0.3954	0.5347	TRUE	0.442	0.181	0.2502	TRUE	-0.005832	0.9925	0.9948		14.01	11.16	17.93	13.95	15.42	32.16	11.72	24.65	21.69	27.32	6.859
EBESCG00000012079	eutG	n.a.	TRUE	-1.623	0.0283	0.06891	TRUE	-0.7813	0.4367	0.5746	TRUE	-0.1393	0.6923	0.761	TRUE	1.58	0.07979	0.1182		18.39	9.134	9.653	12.28	12.85	22.63	56.67	7.453	4.518	8.279	0
EBESCG00000011213	eutH	n.a.	TRUE	0.2124	0.7803	0.8661	TRUE	1.404	0.2078	0.3301	TRUE	-0.1614	0.5091	0.599	TRUE	0.9019	0.2408	0.3096		35.02	34.51	22.75	34.05	26.56	4.765	0	33.25	17.17	34.77	0
EBESCG00000012645	eutI	n.a.	TRUE	-1.286	0.0532	0.1169	TRUE	-0.6284	0.3281	0.4649	TRUE	-0.3247	0.1663	0.2335	TRUE	0.8599	0.2475	0.3171		34.15	31.46	23.44	24.56	23.13	76.23	48.85	40.71	23.49	22.35	0
EBESCG00000009837	eutJ	n.a.	TRUE	-0.7813	0.3045	0.465	TRUE	-1.057	0.3768	0.5154	TRUE	-0.2145	0.6755	0.7487	TRUE	2.931	0.02975	0.04846		7.88	4.06	3.448	5.581	5.14	13.1	25.4	6.306	0	1.656	0
EBESCG00000012899	eutL	n.a.	TRUE	-0.2486	0.5392	0.6822	TRUE	0.05641	0.8986	0.9344	TRUE	0.5062	0.002509	0.005578	TRUE	0.9205	0.000585	0.001243		99.82	77.13	116.5	108.3	119.1	60.75	129	98.61	75	77.83	65.16
EBESCG00000012784	eutP	n.a.	TRUE	-1.118	0.1051	0.2047	TRUE	-0.435	0.6185	0.7313	TRUE	-0.6089	0.07356	0.1159	TRUE	0.5673	0.447	0.5241		21.89	14.21	7.585	13.95	10.28	29.78	11.72	34.4	9.939	7.451	8.573
EBESCG00000009429	eutQ	n.a.	TRUE	-1.642	0.006669	0.01949	TRUE	-1.321	0.06223	0.1254	TRUE	-0.244	0.5339	0.6224	TRUE	0.3787	0.6267	0.6906		27.14	13.19	7.585	17.3	22.27	71.47	54.71	40.71	14.46	4.968	25.72
EBESCG00000009943	eutT	n.a.	TRUE	-1.012	0.06731	0.1416	TRUE	-1.179	0.08838	0.1664	TRUE	-0.2755	0.3622	0.4493	TRUE	-0.2759	0.628	0.6917		23.64	15.22	13.1	15.07	16.28	54.79	54.71	37.84	22.59	17.39	25.72
EBESCG00000009963	evgA	Sigma38	TRUE	-1.194	1.874e-13	1.942e-12	TRUE	0.1384	0.5428	0.6701	TRUE	-0.2921	0.01357	0.0259	TRUE	1.048	1.939e-12	8.141e-12		932.5	1023	801.9	715	649.4	970.8	1036	932.8	408.4	464.5	385.8
EBESCG00000012407	exbB	Sigma70	TRUE	0.2011	0.1041	0.2031	TRUE	1.187	2.771e-08	1.891e-07	TRUE	-0.2198	0.08695	0.134	TRUE	0.7524	1.925e-08	6.05e-08		7075	5985	4947	4870	5354	2766	2884	3717	3257	3520	4086
EBESCG00000010583	exbD	Sigma70	TRUE	-0.2327	0.05406	0.1185	TRUE	0.8246	0.0003133	0.001154	TRUE	-0.02172	0.8444	0.8835	TRUE	1.042	2.948e-22	2.151e-21		3475	3198	3053	2999	2859	1987	1817	2333	1613	1708	1902
EBESCG00000009375	exo	n.a.	FALSE	NA	1	NA	FALSE	0	1	NA	FALSE	0	1	NA	FALSE	0	1	NA		0	0	0	0	0	0	0	0	0	0	0
EBESCG00000010759	exoX	Sigma38	TRUE	-0.3744	0.1818	0.315	TRUE	0.2054	0.5884	0.7074	TRUE	0.3032	0.05987	0.09628	TRUE	0.9137	2.406e-07	6.865e-07		505.2	359.3	453	450.4	542.3	593.2	297	315.3	321.7	341.1	260.6
EBESCG00000012533	exuR	Sigma32	TRUE	0.1772	0.2235	0.3673	TRUE	1.384	5.375e-09	3.991e-08	TRUE	0.351	0.001225	0.002904	TRUE	1.578	5.111e-36	6.666e-35		2630	2544	3046	2952	2946	1190	988.8	1058	1028	1244	1339
EBESCG00000010624	exuT	n.a.	TRUE	0.2531	0.2474	0.3964	TRUE	-0.3516	0.302	0.4388	TRUE	0.7256	4.556e-06	1.549e-05	TRUE	0.139	0.457	0.5337		218.9	182.7	295.1	270.1	337.5	303.7	242.3	286.1	309	361.8	317.2
EBESCG00000012732	fabA	Sigma70	TRUE	0.04091	0.5447	0.6868	TRUE	-2.22	3.393e-09	2.606e-08	TRUE	0.3419	0.00319	0.006926	TRUE	-1.917	1.005e-34	1.254e-33		4844	4492	5387	5350	5295	24320	21900	24920	24490	23550	25020
EBESCG00000009794	fabB	Sigma70	TRUE	0.9655	2.678e-15	3.204e-14	TRUE	0.1756	0.3396	0.4766	TRUE	0.3918	0.006684	0.01364	TRUE	-0.4026	0.02038	0.03396		4943	4147	4740	6415	5022	4175	4528	4565	7813	10850	7066
EBESCG00000012131	fabD	n.a.	TRUE	0.01242	0.85	0.9163	TRUE	-0.6626	0.00406	0.01163	TRUE	0.2888	0.01764	0.03293	TRUE	-0.396	0.002741	0.005309		5958	6066	6357	6758	6784	10240	10540	10590	10420	10930	10250
EBESCG00000010381	fabF	Sigma70	TRUE	-0.1013	0.1165	0.2222	TRUE	-1.077	0.02805	0.06342	TRUE	0.1181	0.3514	0.4384	TRUE	-0.8511	1.805e-06	4.819e-06		16860	15170	15580	16060	15450	36050	36480	38590	36050	32850	33700
EBESCG00000013005	fabG	n.a.	TRUE	-0.2187	0.0004402	0.001667	TRUE	-0.7048	0.08252	0.158	TRUE	-0.2857	0.04394	0.07378	TRUE	-0.7814	1.371e-06	3.694e-06		15610	12450	9573	10460	11080	24020	24760	26390	21490	21820	21310
EBESCG00000012658	fabH	n.a.	TRUE	0.2189	0.05867	0.1274	TRUE	-1.084	1.633e-08	1.14e-07	TRUE	-0.3194	0.007136	0.0144	TRUE	-1.67	5.713e-36	7.428e-35		2546	2896	1837	2235	1847	5521	6808	6796	7927	8365	6430
EBESCG00000009853	fabI	n.a.	TRUE	0.6572	1.197e-20	2.098e-19	TRUE	-0.2716	0.2867	0.4232	TRUE	1.048	1.235e-15	1.076e-14	TRUE	0.1132	0.4962	0.5711		8551	8286	17130	15470	14620	11010	10770	11590	16320	17670	18550
EBESCG00000012375	fabR	n.a.	TRUE	0.927	6.275e-11	5.241e-10	TRUE	0.8487	0.0007317	0.002498	TRUE	0.7941	1.791e-10	1.007e-09	TRUE	0.6728	3.272e-06	8.572e-06		2769	2385	3985	3909	4201	1710	1307	1625	2682	2807	3659
EBESCG00000010747	fabZ	Sigma24	TRUE	0.02654	0.7095	0.8162	TRUE	-1.388	6.048e-10	5.213e-09	TRUE	-0.1153	0.3035	0.3898	TRUE	-1.538	2.55e-36	3.378e-35		3383	3402	2958	3017	2527	9765	9298	10070	10360	9573	9842
EBESCG00000011506	fadA	Sigma70	TRUE	-1.333	5.989e-13	5.988e-12	TRUE	-0.1929	0.4263	0.5636	TRUE	0.7166	6.881e-10	3.633e-09	TRUE	1.902	1.24e-39	1.862e-38		619.9	582.5	846	929.8	903	670.6	912.6	717.8	278.3	293.1	294.9
EBESCG00000011786	fadB	Sigma70	TRUE	-1.618	3.035e-23	6.127e-22	TRUE	-1.165	2.655e-07	1.578e-06	TRUE	1.467	2.498e-36	6.969e-35	TRUE	1.935	1.306e-44	2.368e-43		731.1	672.9	1765	1912	1590	1728	1925	1577	617.1	444.6	608.7
EBESCG00000012808	fadD	Sigma70	TRUE	-0.3178	0.003686	0.01151	TRUE	-2.22	5.943e-21	1.226e-19	TRUE	0.4572	0.0001079	0.0003001	TRUE	-1.429	4.843e-32	5.452e-31		661.1	661.7	797.1	801.5	862.7	3494	3328	3315	2962	2797	2248
EBESCG00000010316	fadE	n.a.	TRUE	-1.167	8.49e-06	4.17e-05	TRUE	1.527	1.67e-07	1.018e-06	TRUE	1.025	1.108e-16	1.039e-15	TRUE	3.784	2.155e-135	5.762e-133		842.3	835.2	1389	1732	1506	331.1	259.9	349.1	140.1	133.3	132
EBESCG00000012922	fadH	n.a.	TRUE	-2.708	1.684e-14	1.912e-13	TRUE	-0.8859	0.003163	0.00935	TRUE	1.168	7.388e-19	8.016e-18	TRUE	3.069	4.481e-29	4.479e-28		212.8	195.9	405.4	419.7	421.5	321.6	537.4	413.9	79.52	69.55	24.01
EBESCG00000010010	fadI	Sigma70	TRUE	-1.608	1.14e-08	7.692e-08	TRUE	-0.03365	0.8987	0.9344	TRUE	0.5235	2.308e-05	7.201e-05	TRUE	2.361	3.308e-24	2.732e-23		551.6	606.9	689.5	828.3	738.5	630.1	635.1	681.1	112.9	187.9	231.5
EBESCG00000009311	fadJ	Sigma70	TRUE	-2.443	4.719e-39	1.794e-37	TRUE	-0.2417	0.3186	0.4548	TRUE	0.1325	0.3285	0.4154	TRUE	2.341	7.22e-42	1.188e-40		814.3	1099	919.1	1015	909.8	1233	1292	1214	239.4	268.3	161.2
EBESCG00000010943	fadL	Sigma38	TRUE	0.3769	1.243e-07	7.584e-07	TRUE	-2.047	2.628e-23	5.968e-22	TRUE	1.6	8.443e-40	2.749e-38	TRUE	-0.8276	1.519e-11	5.968e-11		1707	1541	4691	4453	4210	7306	7226	7529	10150	9707	8757
EBESCG00000012254	fadR	Sigma70	TRUE	0.03625	0.7063	0.8143	TRUE	-0.6615	0.005467	0.01511	TRUE	0.1449	0.1999	0.2716	TRUE	-0.5588	1.073e-07	3.164e-07		1682	1434	1511	1552	1604	2765	2450	2832	2688	2726	2886
EBESCG00000009181	fbaA	Sigma38,Sigma70	TRUE	-0.6168	4.108e-18	6.097e-17	TRUE	0.9983	0.03666	0.07955	TRUE	-0.2146	0.1292	0.1873	TRUE	1.403	6.33e-14	2.939e-13		41400	37690	30110	34960	27460	22420	21080	21530	14020	15160	12940
EBESCG00000009605	fbaB	Sigma38	TRUE	-1.645	3.082e-11	2.652e-10	TRUE	0.3654	0.1463	0.2506	TRUE	-1.35	6.815e-19	7.432e-18	TRUE	0.7575	0.001272	0.002591		872.1	1270	362.7	403.5	373.5	830.2	953.6	963.7	231.3	200.4	387.5
EBESCG00000010931	fbp	n.a.	TRUE	-0.3624	6.027e-06	3.052e-05	TRUE	-1.215	1.083e-09	9.027e-09	TRUE	1.471	5.152e-33	1.21e-31	TRUE	0.6307	1.311e-07	3.838e-07		2574	2398	6466	5996	6215	6049	6167	6742	4820	4719	5021
EBESCG00000011157	fcl	n.a.	TRUE	-1.06	0.05929	0.1285	TRUE	-0.4798	0.4301	0.5675	TRUE	-0.9848	0.0001276	0.0003518	TRUE	-0.5098	0.4218	0.5		35.02	36.54	12.41	17.86	18.85	61.94	66.44	39.56	10.84	40.57	32.58
EBESCG00000012298	fdhD	n.a.	TRUE	0.5472	0.005821	0.01729	TRUE	0.5719	0.02955	0.0663	TRUE	0.5243	3.452e-06	1.195e-05	TRUE	0.589	9.04e-05	0.0002088		646.2	626.2	858.5	809.3	813.9	438.3	470.9	497.1	845.8	572.9	577.8
EBESCG00000011655	fdhE	Sigma70	TRUE	-0.07875	0.3663	0.5301	TRUE	-0.5624	0.001531	0.004846	TRUE	0.4065	0.0003368	0.0008719	TRUE	-0.1021	0.3541	0.4324		3107	2806	3579	3547	3494	4694	5165	4604	4726	4376	4662
EBESCG00000009530	fdhF	Sigma54	TRUE	0.4686	0.115	0.2201	TRUE	3.015	2.349e-20	4.624e-19	TRUE	0.2947	0.01075	0.02091	TRUE	2.891	5.493e-102	7.121e-100		1355	1130	1344	1404	1383	175.1	115.3	197.8	225.9	225.2	221.2
EBESCG00000012409	fdnG	Sigma70	TRUE	0.6933	0.1151	0.2201	TRUE	6.744	1.017e-120	4.365e-118	TRUE	-2.684	1.432e-111	2.565e-109	TRUE	3.293	4.953e-45	9.252e-44		8217	7120	1045	1165	1023	36.93	119.2	87.14	113.9	91.07	202.3
EBESCG00000010206	fdnH	Sigma70	TRUE	-0.0575	0.9109	0.9497	TRUE	4.224	2.473e-33	9.229e-32	TRUE	-3.258	6.034e-100	8.364e-98	TRUE	0.7687	0.03817	0.06074		756.5	620.1	58.61	75.91	59.11	44.07	29.31	42.43	43.37	60.44	30.86
EBESCG00000010522	fdnI	Sigma70	TRUE	-0.1452	0.7789	0.8654	TRUE	3.321	5.285e-18	8.896e-17	TRUE	-2.968	2.192e-80	1.884e-78	TRUE	0.09549	0.7695	0.8168		601.5	494.2	53.78	72	63.4	30.97	109.4	53.32	65.96	86.11	60.01
EBESCG00000010765	fdoG	n.a.	TRUE	-0.02511	0.6538	0.7739	TRUE	0.5338	0.2872	0.4234	TRUE	0.5154	0.0002607	0.0006865	TRUE	1.077	1.727e-07	5.007e-07		39260	34850	46860	51040	45730	27710	27850	28660	27780	27210	27090
EBESCG00000011180	fdoH	n.a.	TRUE	-0.1454	0.07995	0.1637	TRUE	-0.08338	0.7251	0.8156	TRUE	-0.001251	0.9921	0.9937	TRUE	0.08459	0.5112	0.5859		8207	7180	6785	7600	6467	9571	8481	8669	7947	7418	8333
EBESCG00000012161	fdoI	n.a.	TRUE	-0.3532	5.726e-05	0.0002504	TRUE	-0.07872	0.6961	0.7923	TRUE	-0.1024	0.3753	0.4631	TRUE	0.2316	0.03562	0.05718		5045	4481	4123	3933	3966	6016	5237	5236	4443	3982	3947
EBESCG00000010245	fdrA	Sigma70	TRUE	-0.1348	0.8588	0.9204	TRUE	-0.838	0.5502	0.6763	TRUE	1.179	0.006867	0.01393	TRUE	0.5578	0.4844	0.5597		7.88	5.074	14.48	8.93	18.85	0	25.4	16.05	13.55	3.312	18.86
EBESCG00000009560	fdx	Sigma70	TRUE	0.3051	0.0002175	0.0008665	TRUE	-1.042	9.357e-08	5.959e-07	TRUE	0.6611	8.272e-10	4.334e-09	TRUE	-0.6842	1.199e-09	4.158e-09		1822	1745	2666	2616	2369	4065	4098	3944	4996	4723	5105
EBESCG00000009992	feaB	Sigma70	TRUE	-0.5031	0.01061	0.0293	TRUE	0.2302	0.4333	0.571	TRUE	0.2507	0.0551	0.08972	TRUE	0.9697	1.191e-10	4.414e-10		470.2	576.4	555.8	549.8	581.7	517	424	510.3	363.2	324.6	354.9
EBESCG00000011089	feaR	Sigma70	TRUE	-1.544	8.501e-07	4.776e-06	TRUE	-1.695	1.575e-07	9.66e-07	TRUE	0.2796	0.07818	0.1224	TRUE	0.1068	0.7349	0.7874		126.1	138	159.3	153.5	119.9	530.1	510	379	140.1	245.9	92.59
EBESCG00000012145	fecA	Sigma19	TRUE	1.201	4.326e-35	1.417e-33	TRUE	-1.289	1.996e-08	1.378e-07	TRUE	2.328	9.01e-69	6.453e-67	TRUE	-0.1502	0.2437	0.3124		1232	1123	5094	5306	5610	3234	3000	3200	7914	7366	6226
EBESCG00000011465	fecB	Sigma19	TRUE	1.111	1.057e-14	1.226e-13	TRUE	-0.8203	0.003214	0.009488	TRUE	1.674	2.988e-38	9.172e-37	TRUE	-0.2181	0.05285	0.08147		579.6	444.5	1434	1521	1477	958.9	869.6	1114	2397	2043	1792
EBESCG00000012727	fecC	Sigma19	TRUE	0.9943	1.535e-08	1.028e-07	TRUE	-1.362	0.000379	0.001373	TRUE	1.152	9.382e-14	7.06e-13	TRUE	-1.193	1.63e-19	1.033e-18		236.4	162.4	411.6	428.6	365	608.7	377.1	653	1204	1004	1123
EBESCG00000011552	fecD	Sigma19	TRUE	0.5996	0.002586	0.008394	TRUE	-1.442	0.0001102	0.0004409	TRUE	1.241	1.914e-12	1.297e-11	TRUE	-0.7423	1.297e-05	3.237e-05		188.3	127.9	312.4	325.4	378.7	539.6	349.8	493.1	731	763.4	555.6
EBESCG00000011856	fecE	Sigma19	TRUE	0.8932	3.923e-08	2.524e-07	TRUE	-1.013	0.0006004	0.002093	TRUE	1.426	1.923e-28	3.516e-27	TRUE	-0.4507	0.003966	0.0075		278.4	252.7	683.3	626.8	628	634.9	560.8	561.8	926.2	968.7	1301
EBESCG00000010835	fecI	Sigma70	TRUE	1.184	2.49e-05	0.0001144	TRUE	-0.264	0.5075	0.638	TRUE	1.783	5.42e-31	1.125e-29	TRUE	0.3942	0.0606	0.09229		113	105.5	374.4	315.9	331.6	144.1	123.1	157.7	233.1	367.6	334.4
EBESCG00000012817	fecR	Sigma70	TRUE	0.6337	0.05328	0.117	TRUE	-0.4294	0.302	0.4388	TRUE	1.648	3.76e-18	3.884e-17	TRUE	0.5656	0.03273	0.05298		97.19	69.01	213.8	226.6	270.7	122.7	142.6	108.4	134.6	261.6	180
EBESCG00000010140	feoA	Sigma70	TRUE	2.754	2.771e-21	5.044e-20	TRUE	4.841	2.159e-49	1.817e-47	TRUE	0.7003	3.578e-09	1.743e-08	TRUE	2.707	4.637e-27	4.221e-26		3583	3320	5464	5052	4696	183.4	93.8	108.9	550.3	879.3	1361
EBESCG00000011783	feoB	Sigma70	TRUE	1.392	2.641e-11	2.286e-10	TRUE	4.794	1.058e-66	1.566e-64	TRUE	0.3577	0.008829	0.01745	TRUE	3.772	1.036e-52	2.548e-51		17640	15300	18650	18540	19920	646.8	512	755.1	1129	1614	2275
EBESCG00000010304	feoC	Sigma70	TRUE	0.1352	0.7499	0.8435	TRUE	4.818	2.328e-55	2.324e-53	TRUE	-0.5201	2.361e-06	8.309e-06	TRUE	4.213	1.323e-138	4.352e-136		1929	1819	1110	1190	1240	64.32	52.76	90.58	81.32	72.86	77.16
EBESCG00000010200	fepA	Sigma70	TRUE	0.6902	0.001411	0.004932	TRUE	0.09112	0.7742	0.8512	TRUE	1.66	9.839e-34	2.389e-32	TRUE	1.057	4.93e-11	1.868e-10		278.4	351.1	868.8	989.6	835.3	269.2	316.6	382.4	481.6	637.5	433.8
EBESCG00000012737	fepA	Sigma70	TRUE	0.5883	0.008826	0.02488	TRUE	0.0865	0.7772	0.8534	TRUE	1.642	2.252e-35	6.011e-34	TRUE	1.106	5.973e-11	2.257e-10		295.9	345.1	879.1	1007	823.3	285.9	328.3	376.1	428.3	629.2	451
EBESCG00000010974	fepB	Sigma70	TRUE	0.3695	0.1135	0.2179	TRUE	-1.062	0.003466	0.01011	TRUE	1.767	9.154e-33	2.103e-31	TRUE	0.3619	0.04818	0.07481		125.2	106.6	376.5	342.1	355.5	204.9	289.2	306.2	287.3	331.2	392.7
EBESCG00000010837	fepB	Sigma70	TRUE	0.3263	0.1905	0.3256	TRUE	-1.072	0.002962	0.008803	TRUE	1.772	4.049e-33	9.56e-32	TRUE	0.2998	0.08956	0.1309		127	103.5	381.3	356.1	334.1	220.4	277.5	301	314.4	331.2	408.1
EBESCG00000011683	fepC	Sigma70	TRUE	0.123	0.661	0.7794	TRUE	-0.2849	0.4524	0.5886	TRUE	1.14	9.162e-12	5.85e-11	TRUE	0.8074	4.146e-05	9.886e-05		99.82	146.1	233.1	255.6	242.5	135.8	179.8	180	176.2	168.1	159.5
EBESCG00000011025	fepC	Sigma70	TRUE	-0.04017	0.8882	0.9396	TRUE	-0.4566	0.216	0.3401	TRUE	0.9563	1.164e-09	6.025e-09	TRUE	0.5246	0.009999	0.01761		109.4	132.9	195.8	230.5	209	163.2	172	207.5	189.8	178	164.6
EBESCG00000011688	fepD	Sigma70	TRUE	0.8844	0.0008214	0.002975	TRUE	-0.423	0.2588	0.3925	TRUE	1.134	5.1e-10	2.729e-09	TRUE	-0.1552	0.4075	0.4858		143.6	91.34	222	226	255.3	147.7	189.5	184	300	304.7	342.9
EBESCG00000012803	fepD	Sigma70	TRUE	0.6905	0.008245	0.02336	TRUE	-0.6228	0.1199	0.2133	TRUE	1.369	2.915e-11	1.762e-10	TRUE	-0.03269	0.8698	0.901		120.8	74.09	206.2	214.9	265.6	133.4	177.8	184.6	276.5	274.9	298.4
EBESCG00000010844	fepE	Sigma70	TRUE	0.08512	0.8971	0.9428	TRUE	-0.2368	0.8208	0.8865	TRUE	0.3385	0.3547	0.4414	TRUE	-0.1359	0.8505	0.8845		14.89	8.119	16.55	10.05	14.56	9.529	7.816	24.65	35.24	10.76	8.573
EBESCG00000010184	fepE	Sigma70	TRUE	-0.09538	0.8892	0.9401	TRUE	-0.5204	0.5771	0.6972	TRUE	0.6062	0.08354	0.1296	TRUE	0.151	0.7969	0.8386		15.76	8.119	21.38	13.4	16.28	15.48	21.49	20.07	21.69	16.56	17.15
EBESCG00000012713	fepG	Sigma70	TRUE	0.02579	0.939	0.9646	TRUE	-0.4322	0.3291	0.4658	TRUE	1.024	2.705e-09	1.339e-08	TRUE	0.4455	0.08885	0.1299		123.5	88.29	193.8	183.6	210.8	189.4	103.6	162.8	159.9	126.7	240.1
EBESCG00000011893	fepG	Sigma70	TRUE	0.2152	0.5411	0.6836	TRUE	-0.5043	0.252	0.3846	TRUE	0.9625	1.238e-09	6.354e-09	TRUE	0.3792	0.1267	0.1775		122.6	90.32	189.6	188.1	188.5	202.5	107.5	171.4	153.6	139.9	236.6
EBESCG00000011217	fes	Sigma70	TRUE	0.3778	0.1714	0.3025	TRUE	0.1418	0.7188	0.8102	TRUE	2.187	8.323e-59	4.585e-57	TRUE	1.806	4.118e-28	3.95e-27		147.1	143.1	622.6	593.3	577.4	145.3	111.4	165.7	195.2	197.9	229.8
EBESCG00000011150	fes	Sigma70	TRUE	0.6439	0.03158	0.07552	TRUE	0.01205	0.9752	0.9848	TRUE	2.308	7.591e-62	4.292e-60	TRUE	1.824	1.91e-29	1.918e-28		131.3	140.1	600.6	605.6	614.3	141.7	123.1	169.7	195.2	207.8	219.5
EBESCG00000011854	ffh	n.a.	TRUE	0.1665	0.02163	0.05441	TRUE	-0.1392	0.4829	0.6158	TRUE	0.1989	0.09261	0.1413	TRUE	-0.1106	0.3556	0.4339		5271	5330	5311	5569	5604	6552	6232	6398	7454	6904	7145
EBESCG00000011682	fhlA	Sigma54	TRUE	-0.5727	0.04002	0.09223	TRUE	1.669	4.345e-09	3.271e-08	TRUE	-1.363	2.801e-33	6.649e-32	TRUE	1.02	3.614e-05	8.681e-05		945.6	903.2	314.4	333.2	327.3	335.9	265.8	338.8	280.1	182.1	116.6
EBESCG00000009428	fhuA	Sigma70	TRUE	1.252	2.204e-38	8.022e-37	TRUE	0.7303	6.304e-05	0.0002639	TRUE	1.716	4.06e-39	1.283e-37	TRUE	1.185	1.315e-14	6.341e-14		4951	4525	14450	14150	13590	2993	3170	3244	6691	7435	8206
EBESCG00000009546	fhuB	Sigma70	TRUE	0.783	2.029e-05	9.393e-05	TRUE	0.3307	0.2701	0.4052	TRUE	0.3863	0.003099	0.006749	TRUE	-0.05641	0.6948	0.7512		411.5	469.9	482	539.7	538.9	425.2	345.9	372.1	667.7	595.3	701.3
EBESCG00000012466	fhuC	Sigma70	TRUE	1.098	1.046e-07	6.484e-07	TRUE	1.236	0.0001605	0.0006215	TRUE	0.8523	3.927e-14	3.062e-13	TRUE	0.991	7.595e-17	4.219e-16		874.7	808.9	1398	1325	1397	433.6	261.8	445.5	809.6	891.7	797.3
EBESCG00000011847	fhuD	Sigma70	TRUE	0.5734	0.005588	0.01667	TRUE	0.6107	0.04866	0.1017	TRUE	0.6647	1.858e-08	8.378e-08	TRUE	0.7931	3.483e-08	1.071e-07		408	425.2	613	597.8	580	332.3	256	297.6	466.2	405.7	373.8
EBESCG00000012887	fhuE	n.a.	TRUE	-0.5858	0.04197	0.09596	TRUE	-0.2539	0.5613	0.6854	TRUE	1.056	3.671e-17	3.569e-16	TRUE	1.41	7.57e-15	3.688e-14		312.6	279.1	580.6	568.7	520	500.3	179.8	428.8	216.9	306.3	229.8
EBESCG00000010251	fhuF	Sigma70	TRUE	0.7036	7.065e-08	4.445e-07	TRUE	0.4127	0.08681	0.1641	TRUE	1.136	2.348e-19	2.614e-18	TRUE	0.8341	4.36e-09	1.445e-08		2454	2045	4527	4336	4524	1700	1704	2117	2496	3366	3174
EBESCG00000012872	fic	Sigma38	TRUE	-0.3237	0.1037	0.2027	TRUE	0.1325	0.6206	0.7332	TRUE	-0.6018	3.9e-06	1.335e-05	TRUE	-0.2009	0.2714	0.3444		460.6	546	316.5	315.9	265.6	506.2	521.7	487.3	425.6	338.6	487
EBESCG00000012824	fieF	Sigma70	TRUE	0.3931	0.007533	0.02161	TRUE	0.6251	0.01531	0.03758	TRUE	0.3186	0.003077	0.006705	TRUE	0.5591	5.42e-06	1.393e-05		1580	1627	1776	1770	1874	1247	951.6	1176	1352	1424	1667
EBESCG00000012020	fimZ	Sigma24	TRUE	-0.193	0.7974	0.8784	TRUE	0.5506	0.6575	0.7607	TRUE	-0.3643	0.289	0.3736	TRUE	1.493	0.169	0.2282		19.26	11.16	13.1	10.05	9.424	0	21.49	14.91	12.65	0.8279	0
EBESCG00000010385	fis	Sigma70	TRUE	0.6339	6.785e-17	9.194e-16	TRUE	-1.654	3.744e-13	4.402e-12	TRUE	-0.4504	5.157e-05	0.0001524	TRUE	-2.738	4.131e-74	2.104e-72		3216	3271	2353	2119	1970	10660	11430	11580	16110	17420	18180
EBESCG00000010487	fiu	Sigma70	TRUE	-0.6643	1.236e-06	6.783e-06	TRUE	-1.334	4.292e-09	3.243e-08	TRUE	1.598	6.821e-37	1.994e-35	TRUE	0.9208	1.25e-14	6.034e-14		1064	846.4	2600	2532	2703	2481	2857	2638	1863	1780	1355
EBESCG00000012060	fixA	Sigma70	TRUE	-0.06492	0.9313	0.9601	TRUE	0.1625	0.8986	0.9344	TRUE	0.7392	0.02384	0.04295	TRUE	0.7735	0.3348	0.4121		10.51	15.22	24.13	16.74	17.13	0	15.63	22.36	14.46	24.84	0
EBESCG00000010438	fixB	Sigma70	TRUE	0.09612	0.8745	0.9309	TRUE	-0.03479	0.9654	0.9798	TRUE	0.1724	0.528	0.6177	TRUE	0.09191	0.8666	0.8985		28.02	20.3	24.13	21.21	30.84	39.31	15.63	23.51	42.47	14.07	30.86
EBESCG00000011853	fixC	Sigma70	TRUE	0.3253	0.6213	0.7473	TRUE	0.2704	0.7567	0.8368	TRUE	0.7191	0.01208	0.02326	TRUE	0.7008	0.2011	0.2659		29.77	16.24	26.2	39.63	38.55	29.78	9.77	20.07	38.85	10.76	29.15
EBESCG00000012617	fixX	Sigma70	FALSE	0.239	0.623	NA	TRUE	2.481	0.1913	0.3095	TRUE	0.2804	0.6614	0.7376	TRUE	5.398	0.00351	0.006694		4.378	2.03	3.448	2.233	5.997	0	0	1.147	0	0	0
EBESCG00000011247	fklB	n.a.	TRUE	0.1693	0.1093	0.2113	TRUE	-0.5382	0.01163	0.02955	TRUE	1.114	1.582e-18	1.678e-17	TRUE	0.4131	0.002709	0.005253		3594	3072	6558	6365	6607	5533	4711	5541	5633	5278	6780
EBESCG00000010664	fkpA	Sigma24	TRUE	0.4959	1.321e-14	1.508e-13	TRUE	-0.3217	0.188	0.3048	TRUE	1.187	7.705e-15	6.306e-14	TRUE	0.3719	0.02404	0.03967		7123	8584	17060	18070	13510	10670	11210	10570	14920	15410	14870
EBESCG00000009783	fkpB	Sigma32	TRUE	-0.1028	0.4806	0.637	TRUE	-0.5379	0.03396	0.07443	TRUE	-0.1203	0.3071	0.3931	TRUE	-0.5169	0.0003119	0.0006855		1160	998.6	831.6	980.6	879.9	1949	1595	1584	1771	1703	1176
EBESCG00000011910	fldA	n.a.	TRUE	-0.1165	0.1805	0.3134	TRUE	0.2819	0.1186	0.2119	TRUE	-0.6039	1.833e-07	7.319e-07	TRUE	-0.1702	0.1441	0.1985		4167	3763	2569	2460	2053	3542	3687	3530	3093	3372	3126
EBESCG00000010716	fldB	Sigma70	TRUE	0.7144	3.255e-11	2.795e-10	TRUE	0.4599	0.03704	0.08028	TRUE	0.3489	0.0009046	0.002201	TRUE	0.1221	0.242	0.3107		1918	1983	2383	2272	2084	1484	1571	1615	2348	2673	2437
EBESCG00000011652	flgA	Sigma70	TRUE	0.3476	0.2312	0.3764	TRUE	-1.581	0.0003882	0.001402	TRUE	1.917	1.845e-26	3.061e-25	TRUE	0.02509	0.9094	0.9312		40.28	45.67	140	148.5	151.6	148.9	140.7	133.6	164.5	168.9	190.3
EBESCG00000009754	flgB	Sigma70	TRUE	0.4227	0.1044	0.2034	TRUE	-4.408	1.284e-23	2.962e-22	TRUE	4.947	1.155e-94	1.459e-92	TRUE	0.07483	0.6889	0.7455		13.13	12.18	339.9	331	398.4	252.5	386.9	275.8	508.7	390.8	327.5
EBESCG00000009553	flgC	Sigma70	TRUE	0.2239	0.2917	0.45	TRUE	-4.543	2.105e-23	4.807e-22	TRUE	4.689	4.066e-116	7.942e-114	TRUE	-0.1009	0.496	0.571		14.89	17.25	382.7	371.7	371	350.2	375.2	501.1	524.1	465.3	468.1
EBESCG00000009204	flgD	Sigma70	TRUE	0.2394	0.1202	0.2276	TRUE	-4.561	9.342e-40	4.95e-38	TRUE	4.317	4.381e-129	9.413e-127	TRUE	-0.4821	0.0002194	0.0004885		29.77	30.45	557.1	576	496.9	707.5	889.1	775.1	1029	882.6	836.8
EBESCG00000011601	flgE	Sigma70	TRUE	0.2016	0.1267	0.2373	TRUE	-4.515	1.007e-51	8.643e-50	TRUE	3.543	1.542e-114	2.88e-112	TRUE	-1.166	3.606e-21	2.464e-20		71.8	71.04	795	782.5	683.7	1927	1833	1632	2247	2181	1694
EBESCG00000011441	flgF	Sigma70	TRUE	0.1026	0.5338	0.6776	TRUE	-4.228	8.708e-31	2.832e-29	TRUE	3.025	4.789e-62	2.781e-60	TRUE	-1.307	1.237e-17	7.093e-17		37.65	41.61	280.6	325.4	266.4	961.2	809	677.7	881.9	960.4	757.9
EBESCG00000011136	flgG	Sigma70	TRUE	0.3022	0.06876	0.1442	TRUE	-4.442	9.447e-37	4.36e-35	TRUE	3.422	3.263e-72	2.55e-70	TRUE	-1.327	9.261e-18	5.361e-17		33.27	31.46	292.4	352.2	299	785	807	740.1	1131	931.4	799
EBESCG00000009610	flgH	Sigma70	TRUE	0.5875	0.05277	0.1163	TRUE	-3.051	3.68e-08	2.472e-07	TRUE	2.024	9.346e-20	1.068e-18	TRUE	-1.734	1.152e-09	4.004e-09		16.64	30.45	80.67	91.53	83.1	202.5	132.9	284.9	216.9	352.7	452.7
EBESCG00000010321	flgI	Sigma70	TRUE	0.2996	0.2161	0.3574	TRUE	-3.682	5.68e-16	8.348e-15	TRUE	2.207	5.189e-18	5.322e-17	TRUE	-1.761	1.843e-15	9.307e-15		26.27	11.16	75.16	75.35	91.67	246.6	340	235.1	339.7	306.3	344.6
EBESCG00000011645	flgJ	Sigma70	TRUE	0.5827	0.07115	0.1485	TRUE	-2.858	2.959e-08	2.01e-07	TRUE	1.615	1.602e-09	8.119e-09	TRUE	-1.798	8.542e-10	3e-09		26.27	16.24	53.78	53.58	73.68	183.4	136.8	181.7	301.8	294.7	161.2
EBESCG00000011840	flgK	Sigma28	TRUE	0.7341	0.002504	0.008167	TRUE	-2.117	1.419e-08	1e-07	TRUE	1.382	2.78e-15	2.347e-14	TRUE	-1.49	2.098e-12	8.789e-12		49.03	51.76	113.1	126.1	116.5	223.9	275.5	229.3	476.2	428.9	300.1
EBESCG00000011958	flgL	Sigma28	TRUE	0.5995	0.008244	0.02336	TRUE	-0.6551	0.07792	0.1511	TRUE	0.6796	9.861e-05	0.0002753	TRUE	-0.5649	0.003322	0.006369		109.4	150.2	192.4	170.2	200.5	258.5	199.3	208.7	311.7	343.6	349.8
EBESCG00000008997	flgM	Sigma28	TRUE	0.07422	0.8637	0.9246	TRUE	0.3607	0.4385	0.5759	TRUE	0.5169	0.002023	0.004603	TRUE	0.5142	0.06886	0.1032		126.1	89.31	133.8	146.8	139.6	53.6	162.2	78.54	91.26	162.3	97.74
EBESCG00000010071	flgN	Sigma24	TRUE	-0.3777	0.1916	0.327	TRUE	-0.1374	0.6792	0.7776	TRUE	0.2214	0.1432	0.205	TRUE	0.5749	0.0111	0.01939		174.2	151.2	164.8	194.8	154.2	194.2	216.9	182.9	156.3	120.9	140.6
EBESCG00000009448	flhA	Sigma70	TRUE	-0.9423	0.01514	0.03999	TRUE	-1.299	0.0005061	0.001788	TRUE	0.667	7.492e-05	0.0002146	TRUE	0.4119	0.2372	0.306		95.44	75.1	124.8	115.5	130.2	254.9	285.3	166.8	147.3	141.6	44.58
EBESCG00000011929	flhB	Sigma70	TRUE	-0.1882	0.7204	0.8221	TRUE	-2.36	0.004074	0.01165	TRUE	1.267	0.000217	0.0005769	TRUE	-0.8161	0.08379	0.1237		7.005	14.21	17.93	23.44	27.42	23.82	76.21	83.13	51.5	33.12	63.44
EBESCG00000010794	flhD	Sigma54	TRUE	0.4106	0.06165	0.1326	TRUE	-0.6679	0.04836	0.1012	TRUE	0.7775	2.027e-07	8.049e-07	TRUE	-0.2851	0.1024	0.1473		150.6	193.8	278.6	257.3	263	279.9	287.2	328.5	356.9	398.2	420.1
EBESCG00000010756	flhE	Sigma70	TRUE	0.1275	0.8363	0.9049	TRUE	-1.965	0.06153	0.1243	TRUE	0.7569	0.08407	0.1302	TRUE	-1.434	0.0127	0.02195		3.502	12.18	8.274	11.16	16.28	9.529	35.17	56.18	44.28	24.01	49.73
EBESCG00000012442	fliA	Sigma28	TRUE	-0.7289	0.03526	0.08293	TRUE	-3.633	1.895e-13	2.311e-12	TRUE	2.223	9.747e-19	1.05e-17	TRUE	-0.5699	0.09071	0.1323		25.39	16.24	77.23	86.51	105.4	375.2	218.9	247.1	147.3	96.04	243.5
EBESCG00000012906	fliD	Sigma28	TRUE	-0.7656	0.03678	0.08593	TRUE	-1.383	0.002724	0.008166	TRUE	0.131	0.5009	0.5905	TRUE	-0.4738	0.1487	0.204		51.66	52.77	45.51	53.02	57.4	123.9	129	188.6	101.2	66.24	96.02
EBESCG00000011761	fliE	Sigma28	TRUE	-1.142	0.06254	0.134	TRUE	-1.676	0.04805	0.1006	TRUE	0.5361	0.09157	0.14	TRUE	0.7482	0.2303	0.2986		16.64	10.15	19.31	16.19	18.85	38.12	95.75	21.21	14.46	16.56	6.859
EBESCG00000011177	fliF	Sigma28	TRUE	-0.4024	0.06981	0.146	TRUE	-4.115	4.425e-24	1.055e-22	TRUE	2.576	9.025e-34	2.204e-32	TRUE	-1.151	2.406e-08	7.474e-08		26.27	17.25	122.7	114.4	121.7	428.8	500.2	346.3	368.7	278.2	317.2
EBESCG00000012623	fliG	Sigma28	TRUE	-0.4541	0.06846	0.1436	TRUE	-3.098	9.01e-15	1.232e-13	TRUE	2.048	1.642e-24	2.529e-23	TRUE	-0.5859	0.01706	0.02874		40.28	32.48	137.9	125	149.9	380	345.9	304.4	193.4	253.3	301.8
EBESCG00000010567	fliH	Sigma28	TRUE	-0.3739	0.308	0.4685	TRUE	-3.178	2.899e-10	2.582e-09	TRUE	1.687	2.714e-10	1.499e-09	TRUE	-1.081	0.00153	0.003084		14.89	18.27	49.65	41.86	54.83	123.9	207.1	174.3	182.5	88.59	104.6
EBESCG00000012281	fliI	Sigma28	TRUE	0.05685	0.8573	0.9203	TRUE	-2.875	2.054e-09	1.636e-08	TRUE	1.811	2.706e-16	2.489e-15	TRUE	-1.087	1.193e-05	2.993e-05		21.01	22.33	64.13	74.23	67.68	126.3	234.5	178.9	175.3	164.8	190.3
EBESCG00000009809	fliJ	Sigma28	TRUE	0.06362	0.9177	0.9535	TRUE	-2.683	0.003083	0.009131	TRUE	1.747	1.017e-05	3.297e-05	TRUE	-1.266	0.04984	0.07716		5.254	7.104	24.13	16.74	15.42	21.44	46.9	63.64	65.06	88.59	8.573
EBESCG00000011430	fliK	Sigma28	TRUE	-0.1412	0.6237	0.7495	TRUE	-1.98	2.231e-06	1.19e-05	TRUE	0.9746	1.035e-06	3.79e-06	TRUE	-0.8752	0.000531	0.001132		39.4	42.62	68.26	70.32	81.39	158.4	205.2	176	173.5	148.2	166.3
EBESCG00000012603	fliL	Sigma28	TRUE	0.1468	0.5801	0.716	TRUE	-3.342	2.8e-16	4.187e-15	TRUE	2.83	1.045e-42	3.712e-41	TRUE	-0.707	0.002807	0.005426		27.14	23.34	150.3	166.3	174.8	296.6	299	255.7	381.3	218.6	375.5
EBESCG00000010119	fliM	Sigma28	TRUE	-0.4405	0.06069	0.1311	TRUE	-3.225	1.317e-19	2.502e-18	TRUE	2.134	8.875e-32	1.966e-30	TRUE	-0.6796	0.000703	0.001479		57.79	42.62	195.1	194.8	214.2	440.7	732.8	432.9	350.6	347.7	473.2
EBESCG00000009514	fliN	Sigma28	TRUE	-0.7483	0.01414	0.03763	TRUE	-3.648	4.024e-13	4.655e-12	TRUE	2.553	1.904e-19	2.141e-18	TRUE	-0.439	0.1228	0.1726		14.89	12.18	65.5	65.3	89.1	138.2	261.8	182.3	122.9	130.8	104.6
EBESCG00000009861	fliO	Sigma28	TRUE	0.1757	0.7007	0.8099	TRUE	-2.866	0.0002239	0.0008475	TRUE	2.098	9.17e-13	6.386e-12	TRUE	-0.8538	0.01354	0.02328		11.38	9.134	44.82	37.95	38.55	116.7	37.13	83.13	71.38	110.9	80.59
EBESCG00000009421	fliP	Sigma28	TRUE	-0.3267	0.3823	0.5464	TRUE	-2.718	9.548e-06	4.631e-05	TRUE	1.436	1.028e-06	3.77e-06	TRUE	-1.033	0.002638	0.005123		15.76	13.19	30.34	34.6	43.69	115.5	78.16	114.7	105.7	81.97	80.59
EBESCG00000011113	fliQ	Sigma28	TRUE	0.5897	0.3817	0.5458	TRUE	-1.513	0.2006	0.3216	TRUE	0.763	0.01875	0.03471	TRUE	-1.479	0.01618	0.02741		10.51	13.19	17.93	17.3	19.7	54.79	0	47.59	17.17	59.61	108
EBESCG00000008949	fliR	Sigma28	TRUE	-0.6389	0.1729	0.3043	TRUE	-1.285	0.03153	0.07002	TRUE	-0.1966	0.4497	0.5381	TRUE	-0.758	0.1055	0.1512		30.65	27.4	26.89	18.42	24.84	88.14	56.67	82.56	36.14	62.92	42.87
EBESCG00000011999	fliS	Sigma28	TRUE	-0.3557	0.5414	0.6836	TRUE	-0.03602	0.9736	0.9836	TRUE	0.005413	0.9848	0.9887	TRUE	0.2849	0.6411	0.7039		28.02	20.3	24.82	17.3	25.7	29.78	0	44.15	33.43	25.67	6.859
EBESCG00000010772	fliT	Sigma28	TRUE	-0.131	0.8167	0.8931	TRUE	-0.7059	0.382	0.5215	TRUE	0.4692	0.1026	0.1541	TRUE	-0.01405	0.9751	0.9821		29.77	16.24	37.23	25.12	25.7	61.94	19.54	36.69	36.14	38.09	32.58
EBESCG00000011026	fliY	Sigma28	TRUE	0.571	0.0003442	0.001331	TRUE	0.8234	0.001802	0.005613	TRUE	0.2546	0.1706	0.2384	TRUE	0.4739	0.001928	0.003823		1435	2577	2161	2310	2034	1155	1376	1240	1526	1736	2371
EBESCG00000008930	fliZ	Sigma28	TRUE	-0.8314	0.02249	0.05625	TRUE	-1.784	4.313e-05	0.0001866	TRUE	1.399	2.448e-13	1.783e-12	TRUE	0.4086	0.1918	0.2553		42.03	41.61	110.3	93.21	96.81	169.1	172	137.6	63.25	121.7	85.73
EBESCG00000012029	flk	n.a.	TRUE	0.1162	0.3537	0.5175	TRUE	-0.7612	0.000819	0.002761	TRUE	0.5544	2.591e-07	1.017e-06	TRUE	-0.3218	0.003068	0.005904		761.8	708.4	986.7	992.9	948.4	1298	1468	1359	1593	1485	1337
EBESCG00000012768	flu	Sigma70	TRUE	0.2669	0.1862	0.3205	TRUE	1.345	3.817e-07	2.247e-06	TRUE	-0.02993	0.7842	0.8374	TRUE	1.063	4.056e-16	2.131e-15		1207	1077	975.7	1085	971.5	542	433.8	486.2	679.5	547.3	524.7
EBESCG00000012567	flxA	Sigma28	TRUE	0.2015	0.7692	0.859	TRUE	-0.8571	0.4545	0.5905	TRUE	-0.1251	0.7376	0.8002	TRUE	-1.181	0.07314	0.109		13.13	10.15	7.585	10.05	11.99	40.5	1.954	21.79	37.95	32.29	10.29
EBESCG00000010337	fmt	Sigma70	TRUE	0.7793	6.211e-21	1.111e-19	TRUE	-0.2435	0.1547	0.2622	TRUE	0.5614	1.375e-06	4.969e-06	TRUE	-0.4901	5.801e-05	0.0001367		3760	3537	5190	4881	4534	4610	5204	4519	8104	8280	8335
EBESCG00000009399	fnr	Sigma70	TRUE	-0.3537	5.956e-06	3.023e-05	TRUE	-1.196	5.627e-08	3.704e-07	TRUE	0.5577	2.933e-06	1.023e-05	TRUE	-0.2749	0.02044	0.03404		3969	3435	4884	4961	4918	9767	9094	9013	7721	7291	6574
EBESCG00000011902	focA	Sigma70	TRUE	1.35	1.004e-36	3.506e-35	TRUE	2.815	9.268e-54	8.463e-52	TRUE	-0.6654	2.547e-07	1e-06	TRUE	0.7859	8.564e-11	3.202e-10		8538	10400	5562	5595	5054	1406	1622	1438	3500	3760	4062
EBESCG00000009314	focB	Sigma54	TRUE	-0.09567	0.7491	0.8435	TRUE	-0.216	0.63	0.7394	TRUE	0.06213	0.7421	0.8041	TRUE	-0.06791	0.7787	0.8238		141.8	208	193.1	166.3	134.5	321.6	136.8	189.8	165.4	239.3	217.8
EBESCG00000010288	folA	Sigma70	TRUE	0.7456	5.115e-11	4.314e-10	TRUE	-0.996	1.818e-05	8.376e-05	TRUE	1.328	5.74e-32	1.278e-30	TRUE	-0.4369	0.0001485	0.0003363		822.2	877.9	2020	1878	1889	1858	1925	1815	3022	2904	3524
EBESCG00000011127	folB	Sigma70	TRUE	1.403	3.111e-10	2.435e-09	TRUE	-0.4418	0.1937	0.3128	TRUE	0.5522	0.0004473	0.001132	TRUE	-1.323	6.953e-14	3.223e-13		134	145.1	200	165.8	190.2	178.7	234.5	216.1	560.2	508.4	612.1
EBESCG00000008979	folC	n.a.	TRUE	0.2458	0.01665	0.04353	TRUE	-1.815	5.056e-15	7.092e-14	TRUE	0.7928	1.74e-11	1.071e-10	TRUE	-1.326	2.494e-32	2.823e-31		784.5	774.4	1256	1132	1271	3030	3017	2987	4212	3313	3582
EBESCG00000011370	folD	n.a.	TRUE	1.073	9.077e-27	2.148e-25	TRUE	0.3559	0.1026	0.1875	TRUE	0.6565	2.313e-08	1.032e-07	TRUE	-0.05636	0.6137	0.6798		2733	2673	3788	3774	3978	2145	2206	2572	5073	4845	4585
EBESCG00000011174	folE	Sigma70	TRUE	0.04713	0.6108	0.7401	TRUE	0.4642	0.01739	0.0419	TRUE	0.4352	0.0003343	0.0008658	TRUE	0.8316	2.691e-12	1.112e-11		3588	3153	4201	3931	4210	2827	2704	2516	2658	2822	2888
EBESCG00000010246	folK	Sigma38	TRUE	-0.4037	0.06505	0.1382	TRUE	-1.453	8.276e-08	5.309e-07	TRUE	0.3329	0.01398	0.02662	TRUE	-0.7236	0.001198	0.002448		258.3	235.5	262	288.6	293.9	742.1	873.5	643.3	628.9	705.4	346.4
EBESCG00000009734	folM	n.a.	TRUE	0.2243	0.3043	0.465	TRUE	0.09048	0.7675	0.8457	TRUE	-0.1286	0.3066	0.3926	TRUE	-0.2065	0.261	0.3331		353.7	331.9	277.9	280.7	293	372.8	312.7	362.3	404.8	326.2	461.2
EBESCG00000011444	folP	n.a.	TRUE	0.3183	0.00349	0.01096	TRUE	-0.543	0.02525	0.05789	TRUE	0.5947	5.556e-07	2.107e-06	TRUE	-0.2852	0.009265	0.0165		1223	1122	1582	1502	1713	1970	1739	1882	2529	2376	2160
EBESCG00000010682	folX	n.a.	TRUE	-0.1224	0.4571	0.6144	TRUE	-0.02232	0.9384	0.9632	TRUE	0.1458	0.2806	0.3644	TRUE	0.2918	0.0399	0.06327		775.8	700.3	815	636.3	762.5	835	635.1	947.7	787.9	717	679
EBESCG00000010244	fpr	Sigma70	TRUE	0.6139	0.0001482	0.0006053	TRUE	3.317	8.303e-45	5.748e-43	TRUE	-0.2101	0.09061	0.1388	TRUE	2.462	1.683e-77	9.727e-76		7025	6234	5159	4949	5404	863.6	611.6	682.2	1185	994.4	1231
EBESCG00000010089	frc	Sigma70	TRUE	-1.186	0.04752	0.1063	TRUE	-0.869	0.1764	0.2901	TRUE	-0.2982	0.3477	0.4351	TRUE	0.2997	0.6547	0.7152		22.77	36.54	28.96	14.51	22.27	36.93	95.75	55.04	43.37	12.42	8.573
EBESCG00000008960	frdA	Sigma38,Sigma70	TRUE	-0.276	0.08507	0.1726	TRUE	2.777	2.731e-20	5.353e-19	TRUE	-0.2135	0.1047	0.1568	TRUE	2.827	3.123e-36	4.124e-35		26720	25550	19710	20570	20770	3984	4360	4251	2657	2974	4703
EBESCG00000009293	frdC	Sigma38,Sigma70	TRUE	-1.588	5.799e-19	9.114e-18	TRUE	2.44	3.904e-38	1.948e-36	TRUE	-0.9469	9.243e-14	6.98e-13	TRUE	3.107	1.925e-84	1.328e-82		5088	5467	2355	2891	2191	977.9	1167	1080	447.3	322.1	267.5
EBESCG00000011027	frdD	Sigma24	TRUE	-1.599	2.317e-16	3.009e-15	TRUE	2.698	5.479e-37	2.556e-35	TRUE	-1.116	2.26e-22	3.073e-21	TRUE	3.181	8.369e-112	1.627e-109		4197	4482	1769	2025	1639	779	764	665.6	227.7	269.1	221.2
EBESCG00000012759	fre	n.a.	TRUE	0.7896	1.903e-10	1.529e-09	TRUE	1.031	1.147e-05	5.504e-05	TRUE	0.6245	0.0009011	0.002196	TRUE	0.8297	2.572e-10	9.389e-10		3065	5203	5517	6496	5322	1871	2437	2418	3663	4409	3663
EBESCG00000013000	frlA	Sigma32	TRUE	0.8258	0.262	0.4142	TRUE	1.003	0.3996	0.5384	TRUE	0.6158	0.02726	0.04828	TRUE	0.3911	0.4403	0.5175		17.51	16.24	25.51	24	20.56	8.338	0	16.05	23.49	23.18	17.15
EBESCG00000010802	frlB	Sigma32	TRUE	0.3782	0.5136	0.6632	TRUE	0.3524	0.6163	0.7297	TRUE	0.3008	0.1729	0.241	TRUE	0.2113	0.6422	0.705		34.15	37.55	34.48	41.86	43.69	17.87	46.9	31.53	53.31	22.35	51.44
EBESCG00000012098	frlC	Sigma32	TRUE	-0.1708	0.7738	0.8616	TRUE	-0.01614	0.9827	0.9899	TRUE	0.7018	0.001317	0.003101	TRUE	0.9692	0.02222	0.0368		35.02	43.64	54.47	52.46	67.68	69.09	15.63	38.99	44.28	20.7	44.58
EBESCG00000010900	frlD	Sigma32	TRUE	-0.4289	0.4827	0.6382	TRUE	1.022	0.1198	0.2133	TRUE	0.4734	0.001783	0.004101	TRUE	2.033	2.915e-07	8.265e-07		105.9	99.46	133.1	125	130.2	28.59	21.49	104.9	64.15	35.6	12
EBESCG00000009819	frlR	Sigma32	TRUE	0.9989	2.697e-05	0.0001235	TRUE	0.9962	0.0004014	0.001447	TRUE	0.8214	2.077e-11	1.262e-10	TRUE	0.7812	5.215e-07	1.443e-06		556.9	458.7	826.7	798.1	810.5	223.9	363.5	270.6	470.8	604.4	634.4
EBESCG00000011108	frmA	n.a.	TRUE	0.1654	0.1687	0.2988	TRUE	0.7715	0.002079	0.006366	TRUE	-0.2385	0.1322	0.1907	TRUE	0.3781	0.008858	0.01586		1869	2373	1358	2041	1486	1398	1210	1446	1483	1648	1392
EBESCG00000010500	frmB	n.a.	TRUE	0.1778	0.2065	0.3459	TRUE	0.3395	0.1779	0.2917	TRUE	-0.0311	0.7952	0.846	TRUE	0.09408	0.4632	0.5399		1083	1072	874.3	1098	886.7	1022	826.6	926.5	1102	1144	980.8
EBESCG00000011866	frmR	n.a.	TRUE	0.5053	0.01488	0.0394	TRUE	0.3509	0.3623	0.5004	TRUE	-0.2364	0.4144	0.5021	TRUE	-0.3821	0.03293	0.05328		223.3	586.6	252.4	360.6	320.4	300.2	353.7	393.9	544	491	433.8
EBESCG00000010181	frr	Sigma24	TRUE	-0.0656	0.31	0.4709	TRUE	-0.2823	0.3471	0.4844	TRUE	0.1663	0.1872	0.2576	TRUE	-0.05744	0.6922	0.7487		11440	10480	11590	10720	11010	14680	14370	14780	14500	13500	13880
EBESCG00000011662	frsA	Sigma70	TRUE	0.8617	4.942e-11	4.177e-10	TRUE	1.05	1.667e-05	7.726e-05	TRUE	0.9208	5.261e-16	4.7e-15	TRUE	1.133	4.832e-23	3.685e-22		2027	1878	3231	3405	3378	1047	922.3	1104	1844	1712	1962
EBESCG00000009647	fruA	Sigma70	TRUE	-0.8263	8.009e-07	4.506e-06	TRUE	0.3208	0.2527	0.3851	TRUE	-0.2723	0.0834	0.1295	TRUE	0.9367	1.281e-10	4.732e-10		875.6	1253	690.9	865.7	832.7	930.3	789.4	1051	555.7	481	471.5
EBESCG00000012969	fruK	Sigma70	TRUE	-2.214	1.193e-17	1.722e-16	TRUE	0.7746	0.002165	0.006595	TRUE	-0.03037	0.8203	0.8652	TRUE	3.027	8.076e-62	2.832e-60		686.5	864.7	652.3	770.2	636.5	440.7	586.2	487.3	93.97	111.8	97.74
EBESCG00000013078	fruR	n.a.	TRUE	-0.5197	6.026e-05	0.0002624	TRUE	-0.04193	0.858	0.9104	TRUE	0.4536	0.0002973	0.0007762	TRUE	0.9327	4.472e-13	1.977e-12		1102	1117	1268	1332	1515	1338	1233	1186	845.8	843.7	919.1
EBESCG00000009762	frvB	n.a.	TRUE	-0.5791	0.3055	0.466	TRUE	-0.1201	0.847	0.9037	TRUE	0.9751	6.395e-07	2.402e-06	TRUE	1.529	0.0002102	0.0004692		37.65	41.61	66.88	69.77	75.39	32.16	74.25	42.43	23.49	43.88	18.86
EBESCG00000011130	frvR	Sigma28	TRUE	0.146	0.7626	0.8544	TRUE	0.2709	0.6567	0.7599	TRUE	0.6251	0.0007051	0.001747	TRUE	0.8875	0.01009	0.01774		63.92	53.79	82.05	77.02	89.96	36.93	37.13	80.26	62.35	66.24	30.86
EBESCG00000010524	frvX	n.a.	TRUE	0.3554	0.4267	0.5856	TRUE	0.4239	0.3706	0.5095	TRUE	0.7228	2.336e-05	7.284e-05	TRUE	0.7222	0.02254	0.0373		82.31	75.1	106.2	119.4	128.5	58.37	68.39	66.5	112	99.35	44.58
EBESCG00000012609	frwB	n.a.	TRUE	-0.4309	0.5684	0.7052	TRUE	-0.08125	0.9513	0.9712	TRUE	0.7821	0.01237	0.02377	TRUE	1.22	0.05512	0.08473		20.14	12.18	19.31	32.37	23.99	0	58.62	8.026	23.49	8.279	6.859
EBESCG00000010362	frwC	n.a.	TRUE	0.8658	0.2143	0.3554	TRUE	0.6165	0.6884	0.7852	TRUE	0.725	0.01445	0.02745	TRUE	-0.5405	0.2238	0.2909		11.38	19.28	21.38	24.56	21.42	0	0	29.24	43.37	38.91	36.01
EBESCG00000009671	frwD	n.a.	TRUE	0.3731	0.5619	0.7014	TRUE	0.4321	0.6474	0.7543	TRUE	0.4217	0.1235	0.1801	TRUE	0.08546	0.8924	0.9183		25.39	26.39	25.51	29.02	41.12	4.765	50.81	15.48	35.24	9.107	66.87
EBESCG00000011018	fsaA	Sigma32	TRUE	-0.1736	0.6281	0.7515	TRUE	1.755	1.132e-07	7.1e-07	TRUE	0.01209	0.9265	0.9437	TRUE	1.742	1.556e-14	7.435e-14		277.6	323.7	279.9	275.7	265.6	88.14	107.5	98.61	84.03	96.87	118.3
EBESCG00000009557	fsaB	n.a.	TRUE	0.5066	0.4182	0.5773	TRUE	3.266	2.827e-12	3.072e-11	TRUE	0.002625	0.9885	0.9919	TRUE	2.973	5.936e-13	2.591e-12		208.4	263.9	259.3	173.6	209	15.48	25.4	36.69	25.3	14.9	63.44
EBESCG00000009880	fsr	Sigma32	TRUE	0.2542	0.3076	0.4681	TRUE	0.8476	0.004433	0.01256	TRUE	0.1534	0.2088	0.2821	TRUE	0.6841	0.0001352	0.0003077		482.4	513.5	474.4	517.9	508.9	270.4	285.3	347.4	437.3	414.8	270.9
EBESCG00000009358	ftn	n.a.	TRUE	0.3527	0.006755	0.01971	TRUE	0.936	2.331e-05	0.0001054	TRUE	-0.3726	0.0004263	0.00108	TRUE	0.2396	0.0579	0.08862		1948	1956	1471	1388	1232	1136	1157	1074	1369	1601	1197
EBESCG00000009874	ftsA	Sigma38,Sigma70	TRUE	0.3882	8.524e-06	4.182e-05	TRUE	0.2202	0.2126	0.3366	TRUE	0.2301	0.05429	0.08859	TRUE	0.05086	0.6661	0.7255		4430	4952	4970	4930	5013	4114	4711	4508	5609	5872	5886
EBESCG00000009071	ftsB	Sigma38	TRUE	-0.07029	0.6368	0.7589	TRUE	-0.4083	0.117	0.2095	TRUE	-0.2776	0.01523	0.02882	TRUE	-0.5517	2.99e-05	7.239e-05		626.9	660.7	502	492.3	445.5	997	832.4	956.3	881	793.2	876.2
EBESCG00000010767	ftsE	n.a.	TRUE	0.5246	9.125e-06	4.457e-05	TRUE	0.09049	0.6966	0.7924	TRUE	0.1936	0.08622	0.1332	TRUE	-0.2431	0.01516	0.02578		1587	1845	1760	1923	1642	1525	1823	1971	2524	2546	2529
EBESCG00000012278	ftsH	Sigma24	TRUE	0.3298	1.66e-05	7.767e-05	TRUE	-0.3067	0.4983	0.6296	TRUE	0.2062	0.114	0.1686	TRUE	-0.4327	0.02514	0.04138		21440	20890	22280	21830	22050	29230	27610	29120	35950	32370	39420
EBESCG00000012345	ftsI	Sigma70	TRUE	0.6657	1.358e-10	1.102e-09	TRUE	0.8578	4.598e-06	2.324e-05	TRUE	0.4248	0.002853	0.00627	TRUE	0.5909	1.913e-05	4.7e-05		3762	4144	5515	4115	4752	2525	2546	2151	3570	3814	4129
EBESCG00000010733	ftsK	Sigma70	TRUE	-0.07567	0.3553	0.519	TRUE	0.04315	0.8259	0.89	TRUE	-0.1009	0.3928	0.4801	TRUE	0.03004	0.8065	0.8466		6360	5687	5082	5038	5095	6025	6531	6717	5629	5998	6337
EBESCG00000010699	ftsL	Sigma70	TRUE	0.7891	2.415e-08	1.585e-07	TRUE	0.1899	0.4522	0.5885	TRUE	0.5975	3.989e-05	0.0001204	TRUE	-0.01341	0.9215	0.9411		1013	794.6	1142	1152	1406	957.7	836.3	804.4	1392	1480	1643
EBESCG00000009332	ftsN	n.a.	TRUE	0.3265	0.004236	0.01302	TRUE	-0.2039	0.3417	0.4789	TRUE	0.6416	5.194e-10	2.773e-09	TRUE	0.07828	0.4564	0.5331		1440	1460	2068	2055	2012	1676	2032	1840	2196	2499	2308
EBESCG00000009079	ftsQ	Sigma38	TRUE	0.4667	1.061e-07	6.565e-07	TRUE	0.3994	0.0528	0.1089	TRUE	0.03075	0.7877	0.8405	TRUE	-0.0542	0.625	0.6894		3537	3198	3173	3025	3122	2800	2599	2953	4025	3792	3872
EBESCG00000009064	ftsW	Sigma70	TRUE	0.6673	2.723e-06	1.443e-05	TRUE	-0.1781	0.4926	0.6241	TRUE	0.1838	0.08356	0.1296	TRUE	-0.6757	8.075e-09	2.599e-08		1381	1434	1464	1421	1449	1786	1468	1920	3371	2591	2419
EBESCG00000011121	ftsX	Sigma24	TRUE	0.3926	0.0002369	0.0009351	TRUE	-0.1009	0.6883	0.7852	TRUE	0.2407	0.07927	0.1238	TRUE	-0.241	0.02442	0.04026		1323	1768	1516	1728	1707	1781	1684	1962	2588	2306	2178
EBESCG00000011351	ftsY	n.a.	TRUE	0.6407	2.266e-11	1.982e-10	TRUE	-0.08246	0.671	0.7709	TRUE	-0.1643	0.1796	0.2488	TRUE	-0.8837	4.059e-13	1.801e-12		3090	3721	2868	2936	2450	3563	4094	4255	5731	6016	6579
EBESCG00000009369	ftsZ	Sigma38,Sigma70	TRUE	0.4822	7.386e-09	5.09e-08	TRUE	0.3812	0.08726	0.1646	TRUE	0.2812	0.0263	0.04686	TRUE	0.1599	0.2434	0.3122		8739	9414	9970	9825	10100	6841	7891	8286	10980	10630	10710
EBESCG00000009847	fucA	Sigma70	TRUE	-0.2148	0.6882	0.8004	TRUE	-0.1823	0.7423	0.8269	TRUE	0.8444	8.348e-05	0.0002365	TRUE	0.7338	0.1129	0.1606		48.16	43.64	84.12	61.39	80.53	55.98	70.35	48.73	26.2	98.52	36.01
EBESCG00000011298	fucI	Sigma70	TRUE	-1.316	4.985e-06	2.555e-05	TRUE	-1.373	0.0003311	0.001212	TRUE	0.2099	0.1677	0.235	TRUE	0.2493	0.3511	0.4294		134.8	110.6	126.9	135.6	123.4	452.6	287.2	292.4	95.78	140.7	156
EBESCG00000011459	fucK	Sigma70	TRUE	-0.6708	0.03434	0.08112	TRUE	-0.05835	0.8623	0.9122	TRUE	0.5618	0.0001635	0.0004447	TRUE	1.105	1.782e-06	4.762e-06		169	186.7	270.3	236.6	203.9	164.4	222.8	225.3	159.9	105.1	135.5
EBESCG00000010143	fucO	Sigma70	TRUE	-0.05046	0.877	0.9319	TRUE	0.5885	0.1063	0.193	TRUE	0.5759	4.96e-05	0.0001475	TRUE	1.145	1.916e-08	6.026e-08		229.4	251.7	362.7	298	311.8	119.1	185.6	221.3	151.8	183	197.2
EBESCG00000010085	fucP	Sigma70	TRUE	-1.593	0.00096	0.003436	TRUE	-1.426	0.009	0.02367	TRUE	0.4151	0.08764	0.1349	TRUE	0.5722	0.2838	0.357		26.27	36.54	31.72	44.09	35.98	86.95	84.03	103.8	20.78	52.16	15.43
EBESCG00000013012	fucR	Sigma70	TRUE	-0.447	0.03204	0.07645	TRUE	0.2827	0.2904	0.4266	TRUE	0.7909	6.883e-09	3.254e-08	TRUE	1.519	2.482e-19	1.561e-18		510.5	459.7	757.1	682.6	835.3	450.2	490.5	385.3	281	321.2	360.1
EBESCG00000009793	fucU	Sigma70	TRUE	-0.2361	0.5011	0.6543	TRUE	1.2	0.0001809	0.0006939	TRUE	0.7013	2.754e-08	1.218e-07	TRUE	2.304	9.969e-32	1.094e-30		300.3	317.7	489.6	459.3	412.9	150.1	181.7	120.4	103	101.8	132
EBESCG00000010623	fumA	Sigma70	TRUE	-2.29	7.835e-212	2.383e-209	TRUE	-1.573	4.93e-10	4.283e-09	TRUE	0.1513	0.1797	0.2488	TRUE	0.8941	9.76e-16	5.006e-15		4155	4017	4167	4072	4060	13630	13480	12970	2881	2570	2546
EBESCG00000011812	fumB	Sigma70	TRUE	0.3825	0.1481	0.27	TRUE	2.402	3.147e-13	3.721e-12	TRUE	-0.9567	4.219e-17	4.083e-16	TRUE	1.095	3.242e-10	1.173e-09		886.1	946.9	419.9	428.1	432.6	229.9	130.9	193.2	251.2	267.4	200.6
EBESCG00000009616	fumC	Sigma38	TRUE	-2.121	2.111e-52	1.01e-50	TRUE	1.152	5.078e-10	4.403e-09	TRUE	-1.601	3.903e-37	1.149e-35	TRUE	1.725	9.46e-28	8.914e-27		4853	5856	1460	1700	1626	2466	2761	2739	574.7	717	445.8
EBESCG00000008942	fur	Sigma70	TRUE	0.1838	0.04337	0.09851	TRUE	-0.02002	0.9323	0.9591	TRUE	-0.05512	0.6551	0.732	TRUE	-0.224	0.07945	0.1177		6972	6452	6425	5809	5295	8208	6456	7498	8532	8634	7524
EBESCG00000012600	fusA	Sigma24	TRUE	0.1135	0.05844	0.127	TRUE	-0.5384	0.6446	0.7523	TRUE	-0.1103	0.4798	0.5683	TRUE	-0.7662	0.01732	0.02913		248500	256900	223300	221200	191100	409200	415700	387200	449700	422800	430600
EBESCG00000012653	fxsA	Sigma32	TRUE	-0.642	0.03244	0.0772	TRUE	1.622	6.179e-09	4.549e-08	TRUE	-1.21	3.628e-23	5.179e-22	TRUE	0.9955	0.000652	0.001377		859.8	1022	375.8	385.7	341	332.3	297	364.6	124.7	201.2	341.2
EBESCG00000010045	gabP	Sigma38	TRUE	-2.443	5.889e-14	6.366e-13	TRUE	-1.368	5.972e-05	0.0002513	TRUE	-0.6315	0.0001927	0.000519	TRUE	0.4945	0.2065	0.2715		96.31	89.31	50.34	57.49	54.83	252.5	306.8	240.8	30.72	55.47	53.15
EBESCG00000012534	gabT	Sigma38	TRUE	-1.861	1.229e-22	2.401e-21	TRUE	-1.824	5.951e-12	6.245e-11	TRUE	-0.8724	3.937e-09	1.91e-08	TRUE	-0.7114	0.003255	0.006248		268.8	271	117.9	155.2	125.1	887.4	1170	1117	306.3	294.7	183.5
EBESCG00000009896	gadA	Sigma38,Sigma70	TRUE	-0.8874	0.02739	0.06692	TRUE	0.9438	0.008871	0.02338	TRUE	0.1597	0.3498	0.4369	TRUE	2.092	1.527e-14	7.315e-14		271.4	181.7	221.3	263.4	202.2	109.6	197.4	99.18	65.06	46.36	87.45
EBESCG00000009262	gadB	Sigma38,Sigma70	TRUE	-1.216	0.001577	0.005443	TRUE	0.7488	0.03375	0.07413	TRUE	0.06377	0.7036	0.7705	TRUE	1.919	5.253e-14	2.442e-13		267.9	193.8	208.9	259.5	185.9	107.2	179.8	170.3	61.44	67.06	82.3
EBESCG00000009346	gadC	Sigma24	TRUE	-1.584	1.207e-05	5.724e-05	TRUE	0.1581	0.6439	0.7518	TRUE	-0.2117	0.1567	0.2216	TRUE	1.568	4.789e-09	1.582e-08		203.1	182.7	152.4	170.2	127.7	135.8	230.6	211	69.58	62.1	49.73
EBESCG00000012132	gadE	Sigma38	TRUE	-0.5939	0.3327	0.4951	TRUE	0.7221	0.444	0.581	TRUE	-1.166	1.223e-07	4.985e-07	TRUE	2.636	0.0002983	0.0006564		56.91	76.12	31.03	26.79	21.42	69.09	0	52.17	5.421	8.279	0
EBESCG00000009091	gadW	Sigma38	TRUE	-1.238	3.296e-05	0.0001493	TRUE	0.7536	0.008294	0.02211	TRUE	-0.08302	0.5287	0.6182	TRUE	1.951	5.356e-17	3.003e-16		553.4	432.3	441.3	430.9	390.7	341.9	355.6	273.5	103	111.8	185.2
EBESCG00000012642	gadX	Sigma38	TRUE	-0.5527	0.02648	0.06522	TRUE	0.9875	0.0003198	0.001175	TRUE	0.0466	0.7044	0.7711	TRUE	1.567	2.633e-12	1.091e-11		908	818	796.4	750.7	868.7	526.5	422.1	468.4	222.3	315.4	449.2
EBESCG00000013119	GadY	Sigma38	TRUE	-0.2337	0.5627	0.702	TRUE	-0.2628	0.6281	0.7386	TRUE	-0.1583	0.3874	0.4752	TRUE	0.07531	0.8249	0.8636		66.54	57.85	55.85	50.79	44.55	120.3	72.3	51.6	62.35	52.99	58.3
EBESCG00000012690	galE	Sigma38,Sigma70	TRUE	-0.2759	0.04912	0.1094	TRUE	0.5601	0.01362	0.03393	TRUE	0.1611	0.1618	0.2279	TRUE	0.9801	1.782e-16	9.673e-16		1713	1415	1525	1600	1613	1204	1196	1097	1044	1027	823
EBESCG00000009150	galF	n.a.	TRUE	-0.3037	1.143e-05	5.447e-05	TRUE	-0.02858	0.8972	0.9342	TRUE	0.4916	6.996e-05	0.0002016	TRUE	0.7601	7.658e-09	2.473e-08		7809	7435	9768	9571	9696	8395	8514	8687	6882	7220	6589
EBESCG00000013095	galK	Sigma38,Sigma70	TRUE	-0.5408	0.0001163	0.0004862	TRUE	-0.26	0.2414	0.371	TRUE	0.2324	0.05858	0.09446	TRUE	0.4399	0.0003367	0.0007371		1078	1138	1096	1140	1289	1512	1643	1261	1068	1051	1020
EBESCG00000011595	galM	Sigma28	TRUE	-0.7071	1.953e-08	1.294e-07	TRUE	-0.1258	0.6148	0.7282	TRUE	0.3688	0.001118	0.002668	TRUE	0.9482	2.901e-17	1.639e-16		1602	1552	1722	1829	1964	2131	1657	1820	1176	1133	1147
EBESCG00000011116	galR	Sigma70	TRUE	0.4252	0.006184	0.0182	TRUE	0.08432	0.7482	0.8315	TRUE	0.9325	1.236e-13	9.203e-13	TRUE	0.625	3.031e-06	7.959e-06		669.8	817	1204	1377	1265	832.6	732.8	734.4	929.8	1171	898.5
EBESCG00000011873	galS	Sigma70	TRUE	-0.5518	0.0239	0.05948	TRUE	-1.997	1.599e-10	1.473e-09	TRUE	0.8156	2.385e-07	9.421e-07	TRUE	-0.6325	0.01093	0.01911		120.8	115.7	187.6	175.3	203.9	474.1	551	536	244	347.7	468.1
EBESCG00000010899	galT	Sigma38,Sigma70	TRUE	-0.2601	0.2172	0.3585	TRUE	0.04068	0.8725	0.9185	TRUE	-0.009159	0.9417	0.9541	TRUE	0.349	0.1014	0.1461		1049	857.6	806.7	968.9	793.3	1089	922.3	1014	858.4	1081	487
EBESCG00000012364	galU	n.a.	TRUE	-0.4647	6.077e-09	4.236e-08	TRUE	0.3258	0.124	0.2195	TRUE	-0.4845	5.207e-05	0.0001538	TRUE	0.3008	0.01167	0.02027		7854	8200	5589	5163	4816	7445	7029	6623	5026	5440	4765
EBESCG00000012933	gapA	Sigma32	TRUE	-0.3368	1.334e-05	6.314e-05	TRUE	2.322	0.008873	0.02338	TRUE	-0.8314	5.013e-08	2.139e-07	TRUE	1.811	5.12e-12	2.063e-11		223900	246700	126500	117800	114400	49950	53310	52170	37190	40490	45320
EBESCG00000013088	gapC	n.a.	TRUE	-1.595	9.107e-51	4.171e-49	TRUE	0.5855	0.002316	0.007031	TRUE	-1.02	2.577e-20	3.085e-19	TRUE	1.185	3.686e-23	2.841e-22		5139	5260	2430	2338	2189	3795	3599	3965	1157	1405	1118
EBESCG00000011555	garD	n.a.	TRUE	-0.3778	0.2396	0.3866	TRUE	-0.1118	0.7815	0.857	TRUE	0.8105	1.893e-07	7.552e-07	TRUE	1.086	1.694e-07	4.92e-07		149.7	186.7	239.3	281.3	277.6	269.2	146.6	169.7	145.5	164.8	142.3
EBESCG00000010815	garK	Sigma70	TRUE	-1.133	0.0001272	0.0005269	TRUE	-1.138	0.001619	0.005086	TRUE	0.3662	0.01336	0.0256	TRUE	0.4531	0.07493	0.1115		127.8	137	145.5	164.1	152.5	378.8	273.6	295.3	179.8	101	128.6
EBESCG00000008971	garL	Sigma70	TRUE	-1.333	0.002138	0.007104	TRUE	-1.514	0.0007982	0.0027	TRUE	0.3248	0.1211	0.1774	TRUE	0.2563	0.5361	0.6096		47.28	34.51	45.51	45.21	50.55	127.5	148.5	114.7	72.29	40.57	29.15
EBESCG00000009690	garP	Sigma70	TRUE	0.2673	0.4813	0.6373	TRUE	-1.414	0.007175	0.01938	TRUE	-0.106	0.6547	0.7317	TRUE	-1.792	1.386e-06	3.73e-06		30.65	33.49	27.58	28.46	23.99	86.95	91.84	101.5	75.9	119.2	140.6
EBESCG00000009347	garR	Sigma70	TRUE	-0.774	0.03564	0.08362	TRUE	-1.037	0.008678	0.02295	TRUE	0.3616	0.03395	0.05875	TRUE	0.1896	0.5825	0.6534		78.8	74.09	82.05	89.86	95.95	170.3	164.1	178.9	84.03	59.61	144
EBESCG00000009095	gatA	Sigma70	TRUE	-1.985	1.087e-126	1.286e-124	TRUE	-0.7319	0.084	0.1599	TRUE	0.1154	0.373	0.4609	TRUE	1.378	2.686e-20	1.754e-19		14730	15530	15390	15950	13180	28060	27360	27310	7786	6717	6176
EBESCG00000009511	gatB	Sigma70	TRUE	-2.104	1.852e-141	2.39e-139	TRUE	-0.6782	0.01838	0.04413	TRUE	0.04236	0.7273	0.7906	TRUE	1.431	9.789e-32	1.079e-30		8938	8644	8329	8729	7512	15120	16510	14960	3981	3618	3400
EBESCG00000010368	gatC	Sigma70	TRUE	-1.971	7.299e-142	9.714e-140	TRUE	-0.7522	0.2028	0.3244	TRUE	0.0486	0.7219	0.7857	TRUE	1.273	5.305e-13	2.323e-12		27040	28800	25790	28680	23940	49390	53250	52710	14200	13520	11450
EBESCG00000010124	gatD	Sigma70	TRUE	-2.467	1.351e-213	4.427e-211	TRUE	-1.007	0.0004724	0.00168	TRUE	0.2873	0.04387	0.07369	TRUE	1.766	2.383e-51	5.451e-50		5697	7475	7075	7800	6948	15550	14670	13450	2699	2563	2479
EBESCG00000012915	gatY	Sigma70	TRUE	-0.8556	1.47e-33	4.503e-32	TRUE	-0.4566	0.4279	0.5653	TRUE	0.4992	0.0002477	0.0006542	TRUE	0.8918	1.193e-05	2.992e-05		31810	30200	39460	42150	37280	47980	46230	45800	23520	26260	27300
EBESCG00000009341	gcd	Sigma70	TRUE	1.842	1.224e-63	7.34e-62	TRUE	0.2874	0.1048	0.1909	TRUE	0.001717	0.9887	0.992	TRUE	-1.57	3.066e-24	2.537e-23		5286	6079	5069	5440	4930	4645	5741	5107	21030	19070	15350
EBESCG00000010126	gcl	Sigma70	TRUE	0.5239	0.3537	0.5175	TRUE	0.4006	0.5838	0.7042	TRUE	0.4382	0.01079	0.02097	TRUE	0.343	0.3504	0.4288		71.8	59.88	78.61	85.39	78.82	70.28	9.77	71.66	52.41	120.1	54.87
EBESCG00000009320	gcp	n.a.	TRUE	0.206	0.06491	0.138	TRUE	-1.001	7.949e-05	0.0003252	TRUE	0.2995	0.008	0.01597	TRUE	-0.8802	2.663e-16	1.426e-15		817.8	711.4	838.5	883	831	1690	1528	1780	1879	1877	1914
EBESCG00000010227	gcvA	Sigma70	TRUE	0.5358	0.007485	0.02151	TRUE	-0.9565	0.0006271	0.002181	TRUE	0.5937	3.827e-06	1.311e-05	TRUE	-0.8754	1.596e-09	5.466e-09		310.8	289.2	395.1	404.1	430.1	480	852	637	987.6	965.4	766.5
EBESCG00000013123	GcvB	Sigma70	TRUE	-0.3571	6.057e-06	3.064e-05	TRUE	1.83	0.0126	0.0317	TRUE	-0.4581	0.01396	0.02659	TRUE	1.721	3.932e-11	1.504e-10		119500	128900	104800	70170	70520	41430	37790	35770	27850	32900	28850
EBESCG00000009859	gcvH	Sigma70	TRUE	-2.858	3.413e-148	5.013e-146	TRUE	1.22	5.444e-12	5.755e-11	TRUE	-1.125	1.8e-23	2.596e-22	TRUE	2.907	2.459e-161	1.503e-158		8303	8134	3358	3508	3351	3788	4164	3735	584.6	529.1	531.5
EBESCG00000009603	gcvP	Sigma70	TRUE	-2.842	3.734e-163	6.362e-161	TRUE	1.028	0.0007068	0.002427	TRUE	-1.147	3.205e-19	3.558e-18	TRUE	2.751	8.365e-73	4.021e-71		19780	17120	7075	8074	7421	10020	9669	10040	1505	1518	1022
EBESCG00000010598	gcvR	Sigma70	TRUE	-0.3157	0.03519	0.08285	TRUE	0.1771	0.5018	0.6332	TRUE	0.7581	5.775e-09	2.757e-08	TRUE	1.348	1.147e-28	1.131e-27		1608	1309	2256	2024	2397	1662	1237	1303	1017	1104	1048
EBESCG00000009201	gdhA	Sigma70	TRUE	-0.5181	8.947e-07	5.007e-06	TRUE	-0.7152	0.002113	0.006455	TRUE	0.8612	3.041e-15	2.562e-14	TRUE	0.6903	2.337e-12	9.744e-12		1262	1411	2170	2245	2165	2535	2327	2344	1721	1589	1615
EBESCG00000010300	gfcA	Sigma24	TRUE	0.0567	0.8943	0.9418	TRUE	-0.627	0.2317	0.3603	TRUE	0.2737	0.1826	0.2518	TRUE	-0.3879	0.2409	0.3097		51.66	40.6	49.65	46.88	57.4	63.13	117.2	64.78	66.87	81.14	96.02
EBESCG00000009021	gfcB	n.a.	TRUE	0.009956	0.9872	0.9918	TRUE	-0.5702	0.5268	0.6562	TRUE	-0.1273	0.7103	0.7763	TRUE	-0.9435	0.1092	0.1558		19.26	10.15	10.34	14.51	11.99	13.1	41.04	22.36	24.4	41.4	18.86
EBESCG00000011961	gfcC	n.a.	TRUE	-0.9031	0.1755	0.307	TRUE	-1.606	0.01964	0.04659	TRUE	0.06335	0.8382	0.878	TRUE	-0.4251	0.6134	0.6798		17.51	16.24	18.62	17.86	10.28	54.79	82.07	40.13	30.72	43.88	0
EBESCG00000009640	gfcD	Sigma70	TRUE	0.4879	0.322	0.4841	TRUE	0.8346	0.16	0.2687	TRUE	-0.05445	0.7657	0.8226	TRUE	0.4851	0.1628	0.2211		143.6	98.44	97.22	103.8	117.4	122.7	25.4	62.49	103.9	125.8	41.15
EBESCG00000010164	gfcE	n.a.	TRUE	-0.116	0.8264	0.8986	TRUE	-0.4253	0.4897	0.622	TRUE	0.4143	0.0213	0.03886	TRUE	0.04432	0.9042	0.927		61.29	49.73	68.95	69.21	63.4	45.26	183.7	43.57	126.5	50.5	60.01
EBESCG00000009251	ggt	n.a.	TRUE	-2.3	4.971e-19	7.871e-18	TRUE	-0.8399	0.0008126	0.002742	TRUE	-0.3504	0.003716	0.007959	TRUE	1.139	4.258e-06	1.103e-05		537.6	487.1	364.1	354.4	372.7	952.9	984.9	1073	258.4	227.7	108
EBESCG00000012592	ghrA	Sigma70	TRUE	-0.3836	0.003907	0.01211	TRUE	0.3367	0.1345	0.2353	TRUE	-0.2933	0.007333	0.01474	TRUE	0.4883	5.222e-05	0.0001236		1248	1335	1021	921.5	915	1138	1159	1078	876.5	808.1	773.3
EBESCG00000009829	ghrB	Sigma28	TRUE	-0.707	3.266e-10	2.548e-09	TRUE	0.2024	0.29	0.4263	TRUE	0.8995	1.848e-13	1.359e-12	TRUE	1.804	1.084e-45	2.071e-44		2887	2679	4774	4437	4847	2678	2859	2476	1543	1555	1766
EBESCG00000009084	glcA	Sigma28	TRUE	-1.149	0.004238	0.01302	TRUE	-1.054	0.02578	0.05901	TRUE	-0.4712	0.02657	0.04731	TRUE	-0.2918	0.5177	0.5919		45.53	44.65	28.96	29.58	29.99	84.57	117.2	109.5	46.08	57.13	25.72
EBESCG00000012178	glcB	Sigma70	TRUE	-0.3847	0.01078	0.02965	TRUE	-0.1297	0.6239	0.7356	TRUE	0.1141	0.2965	0.3822	TRUE	0.422	0.002452	0.004776		809	862.6	823.3	828.3	801	1071	855.9	1046	684	850.3	667
EBESCG00000010918	glcC	Sigma70	TRUE	-0.8175	0.0001104	0.0004627	TRUE	-0.1941	0.4598	0.5944	TRUE	0.9099	3.527e-11	2.111e-10	TRUE	1.504	4.314e-11	1.645e-10		836.2	704.3	1328	1155	1435	1077	861.7	934.5	343.4	598.6	721.9
EBESCG00000010289	glcD	Sigma70	TRUE	-1.136	0.05307	0.1168	TRUE	0.3259	0.5189	0.6482	TRUE	-0.8588	4.402e-06	1.501e-05	TRUE	0.8919	0.1682	0.2273		73.55	82.2	36.54	44.65	33.41	42.88	74.25	87.14	11.75	9.935	54.87
EBESCG00000012822	glcE	Sigma70	TRUE	0.0773	0.9186	0.9539	TRUE	0.737	0.5678	0.6902	TRUE	-0.09037	0.7475	0.808	TRUE	0.6846	0.3013	0.376		18.39	27.4	16.55	21.21	19.7	2.382	0	37.84	9.939	24.84	6.859
EBESCG00000012565	glcF	Sigma70	TRUE	-0.6339	0.02873	0.06969	TRUE	0.09348	0.773	0.85	TRUE	-0.2923	0.02822	0.0499	TRUE	0.4826	0.0404	0.06389		239.9	222.3	169.6	170.2	173.1	248.9	226.7	233.3	176.2	157.3	106.3
EBESCG00000009305	glcG	Sigma70	TRUE	-0.9534	0.001809	0.00611	TRUE	-0.4909	0.1556	0.2632	TRUE	0.2133	0.2089	0.2821	TRUE	0.7473	0.001968	0.003895		141.8	181.7	173.1	150.7	185.1	262	314.6	189.8	133.7	101	133.7
EBESCG00000010532	gldA	Sigma32	TRUE	0.3606	0.3479	0.511	TRUE	5.225	1.013e-102	3.106e-100	TRUE	-0.3713	0.001833	0.004206	TRUE	4.503	2.804e-97	2.926e-95		5582	5034	3616	3606	3887	121.5	238.4	130.7	149.1	159.8	293.2
EBESCG00000010383	glf	n.a.	TRUE	0.1533	0.1367	0.2524	TRUE	-1.26	1.702e-07	1.036e-06	TRUE	0.267	0.1958	0.2673	TRUE	-1.173	6.811e-19	4.187e-18		1532	2814	2531	2688	1909	5523	6488	5349	6817	6744	5792
EBESCG00000011713	glgA	Sigma24	TRUE	-1.228	1.165e-19	1.945e-18	TRUE	0.5805	0.0024	0.007249	TRUE	-1.204	2.665e-21	3.368e-20	TRUE	0.6898	4.144e-08	1.265e-07		4181	3162	1355	1519	1444	2513	2898	2714	1290	936.4	1013
EBESCG00000009771	glgB	Sigma70	TRUE	-1.338	3.259e-45	1.348e-43	TRUE	1.237	1.45e-09	1.19e-08	TRUE	-0.6544	5.695e-08	2.404e-07	TRUE	1.912	3.305e-62	1.178e-60		11230	10140	6036	6492	5878	5090	5118	4748	2143	1946	1816
EBESCG00000009600	glgC	Sigma24	TRUE	-1.318	3.691e-17	5.087e-16	TRUE	1.353	5.905e-14	7.589e-13	TRUE	-1.115	1.979e-22	2.7e-21	TRUE	1.55	1.003e-26	9.015e-26		4619	4225	1693	2005	1836	1894	2105	1748	820.5	876.8	576.1
EBESCG00000010957	glgP	Sigma24	TRUE	-1.127	3.366e-32	9.885e-31	TRUE	0.3205	0.1003	0.1847	TRUE	-0.8817	3.231e-14	2.552e-13	TRUE	0.5987	2.262e-07	6.468e-07		6983	5983	3183	3357	3000	5667	5706	5714	2385	2452	2757
EBESCG00000011700	glgS	Sigma38	TRUE	0.3477	0.4509	0.6078	TRUE	2.113	3.085e-08	2.092e-07	TRUE	0.4589	0.001146	0.002728	TRUE	2.331	5.893e-22	4.23e-21		264.4	267.9	333	301.4	359	44.07	74.25	83.13	64.15	75.34	102.9
EBESCG00000009950	glgX	Sigma24	TRUE	-1.152	1.732e-19	2.826e-18	TRUE	1.325	5.028e-12	5.328e-11	TRUE	-1.089	3.478e-22	4.685e-21	TRUE	1.405	3.87e-33	4.573e-32		5036	4448	1922	2118	1998	2149	2032	2034	1009	963.7	773.3
EBESCG00000010999	glk	Sigma38,Sigma70	TRUE	1.401	1.009e-34	3.182e-33	TRUE	1.459	1.588e-09	1.293e-08	TRUE	1.079	3.76e-18	3.884e-17	TRUE	1.133	1.226e-18	7.431e-18		3120	3481	6311	6237	6345	1382	1126	1397	3095	3617	3666
EBESCG00000011675	glmM	n.a.	TRUE	0.002965	0.9714	0.9837	TRUE	-0.1378	0.5045	0.635	TRUE	0.5029	0.0001928	0.000519	TRUE	0.3496	0.01214	0.02102		6590	5925	7848	7497	8637	7792	7590	7291	7585	7011	8153
EBESCG00000009803	glmU	Sigma70	TRUE	0.9175	1.198e-40	4.683e-39	TRUE	-0.2389	0.2544	0.3872	TRUE	0.8627	4.192e-12	2.763e-11	TRUE	-0.27	0.05545	0.08515		5650	5575	9249	9081	9319	7299	6910	7515	14020	13740	12530
EBESCG00000210083	GlmY_tke1	n.a.	TRUE	0.7857	1.283e-21	2.376e-20	TRUE	1.381	1.157e-09	9.554e-09	TRUE	0.1525	0.3455	0.4328	TRUE	0.7637	6.872e-06	1.752e-05		12720	13530	15940	10860	12740	5901	5729	5019	9205	9866	9033
EBESCG00000013147	GlmY_tke1	n.a.	TRUE	-0.1569	0.1016	0.1996	TRUE	0.2135	0.2764	0.4122	TRUE	-1.201	4.278e-17	4.122e-16	TRUE	-0.7795	2.37e-08	7.379e-08		5982	6065	2447	1981	2658	6313	5895	4949	4828	5207	4676
EBESCG00000013141	GlmZ_SraJ	n.a.	TRUE	0.7852	4.248e-22	8.076e-21	TRUE	1.375	1.407e-09	1.157e-08	TRUE	0.1522	0.3464	0.4336	TRUE	0.7625	7.118e-06	1.81e-05		12730	13550	15950	10870	12750	5935	5753	5044	9233	9879	9038
EBESCG00000210081	GlmZ_SraJ	n.a.	TRUE	-0.1507	0.1146	0.2196	TRUE	0.2135	0.2763	0.4122	TRUE	-1.196	5.718e-17	5.448e-16	TRUE	-0.782	2.209e-08	6.904e-08		5989	6069	2459	1988	2668	6313	5895	4963	4848	5243	4703
EBESCG00000012462	glnA	Sigma54	TRUE	0.3398	6.216e-07	3.539e-06	TRUE	1.582	2.829e-08	1.927e-07	TRUE	0.5183	0.0001053	0.000293	TRUE	1.741	1.522e-24	1.276e-23		20180	20220	27400	27030	24090	7289	7619	7363	9360	9623	9323
EBESCG00000010161	glnB	Sigma70	TRUE	-0.04806	0.7251	0.8261	TRUE	0.1702	0.4783	0.6119	TRUE	-0.4666	1.606e-05	5.079e-05	TRUE	-0.198	0.1109	0.158		1270	1137	786.1	789.2	786.5	1185	1096	1218	1101	993.5	1181
EBESCG00000010038	glnD	n.a.	TRUE	-0.1098	0.3706	0.5342	TRUE	0.6435	0.003613	0.01048	TRUE	0.0388	0.7006	0.7681	TRUE	0.7515	7.177e-13	3.108e-12		1988	1897	1856	1835	1721	1307	1383	1406	1400	1190	1296
EBESCG00000010566	glnE	Sigma24	TRUE	0.2056	0.08302	0.169	TRUE	0.4979	0.02472	0.05676	TRUE	0.4495	2.817e-05	8.678e-05	TRUE	0.7354	1.913e-12	8.04e-12		1683	1637	1990	2031	2120	1285	1335	1260	1530	1461	1466
EBESCG00000010657	glnG	Sigma54	TRUE	0.6265	0.0005015	0.00188	TRUE	1.886	3.886e-13	4.52e-12	TRUE	0.2123	0.08291	0.1288	TRUE	1.543	2.716e-31	2.957e-30		2294	1870	2044	2168	2317	690.9	525.6	611.7	977.7	1002	721.9
EBESCG00000009739	glnH	Sigma54	TRUE	-0.376	3.552e-05	0.0001593	TRUE	1.327	1.785e-11	1.798e-10	TRUE	-0.08883	0.4659	0.5549	TRUE	1.626	4.046e-45	7.625e-44		6903	7611	6541	6170	5806	3220	2960	3294	2377	2428	2430
EBESCG00000011431	glnK	Sigma54	TRUE	-0.04162	0.9563	0.9746	TRUE	1.529	0.2775	0.4134	TRUE	-1.401	0.001845	0.00423	TRUE	-0.5368	0.6125	0.6798		7.88	22.33	6.206	3.907	5.14	0	17.59	2.867	8.132	0.8279	18.86
EBESCG00000011984	glnL	Sigma54	TRUE	0.7524	5.244e-05	0.0002295	TRUE	1.977	8.982e-16	1.311e-14	TRUE	0.01539	0.8933	0.9201	TRUE	1.304	7.29e-23	5.462e-22		1348	1434	1183	1302	1325	438.3	385	339.4	656.9	670.6	529.8
EBESCG00000009903	glnP	Sigma54	TRUE	-0.7119	1.122e-06	6.195e-06	TRUE	0.5422	0.01376	0.03423	TRUE	-0.5689	7.158e-08	2.992e-07	TRUE	0.7015	2.06e-08	6.462e-08		1445	1500	877.8	904.2	909	997	1198	1154	700.3	688.8	605.3
EBESCG00000010873	glnQ	Sigma54	TRUE	-0.435	0.00142	0.004956	TRUE	0.6913	0.001166	0.003771	TRUE	-0.5938	1.302e-08	5.972e-08	TRUE	0.528	1.053e-05	2.65e-05		1933	1857	1125	1123	1156	1191	1426	1278	901.8	975.3	972.2
EBESCG00000009378	glnS	Sigma32,Sigma70	TRUE	0.8651	7.42e-18	1.09e-16	TRUE	0.4456	0.02072	0.0488	TRUE	0.3514	0.004637	0.009749	TRUE	-0.05734	0.6635	0.7234		4440	4189	4707	5661	4574	3236	3379	3788	6194	6945	5588
EBESCG00000012697	gloA	Sigma70	TRUE	0.628	7.121e-06	3.555e-05	TRUE	0.8435	0.0004501	0.00161	TRUE	0.4167	0.0002928	0.0007657	TRUE	0.6635	5.364e-08	1.621e-07		1687	1947	2374	2245	1965	1190	1034	1091	1504	1625	1879
EBESCG00000010376	gloB	Sigma70	TRUE	-0.3319	0.08096	0.1655	TRUE	0.2238	0.4228	0.5605	TRUE	0.4738	4.911e-05	0.0001463	TRUE	1.051	1.365e-12	5.793e-12		721.5	694.2	981.2	857.3	828.4	755.2	574.5	642.1	558.4	572.9	415
EBESCG00000011045	glpA	Sigma70	TRUE	5.903	4.259e-26	9.804e-25	TRUE	5.083	4.176e-27	1.164e-25	TRUE	2.961	5.3e-103	8.133e-101	TRUE	1.015	6.021e-05	0.0001414		781	660.7	5001	5019	5193	42.88	13.68	12.04	1638	3067	4299
EBESCG00000012347	glpB	Sigma70	TRUE	2.434	2.369e-10	1.879e-09	TRUE	3.808	7.113e-23	1.59e-21	TRUE	2.444	7.082e-82	6.34e-80	TRUE	3.683	1.205e-170	8.594e-168		584.9	463.8	2510	2754	2479	48.84	58.62	22.93	271.1	256.7	190.3
EBESCG00000011838	glpC	Sigma70	TRUE	2.23	4.814e-05	0.0002114	TRUE	4.124	7.223e-14	9.172e-13	TRUE	1.844	4.215e-40	1.393e-38	TRUE	3.369	8.462e-56	2.291e-54		354.6	365.4	1018	1320	1164	2.382	42.99	26.95	139.2	178.8	82.3
EBESCG00000011232	glpD	Sigma70	TRUE	6.139	0	0	TRUE	2.686	5.923e-30	1.855e-28	TRUE	2.087	7.248e-50	3.146e-48	TRUE	-1.429	1.797e-17	1.023e-16		2312	1948	7845	8042	8602	312.1	386.9	391.6	25900	25710	28010
EBESCG00000010276	glpE	n.a.	TRUE	1.191	1.045e-09	7.766e-09	TRUE	-0.6742	0.05227	0.1079	TRUE	0.5651	5.649e-05	0.0001652	TRUE	-1.2	7.086e-17	3.947e-16		430.8	333.9	495.8	495.6	544	840.9	469	647.8	1383	1245	1636
EBESCG00000010655	glpF	Sigma70	TRUE	2.948	4.862e-68	3.137e-66	TRUE	-0.012	0.967	0.9803	TRUE	1.819	2.938e-44	1.107e-42	TRUE	-1.159	1.434e-17	8.2e-17		288.1	351.1	1058	1044	952.7	337.1	461.2	291.2	2259	2944	2999
EBESCG00000009501	glpG	n.a.	TRUE	0.8593	2.213e-12	2.132e-11	TRUE	-1.112	3.363e-05	0.0001473	TRUE	0.8094	1.066e-12	7.402e-12	TRUE	-1.13	6.215e-24	5.055e-23		665.4	590.7	1014	989.6	982.7	1484	1296	1639	2581	2442	2867
EBESCG00000012343	glpK	Sigma70	TRUE	1.532	1.065e-59	5.671e-58	TRUE	0.1365	0.5495	0.6758	TRUE	1.435	5.397e-34	1.348e-32	TRUE	0.07584	0.4911	0.5661		1755	1659	4216	4099	4193	1821	1667	1614	4958	4670	4707
EBESCG00000011297	glpQ	Sigma70	TRUE	2.045	3.036e-80	2.44e-78	TRUE	-0.7353	0.006294	0.01719	TRUE	1.468	1.003e-35	2.728e-34	TRUE	-1.325	1.145e-25	9.954e-25		803.8	934.7	2307	2170	2045	1622	1339	1743	6199	6119	7358
EBESCG00000011164	glpR	n.a.	TRUE	1.162	8.486e-08	5.291e-07	TRUE	-0.4141	0.2852	0.4214	TRUE	1.345	1.517e-26	2.526e-25	TRUE	-0.1707	0.1476	0.2028		610.3	520.6	1273	1241	1378	1045	433.8	904.1	2051	1608	1646
EBESCG00000012297	glpT	Sigma70	TRUE	2.916	1.763e-150	2.681e-148	TRUE	-1.267	7.787e-06	3.815e-05	TRUE	2.472	4.176e-86	3.901e-84	TRUE	-1.728	7.739e-35	9.766e-34		433.4	525.7	2451	2476	2281	1445	1090	1223	8489	9274	10970
EBESCG00000009824	glpX	Sigma38	TRUE	0.8033	8.733e-11	7.194e-10	TRUE	1.184	1.797e-06	9.65e-06	TRUE	-0.2054	0.07423	0.1168	TRUE	0.2013	0.06378	0.09665		2520	2127	1742	1796	1918	1154	979	1194	1912	1834	1991
EBESCG00000011920	gltA	Sigma70	TRUE	-0.08666	0.4617	0.6187	TRUE	0.9946	0.0006523	0.002258	TRUE	0.297	0.02314	0.04188	TRUE	1.357	3.44e-15	1.705e-14		18080	17800	19420	21760	18630	8308	11160	10490	9030	10900	8201
EBESCG00000009318	gltB	Sigma70	TRUE	-2.427	1.934e-111	2.009e-109	TRUE	0.9952	0.0002087	0.0007947	TRUE	-1.784	3.605e-43	1.324e-41	TRUE	1.633	1.15e-41	1.877e-40		17360	14660	3955	4588	4053	8804	9663	8169	1858	1643	1401
EBESCG00000011845	gltD	Sigma70	TRUE	-2.055	8.89e-52	4.161e-50	TRUE	1.367	3.571e-14	4.73e-13	TRUE	-2.346	1.475e-71	1.132e-69	TRUE	1.086	1.438e-13	6.55e-13		7855	6474	1139	1374	1302	2947	3183	3041	821.4	786.5	557.3
EBESCG00000012449	gltF	Sigma70	TRUE	0.335	0.1724	0.3037	TRUE	0.4165	0.1796	0.2939	TRUE	-0.05155	0.6824	0.7538	TRUE	0.1106	0.5523	0.6257		301.2	301.4	277.9	268.5	241.6	240.6	238.4	259.7	323.5	244.2	317.2
EBESCG00000011019	gltI	Sigma54	TRUE	-0.6368	6.929e-06	3.464e-05	TRUE	0.9676	1.612e-05	7.505e-05	TRUE	0.5412	8.197e-07	3.047e-06	TRUE	2.111	3.577e-88	2.685e-86		2465	2426	3362	3334	2959	1477	1333	1296	949.7	939.7	727
EBESCG00000012441	gltI	Sigma54	TRUE	-0.6526	6.921e-06	3.464e-05	TRUE	0.9493	1.269e-05	6.064e-05	TRUE	0.5001	5.63e-06	1.896e-05	TRUE	2.149	1.334e-76	7.319e-75		2537	2460	3387	3253	2947	1523	1454	1291	947	916.5	807.6
EBESCG00000012464	gltJ	Sigma54	TRUE	-0.3083	0.2122	0.3529	TRUE	0.1253	0.6643	0.7656	TRUE	0.1724	0.1778	0.2469	TRUE	0.6398	0.0005088	0.001087		314.3	320.7	323.4	355	290.4	269.2	367.4	331.9	263.8	214.4	276.1
EBESCG00000010284	gltJ	Sigma54	TRUE	-0.3149	0.1822	0.3156	TRUE	0.04075	0.8885	0.9287	TRUE	0.1143	0.3695	0.4573	TRUE	0.5341	0.008161	0.01469		303.8	338	314.4	333.8	292.1	310.9	359.6	358.9	260.2	205.3	324.1
EBESCG00000012827	gltK	Sigma54	TRUE	-0.397	0.07434	0.1543	TRUE	0.2575	0.3893	0.5287	TRUE	0.05443	0.6695	0.7439	TRUE	0.6395	0.0003654	0.0007964		326.6	353.2	311	316.5	329.8	295.4	299	336	283.7	222.7	236.6
EBESCG00000012176	gltK	Sigma54	TRUE	-0.3575	0.1191	0.2264	TRUE	0.2098	0.4898	0.622	TRUE	0.03008	0.8098	0.8573	TRUE	0.5871	0.0008514	0.001773		347.6	343	323.4	307.5	326.4	332.3	295.1	345.1	247.6	258.3	264.1
EBESCG00000011054	gltL	Sigma54	TRUE	-0.5093	0.01187	0.03242	TRUE	0.4047	0.1603	0.269	TRUE	0.06039	0.6102	0.6904	TRUE	1.133	4.951e-12	2e-11		542.9	579.5	550.2	509	527.7	520.5	406.4	452.9	267.5	284.8	324.1
EBESCG00000011156	gltL	Sigma54	TRUE	-0.5436	0.008477	0.02393	TRUE	0.3484	0.1944	0.3138	TRUE	0.1252	0.3294	0.4162	TRUE	1.046	4.921e-10	1.759e-09		512.2	540.9	588.9	496.2	472.9	472.9	455.3	432.9	280.1	298.1	334.4
EBESCG00000012691	gltP	Sigma24	TRUE	0.4374	2.625e-05	0.0001203	TRUE	-1.376	1.277e-08	9.092e-08	TRUE	1.601	1.159e-37	3.46e-36	TRUE	-0.2109	0.04025	0.06372		606.8	707.4	1735	1797	1869	1982	1936	1716	2493	2506	2548
EBESCG00000009833	gltS	Sigma70	TRUE	2.232	1.337e-68	8.899e-67	TRUE	-0.8398	0.004545	0.01279	TRUE	0.8794	2.288e-10	1.273e-09	TRUE	-2.192	1.675e-71	7.704e-70		537.6	721.6	985.3	1108	1045	1272	988.8	1390	6218	5043	6072
EBESCG00000010418	gltX	Sigma70	TRUE	-0.5198	3.225e-13	3.255e-12	TRUE	-0.354	0.1671	0.2782	TRUE	-0.08595	0.5055	0.5951	TRUE	0.1099	0.3855	0.4635		8830	7589	7041	6661	7232	11720	11380	11400	8404	7551	7510
EBESCG00000013072	glvC	n.a.	TRUE	0.5481	0.2828	0.4391	TRUE	0.2857	0.6831	0.7814	TRUE	1.441	1.547e-12	1.057e-11	TRUE	1.047	0.001065	0.002189		36.77	36.54	94.46	80.93	96.81	44.07	25.4	27.52	47.89	46.36	66.87
EBESCG00000013059	glvG	n.a.	TRUE	0.6202	0.2557	0.4058	TRUE	1.108	0.05536	0.1136	TRUE	0.6011	0.0004203	0.001068	TRUE	0.9876	0.004602	0.008612		62.17	70.03	92.4	88.74	90.81	26.2	48.85	29.81	51.5	77.83	32.58
EBESCG00000011727	glxK	Sigma70	TRUE	1.016	0.1337	0.2481	TRUE	1.345	0.19	0.3076	TRUE	-0.2791	0.2278	0.3045	TRUE	-0.315	0.431	0.5092		39.4	52.77	28.96	41.3	30.84	13.1	0	40.13	46.08	52.99	53.15
EBESCG00000009353	glxR	Sigma70	TRUE	0.5138	0.323	0.4847	TRUE	-0.8051	0.3029	0.4396	TRUE	0.5025	0.09291	0.1417	TRUE	-0.9086	0.0477	0.0742		13.13	18.27	20.69	18.42	21.42	26.2	33.22	31.53	37.95	48.02	51.44
EBESCG00000011872	glyA	Sigma70	TRUE	-0.2605	0.000783	0.002845	TRUE	-0.6321	0.04453	0.09411	TRUE	0.8539	1.424e-11	8.906e-11	TRUE	0.4892	0.001711	0.003424		9737	9036	15490	15950	14560	16530	14670	16390	12860	12440	14190
EBESCG00000009507	glyS	Sigma38	TRUE	0.7949	1.209e-27	2.96e-26	TRUE	0.5288	0.09973	0.184	TRUE	0.5567	0.0003554	0.000915	TRUE	0.2915	0.1088	0.1554		18520	13910	20170	24570	19950	12640	11600	12570	20250	23250	20120
EBESCG00000009284	gmd	n.a.	TRUE	-1.214	0.06285	0.1346	TRUE	-0.8366	0.1606	0.2693	TRUE	0.1337	0.5266	0.6164	TRUE	0.659	0.3701	0.4481		39.4	40.6	42.75	42.42	32.56	108.4	89.89	41.28	32.53	55.47	0
EBESCG00000010020	gmhA	n.a.	TRUE	-0.3989	0.0002026	0.0008123	TRUE	0.2897	0.1575	0.266	TRUE	0.4257	0.0002115	0.0005644	TRUE	1.086	1.363e-27	1.274e-26		2488	2252	2797	2845	2979	2014	2251	2144	1705	1607	1596
EBESCG00000010847	gmhB	n.a.	TRUE	1.016	1.468e-06	7.997e-06	TRUE	0.8367	0.005225	0.0145	TRUE	0.3816	0.02227	0.04039	TRUE	0.1757	0.2717	0.3448		569.1	867.7	761.9	961.7	815.6	363.3	437.7	520.6	965	1059	682.4
EBESCG00000012286	gmk	Sigma70	TRUE	0.079	0.4009	0.5637	TRUE	0.7257	0.0002799	0.001042	TRUE	-0.165	0.2055	0.2785	TRUE	0.5159	2.622e-05	6.372e-05		6606	5544	4963	4542	5155	4227	3766	4031	4480	4285	3639
EBESCG00000011887	gmr	Sigma38	TRUE	-1.24	7.672e-15	9.027e-14	TRUE	-0.2146	0.3983	0.5369	TRUE	-0.9407	9.927e-18	1.006e-16	TRUE	0.03962	0.7952	0.8373		979.8	1002	491.6	469.4	438.6	1347	1110	1289	627.1	558.9	454.4
EBESCG00000010961	gnd	Sigma70	TRUE	-0.3067	4.9e-07	2.832e-06	TRUE	0.5953	0.1934	0.3125	TRUE	0.1695	0.2081	0.2816	TRUE	1.057	1.301e-08	4.14e-08		34070	30570	33620	32920	31960	23850	23630	23000	18930	18440	19730
EBESCG00000009637	gnsA	Sigma70	TRUE	0.5528	0.04721	0.1059	TRUE	1.217	0.0002816	0.001046	TRUE	0.9066	1.203e-12	8.294e-12	TRUE	1.576	6.736e-20	4.327e-19		373	419.1	739.2	655.2	618.6	222.7	154.4	174.9	270.2	321.2	216
EBESCG00000012693	gnsB	n.a.	TRUE	-0.1544	0.5338	0.6776	TRUE	0.5064	0.09426	0.1759	TRUE	-0.7359	0.004059	0.008631	TRUE	-0.008617	0.9757	0.9821		335.4	395.8	266.8	226	104.5	320.4	291.2	238.5	276.5	215.3	231.5
EBESCG00000011876	gntK	Sigma70	TRUE	0.2808	0.5387	0.6819	TRUE	0.8663	0.05587	0.1144	TRUE	3.224	9.445e-110	1.623e-107	TRUE	4.279	7.371e-52	1.752e-50		112.1	110.6	938.4	915.9	968.9	40.5	91.84	73.96	100.3	43.88	27.43
EBESCG00000009561	gntR	Sigma70	TRUE	0.7375	3.243e-05	0.0001471	TRUE	0.9387	0.003116	0.009224	TRUE	0.9839	2.774e-16	2.547e-15	TRUE	1.227	5.622e-26	4.929e-25		2112	1899	3520	3452	3766	1325	725	1289	1792	1841	1910
EBESCG00000011710	gntT	Sigma70	TRUE	-0.6312	0.01762	0.04564	TRUE	0.06471	0.8347	0.8957	TRUE	2.036	7.146e-55	3.699e-53	TRUE	2.82	4.175e-55	1.103e-53		326.6	355.2	1175	1283	1329	324	324.4	413.4	200.6	172.2	284.6
EBESCG00000012248	gntU	Sigma32	TRUE	0.8418	0.0005444	0.00203	TRUE	0.125	0.7105	0.8037	TRUE	2.216	7.351e-63	4.449e-61	TRUE	1.43	1.062e-20	7.109e-20		176.9	191.8	755	791.4	772.8	150.1	205.2	204.1	308.1	388.3	339.5
EBESCG00000010220	gntX	Sigma70	TRUE	0.8723	1.998e-07	1.197e-06	TRUE	0.382	0.1435	0.2473	TRUE	1.015	1.816e-14	1.464e-13	TRUE	0.5268	0.0001263	0.0002885		874.7	715.5	1413	1357	1580	596.8	656.6	747.6	1079	1184	1385
EBESCG00000011329	gor	Sigma38,Sigma70	TRUE	0.3593	0.000853	0.003084	TRUE	0.4071	0.05033	0.1046	TRUE	0.8045	1.223e-10	6.951e-10	TRUE	0.8774	4.626e-12	1.871e-11		3690	3449	5325	5579	5969	3084	2658	3045	4326	3503	3301
EBESCG00000010037	gph	Sigma70	TRUE	0.402	0.0002929	0.00114	TRUE	0.04188	0.8576	0.9104	TRUE	0.9902	4.948e-19	5.451e-18	TRUE	0.6303	1.289e-07	3.778e-07		2036	1913	3497	3708	3429	2124	1921	2222	2614	2580	3092
EBESCG00000010489	gpmA	Sigma38,Sigma70	TRUE	0.2297	0.02074	0.05259	TRUE	1.258	5.649e-05	0.0002393	TRUE	0.02248	0.8963	0.9225	TRUE	1.046	8.632e-10	3.027e-09		14330	22140	16740	16720	16820	8089	8053	8931	8739	9129	11450
EBESCG00000011582	gpmB	n.a.	TRUE	-0.3895	0.003121	0.009935	TRUE	-0.9178	0.0005526	0.001939	TRUE	0.3165	0.005063	0.01054	TRUE	-0.1873	0.1937	0.2574		764.4	726.7	821.9	832.7	862.7	1552	1325	1704	964.1	1229	1260
EBESCG00000011191	gpmI	n.a.	TRUE	1.092	6.412e-28	1.597e-26	TRUE	4.437	1.872e-20	3.737e-19	TRUE	-0.5528	3.943e-05	0.0001192	TRUE	2.781	7.688e-45	1.412e-43		55190	55920	35450	34010	33230	2794	2613	2994	5243	6046	6689
EBESCG00000011774	gppA	n.a.	TRUE	0.8395	5.083e-26	1.164e-24	TRUE	-1.428	4.467e-12	4.781e-11	TRUE	0.9446	1.86e-14	1.497e-13	TRUE	-1.305	8.382e-23	6.258e-22		2674	2251	4277	4230	4330	7590	7091	7079	13520	11700	13120
EBESCG00000011882	gpsA	Sigma24	TRUE	0.5843	2.065e-11	1.81e-10	TRUE	-0.3814	0.06338	0.1273	TRUE	0.8036	6.023e-11	3.526e-10	TRUE	-0.1408	0.2833	0.3566		4113	4513	6686	7114	6619	6420	5743	6241	9582	9650	7956
EBESCG00000012854	gpt	Sigma70	TRUE	0.6383	1.096e-12	1.073e-11	TRUE	-0.1736	0.4459	0.5824	TRUE	0.6576	3.956e-07	1.512e-06	TRUE	-0.166	0.1623	0.2206		1791	2230	3015	2715	2867	2504	2382	2558	3695	3924	4014
EBESCG00000011801	grcA	Sigma70	TRUE	3.053	1.567e-17	2.239e-16	TRUE	7.222	3.883e-43	2.347e-41	TRUE	-0.4709	0.0003953	0.00101	TRUE	3.45	8.804e-38	1.255e-36		48480	49900	32380	33040	30850	302.5	291.2	471.3	2360	3233	4952
EBESCG00000009790	greA	Sigma24	TRUE	-0.01486	0.8799	0.9332	TRUE	-0.4277	0.0717	0.1408	TRUE	-0.4828	1.691e-05	5.331e-05	TRUE	-0.9069	9.702e-19	5.912e-18		1670	1379	1016	995.7	946.7	2414	2124	2178	2307	2255	2130
EBESCG00000011067	greB	Sigma28	TRUE	0.4334	0.0794	0.1627	TRUE	0.681	0.02116	0.04963	TRUE	0.9017	6.1e-12	3.971e-11	TRUE	1.232	7.275e-13	3.147e-12		338	363.3	659.2	579.3	538	228.7	310.7	199.5	319.9	347.7	238.3
EBESCG00000009506	groL	Sigma32,Sigma70	TRUE	-0.6717	4.654e-17	6.354e-16	TRUE	0.5288	0.4598	0.5944	TRUE	-0.3532	0.01229	0.02364	TRUE	0.8439	0.0001582	0.0003568		78740	81490	60300	56340	53520	63190	56970	61820	38400	34140	41740
EBESCG00000010672	groS	Sigma32,Sigma70	TRUE	-0.8655	1.125e-25	2.496e-24	TRUE	0.2554	0.4382	0.5758	TRUE	-0.3974	0.001181	0.002806	TRUE	0.7544	2.995e-08	9.264e-08		15290	16230	11000	11130	10330	15230	13710	14370	7970	7117	8133
EBESCG00000010933	grpE	Sigma32	TRUE	0.1115	0.2506	0.4003	TRUE	1.261	3.235e-09	2.493e-08	TRUE	-0.3759	0.002872	0.006309	TRUE	0.7602	7.04e-08	2.11e-07		9857	10450	7766	7101	6377	4533	4399	4961	4424	5039	5614
EBESCG00000009721	grxA	n.a.	TRUE	-0.01148	0.9832	0.9901	TRUE	2.655	5.192e-09	3.862e-08	TRUE	-0.8534	8.912e-10	4.653e-09	TRUE	1.633	8.951e-07	2.441e-06		263.6	302.4	150.3	137.3	137.1	22.63	48.85	72.81	46.08	36.43	87.45
EBESCG00000012974	grxB	Sigma70	TRUE	0.4126	0.03706	0.08635	TRUE	1.751	2.132e-12	2.329e-11	TRUE	1.073	9.372e-18	9.52e-17	TRUE	2.45	3.125e-107	4.775e-105		1421	1078	2413	2505	2214	334.7	482.7	420.2	544.9	537.3	488.7
EBESCG00000009094	grxC	Sigma70	TRUE	0.8633	1.163e-16	1.538e-15	TRUE	-0.1398	0.5389	0.6663	TRUE	0.8619	9.149e-13	6.382e-12	TRUE	-0.1706	0.1521	0.2082		1214	1508	2223	2363	2126	1640	1765	1565	2750	3239	3105
EBESCG00000011269	grxD	Sigma70	TRUE	0.09389	0.432	0.59	TRUE	0.4917	0.01555	0.03807	TRUE	0.04174	0.7183	0.7834	TRUE	0.4389	0.0004496	0.0009681		3090	2569	2623	2771	2502	2213	2302	2128	2016	2437	2557
EBESCG00000012314	gshA	n.a.	TRUE	-0.1524	0.04402	0.09972	TRUE	-0.2675	0.2005	0.3215	TRUE	-0.08555	0.4541	0.5424	TRUE	-0.2021	0.0868	0.1273		5840	5420	4940	4823	4622	7836	7209	7214	6792	7049	6125
EBESCG00000011831	gshB	Sigma24	TRUE	0.6269	1.166e-05	5.551e-05	TRUE	0.8648	9.972e-06	4.825e-05	TRUE	0.2166	0.04905	0.08128	TRUE	0.3965	0.001178	0.00241		3092	3042	3295	3259	3108	1604	2106	1894	3602	2595	2692
EBESCG00000010791	gsiA	n.a.	TRUE	-0.8743	1.805e-07	1.087e-06	TRUE	0.373	0.1054	0.1917	TRUE	-0.0669	0.5842	0.6671	TRUE	1.149	3.137e-16	1.663e-15		1032	888	773.6	819.3	891	798.1	857.8	793.5	487.9	446.3	418.4
EBESCG00000009854	gsiB	n.a.	TRUE	-0.2683	0.1783	0.3102	TRUE	0.9831	8.74e-05	0.0003549	TRUE	-0.5423	8.429e-06	2.765e-05	TRUE	0.6355	0.0001007	0.0002318		730.2	812.9	444.1	528	463.5	418.1	470.9	405.9	349.7	414	348.1
EBESCG00000011540	gsiC	n.a.	TRUE	-0.6487	0.1029	0.2014	TRUE	0.8157	0.02579	0.05901	TRUE	-0.8433	0.0001151	0.0003188	TRUE	0.6608	0.03035	0.04937		159.4	263.9	84.81	122.8	111.4	102.4	170	132.4	98.49	89.42	53.15
EBESCG00000011380	gsiD	n.a.	TRUE	0.4561	0.4178	0.577	TRUE	1.215	0.05496	0.113	TRUE	-0.9999	3.052e-07	1.183e-06	TRUE	-0.1926	0.6787	0.7365		84.93	91.34	30.34	45.21	43.69	38.12	15.63	62.49	37.95	38.09	90.88
EBESCG00000010118	gsk	n.a.	TRUE	0.3891	0.0001264	0.0005242	TRUE	-1.268	2.059e-07	1.241e-06	TRUE	0.5727	3.01e-07	1.168e-06	TRUE	-1.111	7.507e-22	5.317e-21		825.7	774.4	1089	1044	1093	2156	2022	2141	2648	2683	3074
EBESCG00000011176	gspA	Sigma24	TRUE	1.143	0.07074	0.1478	TRUE	0.8696	0.3876	0.5271	TRUE	-0.2389	0.3505	0.4375	TRUE	-1.003	0.01641	0.02773		30.65	55.82	33.1	36.84	27.42	33.35	0	37.27	122	47.19	68.59
EBESCG00000012000	gspC	Sigma70	TRUE	0.6258	0.2398	0.3866	TRUE	0.5144	0.4602	0.5946	TRUE	-0.2832	0.1716	0.2395	TRUE	-0.4545	0.2824	0.3557		47.28	46.68	35.17	39.07	29.13	57.17	23.45	24.65	38.85	54.64	78.87
EBESCG00000010115	gspD	Sigma70	TRUE	-0.2176	0.5303	0.6752	TRUE	0.2822	0.3948	0.5342	TRUE	0.1464	0.2947	0.3802	TRUE	0.7258	0.008172	0.01471		169.9	186.7	184.8	185.3	163.6	151.3	181.7	154.2	158.1	154.8	72.02
EBESCG00000009831	gspE	Sigma70	TRUE	-0.04127	0.9268	0.9578	TRUE	-0.09712	0.8522	0.9067	TRUE	0.2869	0.1244	0.1812	TRUE	0.2606	0.4068	0.4853		62.17	50.74	59.3	61.95	67.68	55.98	95.75	55.04	68.67	62.92	58.3
EBESCG00000010755	gspF	Sigma70	TRUE	0.07224	0.9146	0.9514	TRUE	0.7266	0.4261	0.5636	TRUE	0.4292	0.01195	0.02302	TRUE	1.015	0.009487	0.01683		82.31	81.19	94.46	95.44	110.5	71.47	0	76.82	58.73	92.73	24.01
EBESCG00000010425	gspG	Sigma70	TRUE	-0.591	0.4273	0.5858	TRUE	-0.3604	0.6991	0.7951	TRUE	0.6923	0.03589	0.06166	TRUE	1.238	0.1231	0.1729		10.51	14.21	19.31	15.07	20.56	13.1	23.45	17.2	10.84	15.73	0
EBESCG00000009614	gspH	Sigma70	TRUE	0.4779	0.5291	0.6746	TRUE	0.9165	0.4704	0.6039	TRUE	0.3006	0.3823	0.4701	TRUE	0.2584	0.7779	0.8234		12.26	11.16	13.79	13.4	11.99	9.529	0	8.6	9.036	28.98	0
EBESCG00000011110	gspI	Sigma70	TRUE	0.6383	0.375	0.5392	TRUE	3.172	0.01691	0.0409	TRUE	0.09087	0.7299	0.7926	TRUE	1.503	0.1057	0.1514		21.01	31.46	23.44	29.02	21.42	0	0	7.453	0	6.624	25.72
EBESCG00000009229	gspJ	Sigma70	TRUE	0.3544	0.5988	0.7303	TRUE	1.722	0.02248	0.05217	TRUE	0.4678	0.01365	0.02603	TRUE	1.591	0.0001931	0.0004324		42.9	52.77	59.3	64.18	53.97	7.147	25.4	17.2	18.98	33.12	17.15
EBESCG00000012901	gspK	Sigma70	TRUE	-0.4566	0.3426	0.5063	TRUE	1.234	0.00187	0.005781	TRUE	0.09631	0.5336	0.6223	TRUE	1.902	1.608e-08	5.077e-08		156.7	159.3	167.6	136.2	155.9	58.37	101.6	68.22	75	28.15	46.3
EBESCG00000009312	gspL	Sigma70	TRUE	0.6112	0.07792	0.1604	TRUE	2.038	1.342e-07	8.322e-07	TRUE	-0.1593	0.2138	0.2879	TRUE	1.072	5.178e-07	1.434e-06		353.7	330.8	277.9	266.2	288.7	71.47	68.39	124.4	140.1	148.2	193.8
EBESCG00000009034	gspM	Sigma70	TRUE	-0.1425	0.7973	0.8784	TRUE	0.3348	0.5833	0.704	TRUE	0.2207	0.2472	0.3271	TRUE	0.7312	0.1014	0.1461		53.41	47.7	59.3	50.23	51.4	57.17	35.17	37.27	19.88	43.05	54.87
EBESCG00000012390	gspO	Sigma70	TRUE	0.3113	0.5347	0.6781	TRUE	1.357	0.01098	0.02812	TRUE	0.06718	0.6502	0.7277	TRUE	1.275	3.867e-05	9.257e-05		173.4	146.1	165.5	149	140.5	102.4	27.36	64.21	45.18	89.42	92.59
EBESCG00000010047	gss	n.a.	TRUE	-0.1961	0.0654	0.1388	TRUE	1.342	1.273e-11	1.304e-10	TRUE	-0.3208	0.004857	0.01016	TRUE	1.224	5.203e-28	4.979e-27		4427	4560	3378	3132	3241	2071	1878	1870	1635	1718	1684
EBESCG00000012688	gst	n.a.	TRUE	0.1366	0.5048	0.6566	TRUE	1.638	2.507e-10	2.251e-09	TRUE	0.7018	2.974e-10	1.638e-09	TRUE	2.233	2.739e-50	6.102e-49		1160	1041	1618	1582	1652	399	367.4	389.9	340.7	467	437.2
EBESCG00000012155	guaA	Sigma70	TRUE	-0.0186	0.803	0.8831	TRUE	-0.134	0.5575	0.6819	TRUE	0.5634	3.802e-05	0.0001151	TRUE	0.4391	0.001413	0.002861		6784	8154	9617	10890	9455	8975	9139	8933	9202	8212	9246
EBESCG00000009926	guaB	Sigma70	TRUE	-0.05886	0.6011	0.7317	TRUE	-0.3805	0.05123	0.106	TRUE	1.264	1.362e-25	2.209e-24	TRUE	0.9434	1.464e-13	6.662e-13		2451	2519	5367	5888	4945	3386	3535	3725	3691	3669	2802
EBESCG00000012300	guaC	n.a.	TRUE	-0.3932	0.001919	0.006441	TRUE	-0.03322	0.8937	0.9322	TRUE	-0.1671	0.2115	0.2852	TRUE	0.193	0.09553	0.1384		1829	2499	1692	1884	1656	2145	2269	2843	1723	2051	1735
EBESCG00000011677	guaD	Sigma70	TRUE	-0.1342	0.7086	0.816	TRUE	0.7607	0.03227	0.07151	TRUE	0.5212	0.0004638	0.001171	TRUE	1.226	2.831e-06	7.443e-06		170.7	199.9	235.8	226	259.6	127.5	127	107.2	111.1	168.9	87.45
EBESCG00000012739	gudD	Sigma24	TRUE	-0.001813	0.9969	0.9982	TRUE	0.3371	0.5543	0.6795	TRUE	0.3936	0.03786	0.06464	TRUE	0.9489	0.002027	0.004001		102.4	156.3	135.1	166.9	156.8	138.2	35.17	143.3	112.9	121.7	48.01
EBESCG00000009169	gudP	n.a.	TRUE	0.715	0.1868	0.3214	TRUE	-0.6884	0.5575	0.6819	TRUE	0.8851	0.003575	0.007685	TRUE	-0.6369	0.2001	0.2648		11.38	18.27	20	25.67	28.27	35.73	0	36.12	73.19	41.4	24.01
EBESCG00000012718	gudX	n.a.	TRUE	-0.2463	0.6186	0.7457	TRUE	0.142	0.7916	0.8641	TRUE	0.6834	0.0001992	0.0005347	TRUE	0.7741	0.01467	0.02504		61.29	52.77	77.92	82.04	90.81	58.37	76.21	41.28	51.5	53.82	73.73
EBESCG00000013030	gutM	Sigma70	TRUE	-1.642	2.658e-06	1.41e-05	TRUE	-0.8795	0.01188	0.03013	TRUE	-0.03899	0.8143	0.8608	TRUE	0.8872	0.009314	0.01657		109.4	97.43	81.36	93.77	99.38	212	228.6	190.9	84.03	58.78	34.29
EBESCG00000010186	gutQ	Sigma70	TRUE	-0.688	7.695e-07	4.341e-06	TRUE	0.9482	3.459e-05	0.0001512	TRUE	-0.1398	0.2178	0.293	TRUE	1.565	9.89e-38	1.406e-36		2105	1878	1542	1615	1737	1161	1102	1124	647.9	669.8	682.4
EBESCG00000009224	gyrA	Sigma70	TRUE	0.03853	0.5955	0.7285	TRUE	-0.4139	0.415	0.5539	TRUE	0.09107	0.5167	0.6065	TRUE	-0.3606	0.0595	0.09078		22710	26740	22820	24770	23840	33390	37370	38100	37800	35150	37750
EBESCG00000011357	hcaB	n.a.	TRUE	-0.4199	0.2932	0.4513	TRUE	0.0777	0.8748	0.9203	TRUE	0.1511	0.4036	0.491	TRUE	0.6624	0.01925	0.03219		112.1	75.1	94.46	91.53	98.52	119.1	58.62	103.2	75	78.65	61.73
EBESCG00000009716	hcaC	n.a.	TRUE	-0.2682	0.6376	0.7592	TRUE	-0.04329	0.9516	0.9713	TRUE	-0.06185	0.7438	0.805	TRUE	0.2947	0.4642	0.5406		70.05	55.82	53.78	51.35	60.83	134.6	21.49	45.29	72.29	29.81	63.44
EBESCG00000010199	hcaD	n.a.	TRUE	-0.6823	0.07613	0.1573	TRUE	0.256	0.5711	0.6934	TRUE	-0.1511	0.3905	0.4781	TRUE	0.8489	0.00181	0.003611		155.9	144.1	135.8	99.91	132.8	171.5	74.25	150.2	85.84	76.17	85.73
EBESCG00000009750	hcaE	n.a.	TRUE	0.2325	0.584	0.7186	TRUE	0.7376	0.1107	0.1998	TRUE	0.1251	0.3842	0.4718	TRUE	0.61	0.04374	0.06879		204	217.2	208.2	193.1	222.7	59.56	136.8	215.6	232.2	85.28	181.8
EBESCG00000012392	hcaF	n.a.	TRUE	-0.2429	0.5597	0.7003	TRUE	0.04177	0.9277	0.9549	TRUE	-0.08306	0.6712	0.7451	TRUE	0.4397	0.1922	0.2558		81.43	81.19	64.82	60.84	84.82	66.7	84.03	106.6	79.52	52.99	54.87
EBESCG00000010312	hcaR	n.a.	TRUE	-1.707	4.112e-16	5.228e-15	TRUE	-2.49	1.687e-17	2.784e-16	TRUE	1.026	1.703e-12	1.157e-11	TRUE	0.2223	0.3443	0.4221		163.7	172.5	345.5	313.1	269	1107	1012	986.1	213.2	348.6	394.4
EBESCG00000010470	hcaT	Sigma24	TRUE	-0.51	0.009281	0.02601	TRUE	-1.047	0.002641	0.007933	TRUE	0.2033	0.1118	0.1658	TRUE	-0.4218	0.007729	0.01397		310.8	275	299.3	309.2	307.6	746.8	457.3	736.1	562	459.5	461.2
EBESCG00000010305	hchA	Sigma38	TRUE	-1.225	0.003088	0.009837	TRUE	0.7512	0.04593	0.09672	TRUE	-0.3626	0.009227	0.01816	TRUE	1.66	1.915e-08	6.026e-08		185.6	204	137.2	139.5	133.6	116.7	103.6	151.9	47.89	67.89	37.72
EBESCG00000009933	hcp	Sigma24	TRUE	1.668	0.001593	0.005479	TRUE	7.75	1.308e-141	1.404e-138	TRUE	-3.524	5.453e-210	1.172e-206	TRUE	2.263	4.625e-23	3.54e-22		3748	3874	286.8	298	314.4	11.91	35.17	16.63	81.32	62.1	85.73
EBESCG00000011201	hcr	Sigma24	TRUE	0.9066	0.09781	0.193	TRUE	5.945	1.934e-79	3.609e-77	TRUE	-1.457	1.465e-34	3.793e-33	TRUE	3.56	1.297e-51	3.016e-50		1377	1531	457.8	468.8	510.6	22.63	37.13	21.79	67.77	39.74	37.72
EBESCG00000011335	hda	n.a.	TRUE	0.6114	0.0008784	0.003168	TRUE	0.2288	0.4171	0.5555	TRUE	0.6845	6.621e-08	2.778e-07	TRUE	0.257	0.07795	0.1156		512.2	626.2	807.4	833.8	837	469.3	512	610	759.9	990.2	744.2
EBESCG00000010178	hdeA	Sigma38,Sigma70	TRUE	-3.076	7.94e-17	1.063e-15	TRUE	0.7463	0.01562	0.03822	TRUE	-1.429	6.28e-28	1.124e-26	TRUE	2.503	3.749e-13	1.672e-12		425.5	422.2	138.6	158	128.5	335.9	275.5	220.7	21.69	43.88	22.29
EBESCG00000012583	hdeB	Sigma38,Sigma70	TRUE	-1.784	0.003578	0.01121	TRUE	0.9202	0.03361	0.0739	TRUE	-1.843	8.759e-22	1.137e-20	TRUE	1.28	0.06897	0.1033		143.6	154.3	43.44	43.53	23.13	70.28	68.39	112.9	29.82	23.18	0
EBESCG00000010701	hdeD	Sigma70	TRUE	-0.936	0.07277	0.1512	TRUE	0.8557	0.08331	0.1588	TRUE	-0.0143	0.9321	0.9473	TRUE	1.773	1.565e-06	4.192e-06		79.68	91.34	78.61	81.49	67.68	46.45	72.3	42.43	22.59	31.46	25.72
EBESCG00000011376	hdfR	Sigma28	TRUE	-0.07123	0.6843	0.7978	TRUE	0.7742	0.001392	0.004425	TRUE	1.133	1.361e-25	2.209e-24	TRUE	1.943	1.107e-47	2.299e-46		985.9	993.6	2072	1982	1833	644.4	603.8	646.7	592.8	723.6	519.5
EBESCG00000011820	hdhA	n.a.	TRUE	-1.071	5.55e-08	3.534e-07	TRUE	0.5968	0.02168	0.05062	TRUE	-0.5966	1.987e-07	7.9e-07	TRUE	1.046	5.632e-10	2.006e-09		830.1	806.8	527.5	504	436.1	659.9	578.4	538.9	264.7	318.8	270.9
EBESCG00000013034	helD	n.a.	TRUE	-0.147	0.2723	0.4269	TRUE	0.6235	0.008247	0.02201	TRUE	0.2413	0.02958	0.05201	TRUE	1.068	3.652e-24	3.01e-23		1561	1820	1775	1891	1753	1074	1202	1334	1097	1059	960.2
EBESCG00000010674	hemA	Sigma70	TRUE	0.6392	6.185e-10	4.721e-09	TRUE	-0.1627	0.4935	0.6248	TRUE	0.3561	0.003677	0.007889	TRUE	-0.431	0.0001609	0.0003626		1320	1140	1361	1370	1533	1498	1448	1567	2219	2376	2344
EBESCG00000012319	hemB	Sigma70	TRUE	0.9215	1.517e-17	2.182e-16	TRUE	1.249	1.264e-10	1.171e-09	TRUE	0.7325	1.353e-09	6.906e-09	TRUE	1.061	1.723e-15	8.713e-15		4455	4366	6482	6623	6747	2046	1979	2068	3444	3759	4268
EBESCG00000009199	hemC	n.a.	TRUE	0.9645	1.135e-20	2.014e-19	TRUE	0.6142	0.006809	0.01844	TRUE	1.189	3.395e-15	2.85e-14	TRUE	0.8136	1.264e-09	4.368e-09		3067	2264	4973	5600	5863	2009	1876	1833	3503	3597	4187
EBESCG00000011324	hemD	n.a.	TRUE	0.6378	6.407e-06	3.229e-05	TRUE	0.314	0.2559	0.389	TRUE	0.9648	6.171e-19	6.782e-18	TRUE	0.6421	6.444e-09	2.106e-08		1207	1246	2103	2176	2209	1185	842.2	1161	1602	1602	1819
EBESCG00000009518	hemE	Sigma70	TRUE	0.5071	1.293e-06	7.089e-06	TRUE	0.2035	0.4009	0.5394	TRUE	1.04	1.346e-13	1.001e-12	TRUE	0.7508	4.064e-09	1.353e-08		2423	2032	3717	4122	4547	2175	1845	2275	2936	3142	2817
EBESCG00000010467	hemF	Sigma70	TRUE	0.1552	0.4555	0.6123	TRUE	0.08075	0.7963	0.8679	TRUE	0.4118	0.002146	0.004862	TRUE	0.3958	0.004787	0.008924		656.7	490.2	693.7	672.5	703.4	511	500.2	745.3	746.4	571.3	584.7
EBESCG00000010473	hemG	n.a.	TRUE	0.04543	0.8134	0.8903	TRUE	0.5412	0.047	0.09863	TRUE	0.5384	8.159e-05	0.0002319	TRUE	1.053	3.329e-12	1.365e-11		895.7	635.3	981.2	1043	990.4	631.3	570.6	526.3	677.7	636.7	433.8
EBESCG00000011362	hemH	Sigma70	TRUE	0.6874	3.661e-05	0.0001637	TRUE	0.5447	0.02331	0.05388	TRUE	0.8468	7.39e-15	6.071e-14	TRUE	0.6788	2.183e-07	6.251e-07		854.6	834.2	1358	1379	1380	655.1	699.6	567	1042	876	1197
EBESCG00000009215	hemL	Sigma28	TRUE	0.1069	0.1933	0.3282	TRUE	0.06131	0.7553	0.8364	TRUE	0.5374	2.531e-05	7.845e-05	TRUE	0.4762	3.216e-05	7.764e-05		4473	3671	5222	5272	5504	4312	4121	4369	4853	4520	4527
EBESCG00000012792	hemN	Sigma70	TRUE	1.047	5.416e-20	9.189e-19	TRUE	0.3841	0.07397	0.1447	TRUE	1.005	2.87e-16	2.629e-15	TRUE	0.3148	0.008496	0.01524		2011	1652	3488	3215	3260	1459	1729	1476	3032	3142	3484
EBESCG00000008963	hemY	n.a.	TRUE	0.3793	0.0001113	0.0004656	TRUE	0.00659	0.9763	0.9856	TRUE	0.5223	3.104e-06	1.081e-05	TRUE	0.1602	0.1332	0.1855		2464	2266	2941	3206	3059	2580	2376	2741	3561	3201	3193
EBESCG00000013105	hepA	Sigma32,Sigma70	TRUE	1.212	2.868e-72	2.002e-70	TRUE	-1.487	1.45e-13	1.778e-12	TRUE	0.639	1.037e-08	4.793e-08	TRUE	-2.058	9.496e-57	2.782e-55		2047	1789	2662	2732	2701	5803	5778	6090	13940	13260	13500
EBESCG00000012591	hflC	Sigma32	TRUE	0.195	0.007129	0.02065	TRUE	-0.005991	0.9801	0.9881	TRUE	-0.09513	0.4481	0.5365	TRUE	-0.2848	0.02874	0.04689		8583	7631	6846	6645	7055	9219	8305	9123	10470	10160	9628
EBESCG00000009194	hflD	Sigma70	TRUE	0.2732	0.02662	0.06545	TRUE	-0.2546	0.3272	0.4641	TRUE	0.1248	0.4153	0.5031	TRUE	-0.4	0.001736	0.00347		1327	957	1035	1053	1280	1444	1364	1640	1975	1786	1617
EBESCG00000010411	hflK	Sigma32	TRUE	0.1516	0.07868	0.1615	TRUE	-0.1313	0.6145	0.728	TRUE	-0.1353	0.2914	0.3761	TRUE	-0.4171	0.003079	0.005923		9888	8682	7380	7534	7967	11530	10810	11060	13860	11950	11190
EBESCG00000012323	hflX	Sigma32	TRUE	-0.02941	0.6695	0.7861	TRUE	0.3754	0.1142	0.2052	TRUE	-0.1937	0.1116	0.1656	TRUE	0.2196	0.08149	0.1205		10260	9233	7602	7870	7614	8544	7902	8202	8370	8153	7423
EBESCG00000012712	hfq	Sigma32	TRUE	-0.1348	0.06542	0.1388	TRUE	0.9606	0.001089	0.003545	TRUE	0.1657	0.1967	0.2684	TRUE	1.23	7.497e-16	3.888e-15		17580	17450	18640	17210	17400	9976	9723	9911	9841	8862	8731
EBESCG00000012578	hha	Sigma70	TRUE	-0.08802	0.5085	0.66	TRUE	0.9975	1.493e-05	7.019e-05	TRUE	0.1447	0.1537	0.2178	TRUE	1.151	5.379e-27	4.886e-26		1897	1823	1920	1920	1738	1020	982.9	1052	1055	936.4	1044
EBESCG00000010453	hinT	Sigma70	TRUE	0.9477	3.141e-16	4.029e-15	TRUE	0.5716	0.04327	0.09175	TRUE	1.35	3.832e-10	2.089e-09	TRUE	0.9978	1.434e-15	7.285e-15		1073	2072	3351	3755	3773	1154	1186	1156	1993	2389	2184
EBESCG00000011650	hipA	Sigma70	TRUE	0.1536	0.4825	0.6382	TRUE	2.164	2.475e-13	2.951e-12	TRUE	-0.01343	0.9029	0.9272	TRUE	2.03	1.776e-47	3.653e-46		1832	2145	1781	1847	1716	600.3	359.6	469	437.3	585.4	553.8
EBESCG00000010334	hipB	Sigma70	TRUE	0.1613	0.5972	0.7295	TRUE	2.374	3.764e-13	4.402e-12	TRUE	0.2873	0.01868	0.03462	TRUE	2.438	3.781e-39	5.616e-38		701.3	779.4	904	824.9	722.2	184.6	117.2	156.5	185.2	139.9	228.1
EBESCG00000011989	hisA	Sigma70	TRUE	-0.1043	0.5074	0.6591	TRUE	-0.3502	0.1766	0.2901	TRUE	0.1544	0.194	0.2655	TRUE	-0.05504	0.6825	0.7403		489.5	530.8	519.9	512.9	506.3	650.4	752.3	745.9	638.8	657.4	632.7
EBESCG00000012252	hisB	Sigma70	TRUE	0.06021	0.6216	0.7475	TRUE	0.01213	0.9573	0.9746	TRUE	0.5214	2.212e-06	7.81e-06	TRUE	0.4148	0.0001849	0.0004146		1203	1101	1425	1593	1465	1280	1298	1192	1337	1286	1440
EBESCG00000012896	hisC	n.a.	TRUE	-0.147	0.3292	0.4913	TRUE	-0.04797	0.8418	0.9006	TRUE	-0.1333	0.2987	0.385	TRUE	-0.04786	0.7169	0.7717		818.7	647.5	566.1	660.3	586	851.7	875.4	776.8	765.3	756.7	739
EBESCG00000010061	hisD	n.a.	TRUE	-0.06531	0.726	0.8265	TRUE	-0.1938	0.404	0.5424	TRUE	-0.1546	0.1767	0.2459	TRUE	-0.2295	0.192	0.2556		763.5	734.8	571.6	634.6	618.6	880.2	988.8	961.4	932.5	620.1	1041
EBESCG00000009367	hisF	Sigma70	TRUE	-0.2344	0.1275	0.2386	TRUE	-0.3122	0.1726	0.2852	TRUE	0.04221	0.7089	0.7751	TRUE	0.04622	0.7383	0.7898		687.3	670.8	603.3	660.3	632.3	931.5	1069	811.8	838.5	748.5	627.6
EBESCG00000012954	hisG	n.a.	TRUE	0.3225	0.03346	0.07934	TRUE	0.06892	0.7966	0.868	TRUE	-0.1372	0.2389	0.3171	TRUE	-0.4337	0.0009768	0.002015		606.8	567.3	466.1	500.1	481.5	632.5	576.5	622	815.9	779.9	764.7
EBESCG00000011748	hisH	Sigma70	TRUE	-0.0009022	0.9956	0.9975	TRUE	-0.103	0.6942	0.7905	TRUE	0.2256	0.06433	0.1025	TRUE	0.1807	0.1856	0.248		584.9	528.8	542	632.4	591.1	708.7	666.3	595.7	665	609.4	607
EBESCG00000011401	hisI	Sigma70	TRUE	-0.3643	0.01347	0.03604	TRUE	-0.3364	0.1378	0.2396	TRUE	0.04266	0.6977	0.7657	TRUE	0.01055	0.9329	0.9489		896.6	816	835	795.9	761.6	1034	1323	1233	1103	886.7	879.6
EBESCG00000009361	hisJ	Sigma54	TRUE	-0.6852	1.003e-06	5.578e-06	TRUE	0.3448	0.1405	0.2434	TRUE	0.03882	0.7215	0.7855	TRUE	1.114	1.132e-20	7.552e-20		1534	1457	1442	1316	1407	1369	1237	1257	869.2	725.3	730.4
EBESCG00000009183	hisL	n.a.	TRUE	0.197	0.6175	0.7447	TRUE	1.75	9.191e-07	5.103e-06	TRUE	-0.8828	9.987e-06	3.246e-05	TRUE	0.6089	0.03547	0.05697		366	484.1	273.1	161.9	191	156	195.4	81.98	112	172.2	210.9
EBESCG00000012321	hisM	Sigma54	TRUE	-0.09819	0.6894	0.8014	TRUE	-1.308	0.0007451	0.002538	TRUE	0.0509	0.7548	0.8137	TRUE	-1.04	2.089e-06	5.547e-06		92.81	117.7	101.4	101	91.67	318	228.6	296.4	272.9	248.4	207.5
EBESCG00000011495	hisP	Sigma54	TRUE	-0.343	0.1854	0.3196	TRUE	-1.287	0.0006022	0.002096	TRUE	0.6843	1.27e-05	4.077e-05	TRUE	-0.1222	0.5412	0.6142		122.6	155.3	220.6	198.7	184.2	453.8	291.2	351.4	274.7	225.2	296.6
EBESCG00000011985	hisQ	Sigma54	TRUE	-0.828	6.476e-05	0.0002806	TRUE	-1.359	4.526e-06	2.291e-05	TRUE	0.1418	0.3073	0.3931	TRUE	-0.3689	0.05704	0.08742		176.9	194.9	182.7	186.4	186.8	437.1	615.5	538.9	320.8	303	240.1
EBESCG00000011821	hisS	Sigma70	TRUE	0.3001	4.532e-05	0.0001996	TRUE	-0.7706	0.0008887	0.002964	TRUE	0.1367	0.2342	0.3118	TRUE	-0.9432	4.137e-12	1.684e-11		5196	5338	5301	5267	5131	10060	9344	10060	11830	11370	13190
EBESCG00000012099	hldD	n.a.	TRUE	0.223	0.002589	0.008396	TRUE	0.7254	0.0001447	0.0005644	TRUE	0.108	0.3653	0.4525	TRUE	0.6122	7.678e-07	2.103e-06		7897	7984	7854	7992	7368	5159	5421	5273	5928	6219	6154
EBESCG00000009214	hldE	n.a.	TRUE	0.1576	0.1107	0.2134	TRUE	-0.4292	0.03937	0.08457	TRUE	0.849	3.335e-14	2.62e-13	TRUE	0.2688	0.01865	0.03123		1889	2014	3230	3203	3097	2790	2914	2955	3128	2933	3484
EBESCG00000011049	hlyE	n.a.	TRUE	-0.6528	0.3392	0.5024	TRUE	3.822	3.174e-10	2.82e-09	TRUE	-2.377	1.852e-65	1.188e-63	TRUE	2.178	9.49e-08	2.813e-07		406.3	433.4	76.54	73.67	68.54	10.72	91.84	12.61	17.17	25.67	13.72
EBESCG00000012129	hmp	Sigma38	TRUE	-0.2415	0.345	0.5087	TRUE	1.182	2.081e-05	9.513e-05	TRUE	-0.847	7.143e-12	4.623e-11	TRUE	0.6012	0.001548	0.003115		518.3	563.3	266.8	299.2	247.6	213.2	347.8	245.4	200.6	219.4	228.1
EBESCG00000012276	hns	Sigma70	TRUE	0.1965	0.03263	0.07756	TRUE	0.776	0.0583	0.1186	TRUE	0.2883	0.03445	0.0595	TRUE	0.8545	2.055e-05	5.038e-05		29310	26620	32490	30310	29760	19050	17520	17100	17620	20480	23440
EBESCG00000012990	hofB	Sigma70	TRUE	0.3938	0.1194	0.2267	TRUE	0.3688	0.2384	0.368	TRUE	0.5183	0.0001346	0.0003703	TRUE	0.5234	0.005143	0.009549		246	248.6	326.1	299.2	336.7	181.1	267.7	196.1	259.3	309.6	234.9
EBESCG00000009973	hofC	Sigma70	TRUE	0.05397	0.8685	0.9271	TRUE	-0.1861	0.6402	0.7483	TRUE	-0.04665	0.7625	0.8207	TRUE	-0.3662	0.1788	0.2399		120.8	135	124.1	110.5	100.2	122.7	142.6	206.4	122.9	183.8	214.3
EBESCG00000011098	hofQ	n.a.	TRUE	-0.05235	0.9153	0.9519	TRUE	0.2975	0.5854	0.705	TRUE	0.2799	0.1235	0.1801	TRUE	0.6964	0.04822	0.07484		64.79	56.83	66.19	64.18	71.96	45.26	48.85	65.93	40.66	65.41	42.87
EBESCG00000010109	hokA	Sigma24	TRUE	-0.4865	0.4549	0.6117	TRUE	-2.165	0.004306	0.01223	TRUE	-0.9668	0.0335	0.05804	TRUE	-2.459	0.00734	0.01329		10.51	9.134	3.448	5.023	5.14	41.69	60.58	47.01	37.95	51.33	1.715
EBESCG00000011139	hokB	n.a.	TRUE	0.3177	0.1808	0.3138	TRUE	-0.3051	0.309	0.4455	TRUE	0.4164	0.0009442	0.002288	TRUE	-0.1958	0.2095	0.2749		265.3	268.9	313.7	336.6	316.1	274	519.8	332.5	460.8	421.4	456.1
EBESCG00000012163	hokD	Sigma70	TRUE	-0.2473	0.2911	0.4495	TRUE	1.577	8.614e-09	6.258e-08	TRUE	-0.6022	1.184e-07	4.83e-07	TRUE	1.29	4.103e-09	1.365e-08		761.8	705.3	461.3	444.8	404.4	241.8	267.7	295.8	210.5	153.2	289.8
EBESCG00000012781	hokE	Sigma24	TRUE	0.8314	0.2739	0.4291	TRUE	2.973	0.0636	0.1277	TRUE	-0.7128	0.1282	0.1861	TRUE	-0.1758	0.8532	0.8866		5.254	14.21	6.895	5.581	2.57	0	0	2.867	3.614	9.935	6.859
EBESCG00000009380	hokE	Sigma24	TRUE	0.09023	0.9048	0.9465	TRUE	1.638	0.3307	0.4672	TRUE	-0.2441	0.6471	0.725	TRUE	-1.094	0.2821	0.3556		6.129	5.074	5.516	4.465	2.57	0	0	4.587	1.807	10.76	20.58
EBESCG00000009579	holA	n.a.	TRUE	0.3612	0.01444	0.03839	TRUE	-0.3606	0.1852	0.3014	TRUE	0.1704	0.1583	0.2235	TRUE	-0.4942	0.0001618	0.0003645		493	511.5	493	513.5	526	675.4	668.3	767.1	875.6	874.3	855.6
EBESCG00000012938	holA	n.a.	TRUE	0.2268	0.1361	0.2516	TRUE	-0.3962	0.1159	0.2078	TRUE	0.14	0.2354	0.3133	TRUE	-0.4603	0.0006014	0.001276		519.2	470.9	495.1	518.5	466.1	657.5	803.1	704.6	832.2	872.6	747.6
EBESCG00000011940	holB	Sigma24	TRUE	0.3855	0.002617	0.008482	TRUE	-1.103	5.316e-06	2.662e-05	TRUE	0.2695	0.02028	0.03729	TRUE	-1.212	5.847e-23	4.419e-22		571.8	545	589.5	613.9	622	1376	1323	1251	1907	1734	1468
EBESCG00000012750	holC	Sigma32	TRUE	0.5487	1.347e-05	6.369e-05	TRUE	-0.7265	0.003289	0.009663	TRUE	0.5987	1.243e-07	5.059e-07	TRUE	-0.63	7.192e-09	2.327e-08		905.4	784.5	1149	1150	1170	1572	1432	1570	2466	2021	2006
EBESCG00000011249	holD	n.a.	TRUE	0.2319	0.09013	0.1802	TRUE	-0.7419	0.009659	0.0252	TRUE	0.1119	0.4556	0.544	TRUE	-0.8605	8.905e-11	3.321e-10		592.8	428.3	489.6	469.4	537.2	1034	832.4	916.2	1194	1089	997.9
EBESCG00000009505	holE	Sigma70	TRUE	-0.8282	0.0003975	0.001518	TRUE	0.1649	0.5739	0.6945	TRUE	-0.8486	1.407e-10	7.967e-10	TRUE	0.1103	0.6301	0.6937		356.4	321.7	167.6	166.3	178.2	324	326.3	341.7	157.2	197	219.5
EBESCG00000011779	hpf	Sigma24	TRUE	-0.1833	0.1776	0.3092	TRUE	1.309	9.607e-10	8.038e-09	TRUE	0.06803	0.5696	0.6548	TRUE	1.576	9.813e-32	1.079e-30		4845	5021	4962	4392	4660	2557	1972	1975	1701	1846	2121
EBESCG00000009461	hpt	Sigma70	TRUE	0.01551	0.8782	0.9319	TRUE	-0.8783	0.0001058	0.0004241	TRUE	0.593	2.452e-08	1.09e-07	TRUE	-0.304	0.009248	0.01649		1710	1589	2302	2179	2263	3628	3072	3221	3246	3145	3657
EBESCG00000011322	hrpA	n.a.	TRUE	0.497	7.145e-09	4.932e-08	TRUE	0.3156	0.07498	0.1465	TRUE	0.1262	0.2754	0.3586	TRUE	-0.05609	0.6236	0.6884		4097	3909	3731	4206	3907	3482	3695	3452	5091	5186	4583
EBESCG00000011790	hrpB	Sigma38	TRUE	0.2168	0.1393	0.2561	TRUE	0.3736	0.09281	0.1738	TRUE	-0.03446	0.7851	0.8379	TRUE	0.06826	0.6136	0.6798		998.2	935.7	817.1	792	948.4	756.4	934	793.5	1080	891.7	982.5
EBESCG00000010287	hscA	Sigma70	TRUE	0.3126	0.0002076	0.0008286	TRUE	-1.448	9.285e-10	7.783e-09	TRUE	0.716	7.226e-09	3.401e-08	TRUE	-1.047	1.225e-13	5.629e-13		4100	3625	5447	5830	5905	11700	11560	11430	16130	13120	13730
EBESCG00000008981	hscB	Sigma70	TRUE	-0.08055	0.3763	0.5405	TRUE	-2.594	8.535e-29	2.58e-27	TRUE	-0.2524	0.02987	0.05248	TRUE	-2.743	1.77e-145	6.882e-143		640.9	591.7	453	488.4	461.8	4288	4008	3939	4044	3669	3635
EBESCG00000010573	hscC	Sigma32	TRUE	-1.18	0.003485	0.01095	TRUE	-0.8024	0.07255	0.1422	TRUE	-0.03518	0.8576	0.8931	TRUE	0.6388	0.1299	0.1816		53.41	54.8	52.4	42.42	49.69	102.4	111.4	98.61	24.4	44.71	42.87
EBESCG00000009500	hscC	Sigma32	TRUE	-1.09	0.00751	0.02157	TRUE	-0.9944	0.02728	0.06191	TRUE	0.07942	0.7136	0.7795	TRUE	0.5371	0.1743	0.2349		46.41	54.8	55.85	39.63	50.55	96.48	129	110.6	46.99	32.29	42.87
EBESCG00000009540	hslJ	Sigma70	TRUE	-0.07103	0.7621	0.8543	TRUE	1.157	3.215e-05	0.0001414	TRUE	-0.8582	2.573e-14	2.052e-13	TRUE	0.4068	0.04397	0.0691		972.8	858.6	462.7	472.7	434.4	438.3	390.8	503.9	343.4	553.1	341.2
EBESCG00000010439	hslO	Sigma28	TRUE	-0.1179	0.172	0.303	TRUE	-0.04609	0.8295	0.8917	TRUE	-0.416	0.001308	0.003083	TRUE	-0.3203	0.0006834	0.00144		2453	3234	1988	1889	1905	3345	3091	3209	3064	2812	2845
EBESCG00000009673	hslR	Sigma32	TRUE	-0.1285	0.3483	0.5111	TRUE	0.04696	0.8584	0.9104	TRUE	-0.6811	9.187e-11	5.285e-10	TRUE	-0.4356	0.0001373	0.000312		1453	1523	819.8	887.4	809.6	1808	1319	1553	1517	1267	1331
EBESCG00000010610	hslU	Sigma32	TRUE	-0.08872	0.203	0.3414	TRUE	0.4742	0.04883	0.102	TRUE	-0.4859	7.253e-05	0.0002083	TRUE	0.07888	0.5204	0.5944		10670	9625	6613	7051	5998	8438	7562	7939	7548	7523	7363
EBESCG00000010620	hslV	Sigma32	TRUE	-0.2329	0.03286	0.07801	TRUE	0.3828	0.04736	0.0993	TRUE	-0.934	2.055e-20	2.488e-19	TRUE	-0.3169	0.001882	0.003742		2948	3011	1460	1386	1383	2574	2661	2327	2261	2123	1975
EBESCG00000011036	hspQ	Sigma32	TRUE	0.617	9.75e-07	5.428e-06	TRUE	1.065	2.455e-06	1.298e-05	TRUE	-0.1837	0.1318	0.1903	TRUE	0.2894	0.01222	0.02115		2974	2290	2102	2101	2075	1248	1417	1480	1924	1941	2335
EBESCG00000011487	hsrA	Sigma28	TRUE	-0.4811	0.01044	0.02887	TRUE	2.449	2.296e-26	6.237e-25	TRUE	-0.07579	0.5161	0.6059	TRUE	2.802	4.08e-111	7.496e-109		2522	2093	1969	1887	2072	465.7	474.8	450.6	353.3	332	342.9
EBESCG00000012948	htgA	Sigma32	TRUE	1.093	0.1324	0.2463	TRUE	1.167	0.2963	0.4325	TRUE	0.6732	0.003945	0.008409	TRUE	0.8047	0.1119	0.1593		25.39	26.39	39.3	36.28	36.84	0	13.68	23.51	13.55	27.32	37.72
EBESCG00000009669	htpG	Sigma32	TRUE	-0.5395	2.531e-15	3.046e-14	TRUE	1.137	0.0001753	0.0006731	TRUE	-0.6841	3.496e-08	1.524e-07	TRUE	1.02	1.621e-14	7.732e-14		19550	18560	11260	11130	9785	9512	9172	9765	6368	6384	6372
EBESCG00000010508	htpX	Sigma32	TRUE	0.2458	0.003976	0.01231	TRUE	0.6927	6.693e-05	0.0002784	TRUE	0.09804	0.3919	0.4793	TRUE	0.5381	1.444e-06	3.879e-06		4775	4710	4812	4474	4474	3187	3404	3113	3781	3854	3796
EBESCG00000009338	htrC	n.a.	TRUE	0.485	0.02637	0.065	TRUE	-0.2809	0.4383	0.5758	TRUE	0.7666	7.283e-09	3.424e-08	TRUE	-0.00788	0.9634	0.9724		176.9	183.7	282	285.2	263.9	277.5	193.5	237.4	332.5	365.9	306.9
EBESCG00000012166	htrE	Sigma38	TRUE	-0.08659	0.8553	0.9192	TRUE	-0.7097	0.2573	0.3908	TRUE	-0.02124	0.9291	0.9456	TRUE	-0.5694	0.1915	0.2551		37.65	27.4	30.34	27.35	30.84	71.47	46.9	53.89	50.6	36.43	73.73
EBESCG00000009240	htrG	n.a.	TRUE	0.05256	0.7194	0.8221	TRUE	-1.45	4.367e-07	2.55e-06	TRUE	0.6011	1.639e-06	5.872e-06	TRUE	-0.8661	1.199e-12	5.119e-12		533.2	444.5	712.3	641.8	658.8	1724	1235	1381	1653	1474	1303
EBESCG00000012369	htrL	Sigma24	TRUE	0.2192	0.09825	0.1938	TRUE	0.0912	0.7213	0.8122	TRUE	0.2612	0.08238	0.1281	TRUE	0.1608	0.2509	0.3208		849.3	1052	1181	1113	803.6	995.8	895	1027	1125	1181	1027
EBESCG00000011060	hupA	n.a.	TRUE	0.4573	3.289e-07	1.927e-06	TRUE	0.6219	0.03513	0.07665	TRUE	1.317	2.023e-19	2.269e-18	TRUE	1.483	3.78e-14	1.767e-13		16400	13710	34420	32980	34130	11490	10190	10380	13180	14210	16360
EBESCG00000011602	hupB	Sigma70	TRUE	0.2425	0.002921	0.009333	TRUE	0.5308	0.01585	0.03875	TRUE	0.4449	0.001179	0.002803	TRUE	0.7243	3.443e-06	8.986e-06		10490	9813	12240	11620	13510	7735	8248	7282	8488	8930	9887
EBESCG00000012553	hyaA	Sigma38,Sigma70	TRUE	0.07749	0.9178	0.9535	TRUE	1.488	0.2032	0.3246	TRUE	-0.7773	0.001589	0.003694	TRUE	0.3361	0.5421	0.615		36.77	34.51	18.62	17.3	21.42	0	44.94	5.16	19.88	19.04	15.43
EBESCG00000011168	hyaB	Sigma38,Sigma70	TRUE	-0.431	0.566	0.7034	TRUE	0.4894	0.5654	0.6879	TRUE	-0.6859	0.02397	0.04314	TRUE	0.5277	0.5875	0.6576		27.14	21.31	14.48	10.05	17.99	7.147	31.27	21.21	30.72	4.968	0
EBESCG00000010260	hyaC	Sigma38,Sigma70	TRUE	0.09878	0.8753	0.9314	TRUE	-0.1411	0.8708	0.9178	TRUE	-0.1755	0.5585	0.6448	TRUE	-0.5686	0.2819	0.3554		15.76	24.36	13.79	16.74	17.13	11.91	46.9	20.07	26.2	25.67	34.29
EBESCG00000010231	hyaD	Sigma38,Sigma70	TRUE	0.4108	0.5737	0.7097	TRUE	1.402	0.1872	0.3037	TRUE	0.1282	0.5935	0.6748	TRUE	1.452	0.0111	0.01938		33.27	30.45	27.58	30.7	37.7	22.63	0	13.19	9.939	22.35	8.573
EBESCG00000011837	hyaE	Sigma38,Sigma70	TRUE	-0.8011	0.2898	0.4483	TRUE	0.3623	0.743	0.8275	TRUE	0.08283	0.774	0.8281	TRUE	1.63	0.09137	0.1331		17.51	23.34	15.86	22.88	18.85	25.01	29.31	1.72	1.807	19.04	0
EBESCG00000011832	hyaF	Sigma38,Sigma70	TRUE	0.08879	0.9052	0.9468	TRUE	0.4567	0.6648	0.766	TRUE	-0.4019	0.1172	0.1727	TRUE	0.1301	0.8806	0.91		31.52	46.68	26.89	22.33	31.7	59.56	0	26.37	0.9036	21.53	66.87
EBESCG00000011888	hybA	Sigma70	TRUE	-0.1731	0.7011	0.8099	TRUE	3.316	1.233e-24	2.991e-23	TRUE	-0.7091	8.742e-10	4.57e-09	TRUE	2.648	1.685e-27	1.567e-26		889.6	843.4	446.1	501.8	489.2	114.3	121.2	60.2	127.4	94.39	49.73
EBESCG00000009964	hybB	Sigma70	TRUE	0.0539	0.921	0.9552	TRUE	2.791	2.322e-13	2.791e-12	TRUE	-0.6928	6.408e-05	0.0001852	TRUE	1.983	6.16e-07	1.698e-06		345	446.5	180	268.5	214.2	73.85	46.9	61.92	86.74	94.39	17.15
EBESCG00000011922	hybC	Sigma70	TRUE	0.623	0.006858	0.01994	TRUE	1.728	1.331e-08	9.43e-08	TRUE	-0.1454	0.2506	0.3307	TRUE	1.022	1.181e-10	4.38e-10		759.1	913.4	677.1	656.9	715.4	310.9	218.9	284.9	351.5	441.3	425.2
EBESCG00000009362	hybD	Sigma70	TRUE	-0.1257	0.5956	0.7285	TRUE	0.4004	0.1652	0.2755	TRUE	0.2698	0.03702	0.06343	TRUE	0.7642	2.091e-05	5.121e-05		426.4	358.3	423.4	471.6	388.1	297.8	340	341.7	373.2	297.2	238.3
EBESCG00000010029	hybE	Sigma70	TRUE	0.2859	0.3003	0.4596	TRUE	0.6572	0.04904	0.1024	TRUE	0.04924	0.703	0.7701	TRUE	0.4744	0.006876	0.01253		336.2	290.3	293.7	289.7	297.3	269.2	218.9	166.8	271.1	238.4	257.2
EBESCG00000009148	hybF	Sigma70	TRUE	0.7991	0.07255	0.1508	TRUE	1.311	0.01092	0.02797	TRUE	-0.0042	0.983	0.9876	TRUE	0.5714	0.09245	0.1345		112.1	86.26	73.78	89.3	107.1	25.01	66.44	45.29	50.6	74.51	96.02
EBESCG00000011260	hybG	Sigma70	TRUE	-1.064	0.01233	0.03346	TRUE	0.3238	0.4598	0.5944	TRUE	0.07259	0.6899	0.7595	TRUE	1.475	4.727e-05	0.0001121		103.3	81.19	76.54	89.3	99.38	73.85	80.12	87.14	29.82	33.12	54.87
EBESCG00000011537	hybO	Sigma70	TRUE	1.361	7.883e-07	4.441e-06	TRUE	3.799	6.477e-43	3.861e-41	TRUE	-0.16	0.1882	0.2588	TRUE	2.216	5.048e-32	5.639e-31		1978	1650	1318	1576	1504	152.5	117.2	149.1	275.6	469.4	392.7
EBESCG00000010106	hycA	Sigma54	TRUE	-0.4659	0.5165	0.6645	TRUE	1.63	0.1332	0.2333	TRUE	-0.9599	0.002174	0.00491	TRUE	2.171	0.06453	0.09764		26.27	30.45	11.03	9.488	20.56	15.48	0	11.47	0	9.935	0
EBESCG00000012664	hycB	Sigma54	TRUE	-0.0386	0.9583	0.976	TRUE	2.11	0.07048	0.1388	TRUE	-2.679	7.465e-11	4.323e-10	TRUE	-0.521	0.6847	0.7421		26.27	19.28	0	4.465	5.14	0	9.77	8.026	7.229	9.107	0
EBESCG00000012612	hycC	Sigma54	TRUE	0.1168	0.878	0.9319	TRUE	1.295	0.2131	0.3369	TRUE	-0.7133	0.004374	0.009232	TRUE	0.5088	0.5982	0.6674		35.9	37.55	15.86	20.09	25.7	28.59	0	16.05	0	13.25	39.44
EBESCG00000010009	hycD	Sigma54	TRUE	0.2776	0.7129	0.8186	TRUE	1.558	0.1672	0.2783	TRUE	-1.693	1.263e-06	4.588e-06	TRUE	-0.6268	0.6028	0.6712		23.64	20.3	4.137	6.139	8.567	9.529	0	12.04	0	4.968	30.86
EBESCG00000011753	hycE	Sigma54	TRUE	0.3688	0.4993	0.6531	TRUE	0.9016	0.1467	0.2511	TRUE	-0.2851	0.1441	0.206	TRUE	0.2726	0.5137	0.5877		66.54	49.73	46.2	42.42	41.98	40.5	23.45	34.97	37.05	60.44	30.86
EBESCG00000009801	hycF	Sigma54	TRUE	-0.715	0.3098	0.4707	TRUE	0.3276	0.7318	0.8204	TRUE	0.1309	0.5713	0.6565	TRUE	1.539	0.003369	0.006449		33.27	29.43	33.1	31.81	28.27	22.63	66.44	4.013	15.36	12.42	10.29
EBESCG00000012926	hycG	Sigma54	TRUE	-0.4466	0.4123	0.5727	TRUE	0.6428	0.2657	0.4003	TRUE	0.1118	0.5336	0.6223	TRUE	1.291	0.003203	0.006155		68.3	54.8	61.37	63.07	56.54	36.93	37.13	52.74	18.07	43.88	25.72
EBESCG00000010627	hycH	Sigma54	TRUE	0.1	0.8649	0.9246	TRUE	0.9716	0.1441	0.248	TRUE	0.3	0.1911	0.262	TRUE	1.131	0.009767	0.01725		65.67	44.65	59.99	51.91	75.39	28.59	19.54	40.13	24.4	26.49	54.87
EBESCG00000010824	hycI	Sigma54	TRUE	-0.2648	0.4537	0.6106	TRUE	1.599	2.115e-06	1.129e-05	TRUE	-0.2446	0.07782	0.122	TRUE	1.686	8.028e-16	4.143e-15		434.3	354.2	322.7	275.7	305.8	97.67	228.6	124.4	119.3	118.4	99.45
EBESCG00000010980	hydN	Sigma54	TRUE	-0.6196	0.1347	0.2495	TRUE	-0.2278	0.592	0.7099	TRUE	0.2851	0.1032	0.155	TRUE	0.5797	0.0676	0.1015		82.31	71.04	81.36	96.56	74.53	89.34	129	85.42	59.64	86.93	54.87
EBESCG00000010503	hyfA	Sigma54	TRUE	1.147	0.1313	0.2446	TRUE	1.756	0.1893	0.3067	TRUE	0.1168	0.7658	0.8226	TRUE	-0.8488	0.4171	0.4952		7.005	13.19	9.653	11.16	7.71	2.382	0	5.733	0	20.7	41.15
EBESCG00000012512	hyfB	Sigma54	TRUE	-0.07669	0.8808	0.9336	TRUE	0.3852	0.4874	0.6204	TRUE	-0.17	0.3755	0.4632	TRUE	0.3397	0.4258	0.5042		70.92	53.79	51.71	46.88	53.97	41.69	84.03	40.13	32.53	39.74	75.45
EBESCG00000011804	hyfC	Sigma54	TRUE	-0.1679	0.8247	0.8978	TRUE	0.8792	0.4865	0.6196	TRUE	0.4223	0.1975	0.2692	TRUE	1.441	0.1112	0.1583		14.01	23.34	23.44	16.19	29.13	0	31.27	7.453	0	16.56	13.72
EBESCG00000012503	hyfD	Sigma54	TRUE	-0.09176	0.9035	0.9464	TRUE	-0.2221	0.8516	0.9063	TRUE	0.4737	0.1015	0.1528	TRUE	0.5705	0.4596	0.5364		28.02	13.19	26.89	23.44	29.99	57.17	0	15.48	43.37	21.53	0
EBESCG00000011913	hyfE	Sigma54	TRUE	-1.167	0.1254	0.2353	TRUE	-0.3303	0.737	0.8233	TRUE	0.6955	0.02861	0.05043	TRUE	2.545	0.01474	0.02516		17.51	10.15	24.82	17.3	20.56	16.68	39.08	7.453	0	11.59	0
EBESCG00000012837	hyfF	Sigma54	TRUE	-0.7788	0.06391	0.1364	TRUE	-0.1295	0.7719	0.8496	TRUE	-0.275	0.1704	0.2382	TRUE	0.5566	0.1179	0.1666		86.68	77.13	54.47	55.25	76.25	112	127	64.78	50.6	57.96	42.87
EBESCG00000013036	hyfG	Sigma54	TRUE	-0.8075	0.1802	0.313	TRUE	1.509	0.008989	0.02365	TRUE	-0.3489	0.03219	0.05608	TRUE	1.958	1.583e-05	3.924e-05		199.6	165.4	135.1	113.9	142.2	112	19.54	65.93	17.17	75.34	25.72
EBESCG00000009155	hyfH	Sigma54	TRUE	0.6316	0.3776	0.5419	TRUE	1.027	0.3059	0.4422	TRUE	0.04305	0.8466	0.8847	TRUE	0.3624	0.6023	0.6709		46.41	34.51	36.54	35.16	43.69	32.16	0	26.95	10.84	13.25	85.73
EBESCG00000011504	hyfI	Sigma54	TRUE	0.5349	0.473	0.6287	TRUE	2.151	0.03944	0.08468	TRUE	-0.1223	0.5572	0.6438	TRUE	1.292	0.01103	0.01927		63.04	42.62	44.82	41.86	47.12	4.765	0	29.24	10.84	30.63	24.01
EBESCG00000011229	hyfJ	Sigma54	TRUE	-0.1574	0.8291	0.9002	TRUE	0.6087	0.432	0.5697	TRUE	-0.5386	0.04182	0.07054	TRUE	0.3957	0.6206	0.6857		27.14	30.45	14.48	20.65	17.99	13.1	27.36	22.93	26.2	21.53	0
EBESCG00000011350	hyfR	Sigma54	TRUE	0.4567	0.3418	0.5054	TRUE	1.495	0.003472	0.01012	TRUE	0.07583	0.6304	0.7091	TRUE	1.121	5.782e-05	0.0001363		114.7	132.9	108.9	122.8	121.7	39.31	31.27	67.08	80.42	61.27	53.15
EBESCG00000008950	hyi	Sigma70	TRUE	1.422	0.04233	0.09667	TRUE	-0.1095	0.9351	0.9613	TRUE	0.8196	0.04702	0.0784	TRUE	-1.278	0.04729	0.07376		7.88	7.104	10.34	10.05	17.13	10.72	0	13.19	14.46	43.88	51.44
EBESCG00000011764	hypA	Sigma54	TRUE	0.8302	0.1022	0.2004	TRUE	4.653	2.061e-36	9.119e-35	TRUE	-0.6049	4.124e-06	1.407e-05	TRUE	3.335	9.384e-35	1.177e-33		924.6	824.1	546.1	455.4	557.7	50.03	21.49	36.69	49.7	44.71	99.45
EBESCG00000010518	hypB	Sigma54	TRUE	0.4405	0.139	0.2557	TRUE	4.69	1.523e-87	3.441e-85	TRUE	-0.7013	6.236e-08	2.619e-07	TRUE	3.422	2.316e-64	8.692e-63		4951	3998	2311	2474	2660	188.2	238.4	157.7	188.8	355.2	291.5
EBESCG00000011878	hypC	Sigma54	TRUE	0.7236	0.1508	0.2738	TRUE	5.204	2.797e-41	1.52e-39	TRUE	-0.874	9.256e-09	4.3e-08	TRUE	3.596	4.801e-55	1.26e-53		1507	1098	572.3	616.2	734.2	16.68	42.99	53.32	60.54	81.97	44.58
EBESCG00000011147	hypD	Sigma54	TRUE	-0.08548	0.7551	0.848	TRUE	3.89	6.686e-63	8.44e-61	TRUE	-0.9921	6.122e-16	5.458e-15	TRUE	3.051	4.724e-88	3.484e-86		3762	3044	1454	1526	1651	223.9	324.4	225.3	196.1	233.5	248.6
EBESCG00000009995	hypE	Sigma54	TRUE	0.4741	0.1529	0.2767	TRUE	3.935	1.625e-46	1.224e-44	TRUE	-1.424	6.744e-24	9.924e-23	TRUE	2.135	9.761e-23	7.25e-22		2345	1768	631.6	666.4	776.2	120.3	144.6	171.4	178	141.6	258.9
EBESCG00000010352	hypF	Sigma54	TRUE	0.3622	0.1993	0.3363	TRUE	2.659	1.651e-22	3.633e-21	TRUE	-1.023	5.868e-22	7.758e-21	TRUE	1.362	2.564e-13	1.155e-12		1318	1274	562	600	566.3	194.2	214.9	259.1	254.8	219.4	344.6
EBESCG00000009090	hyuA	Sigma24	TRUE	-0.2379	0.7004	0.8099	TRUE	0.4173	0.5069	0.6375	TRUE	0.3401	0.09375	0.1428	TRUE	0.8894	0.0946	0.1372		58.66	38.57	53.09	56.37	59.97	27.4	41.04	50.45	70.48	30.63	8.573
EBESCG00000011807	iaaA	n.a.	TRUE	-0.4183	0.02049	0.05204	TRUE	0.3788	0.154	0.2613	TRUE	-0.002948	0.9822	0.9871	TRUE	0.7772	4.76e-07	1.327e-06		908	760.1	708.1	715	831.9	777.8	640.9	675.4	556.6	455.4	584.7
EBESCG00000012625	iap	Sigma24	TRUE	0.9317	3.319e-05	0.0001502	TRUE	1.166	0.00059	0.00206	TRUE	-0.01696	0.8889	0.9166	TRUE	0.08818	0.5867	0.6568		563	595.7	529.6	490.6	532.9	358.5	203.2	267.2	497	611	655
EBESCG00000012694	ibpA	Sigma32	TRUE	-1.083	4.601e-07	2.663e-06	TRUE	1.96	2.732e-15	3.922e-14	TRUE	-0.8831	8.002e-12	5.155e-11	TRUE	2.258	1.193e-35	1.542e-34		2251	2909	1398	1196	1202	729	672.2	766.5	373.2	369.3	207.5
EBESCG00000011900	ibpB	Sigma32	TRUE	-1.256	0.001991	0.006651	TRUE	1.899	5.524e-09	4.095e-08	TRUE	0.1518	2.138e-39	6.804e-38	TRUE	1.358	1.832e-05	4.513e-05		436	409	117.2	113.9	118.2	131	109.4	126.7	48.79	74.51	37.72
EBESCG00000009988	icd	Sigma70	TRUE	-0.6474	7.152e-16	8.932e-15	TRUE	0.7428	0.2741	0.4101	TRUE	-0.5649	0.001761	0.004056	TRUE	0.8363	8.004e-05	0.0001857		59870	89440	44920	51820	40590	44020	52440	51560	30620	32990	28980
EBESCG00000010400	iciA	n.a.	TRUE	0.4674	0.007343	0.02117	TRUE	0.366	0.1687	0.28	TRUE	1.358	1.129e-22	1.575e-21	TRUE	1.313	6.88e-18	4.037e-17		871.2	709.4	1736	1718	2030	709.9	613.6	677.7	729.2	1017	915.6
EBESCG00000009423	iclR	n.a.	TRUE	-0.3197	0.02344	0.05844	TRUE	-1.08	5.353e-05	0.0002282	TRUE	0.2807	0.02677	0.04759	TRUE	-0.4513	0.0008517	0.001773		551.6	598.8	633	587.7	673.4	1408	1157	1394	1027	1141	953.4
EBESCG00000012406	idi	Sigma32	TRUE	-0.1082	0.7423	0.8384	TRUE	1.88	2.932e-09	2.263e-08	TRUE	-0.4396	0.002908	0.00638	TRUE	1.609	3.992e-10	1.434e-09		662.8	520.6	373	365.6	444.6	147.7	162.2	211.6	141.9	221.1	99.45
EBESCG00000011394	idnD	n.a.	TRUE	-0.4054	0.5927	0.7268	TRUE	0.003893	0.9973	0.9981	TRUE	0.6371	0.01802	0.03353	TRUE	1.542	0.02765	0.04518		27.14	21.31	44.13	31.26	27.42	20.25	0	51.6	25.3	15.73	0
EBESCG00000010498	idnK	Sigma70	TRUE	-0.336	0.5791	0.7153	TRUE	-0.7539	0.343	0.4804	TRUE	1.266	6.07e-07	2.288e-06	TRUE	0.8831	0.06501	0.09828		20.14	16.24	43.44	40.74	35.13	22.63	25.4	49.88	36.14	28.15	12
EBESCG00000011870	idnO	n.a.	TRUE	0.8058	0.2287	0.3732	TRUE	0.01676	0.988	0.994	TRUE	0.4543	0.06434	0.1025	TRUE	-0.4166	0.3015	0.3762		28.02	23.34	35.86	32.93	26.56	53.6	0	22.93	62.35	42.22	49.73
EBESCG00000011796	idnR	n.a.	TRUE	-0.04828	0.8736	0.9304	TRUE	1.029	0.0007274	0.002488	TRUE	0.2304	0.05411	0.0884	TRUE	1.232	4.468e-12	1.812e-11		378.3	395.8	428.9	416.4	385.5	185.8	300.9	162.8	233.1	223.5	171.5
EBESCG00000009345	idnT	n.a.	TRUE	0.4095	0.2136	0.3547	TRUE	1.279	0.0001574	0.0006104	TRUE	0.4781	0.006711	0.01367	TRUE	1.289	3.347e-08	1.032e-07		290.7	212.1	284.8	293	372.7	106	123.1	112.9	198.8	159	109.7
EBESCG00000011359	ihfA	Sigma38	TRUE	-0.1697	0.03733	0.08684	TRUE	0.1538	0.6345	0.7438	TRUE	-0.09853	0.5424	0.6307	TRUE	0.229	0.1711	0.2308		13440	16070	12810	14940	9795	14890	14340	14440	14240	12390	11940
EBESCG00000012495	ihfB	Sigma38,Sigma70	TRUE	-0.701	2.018e-18	3.07e-17	TRUE	0.5308	0.003874	0.01116	TRUE	-1.518	6.021e-43	2.174e-41	TRUE	-0.2696	0.01277	0.02206		6995	6748	2231	2159	2117	5110	5442	5162	3146	3287	3026
EBESCG00000011534	ileS	Sigma32	TRUE	0.143	0.02513	0.06231	TRUE	0.1973	0.4987	0.63	TRUE	0.03214	0.8114	0.8586	TRUE	0.08077	0.5967	0.666		13410	12540	10720	13380	11870	12550	12060	12560	14300	13860	12900
EBESCG00000009450	ilvA	Sigma70	TRUE	0.6897	0.0002879	0.001122	TRUE	0.5963	0.04106	0.08763	TRUE	0.6719	1.401e-07	5.649e-07	TRUE	0.5431	2.361e-05	5.76e-05		723.2	608.9	869.5	1005	1002	426.4	426	579	793.3	776.6	816.2
EBESCG00000011050	ilvB	Sigma70	TRUE	0.09489	0.3851	0.5491	TRUE	-1.343	1.78e-09	1.439e-08	TRUE	1.26	1.848e-31	3.97e-30	TRUE	-0.1594	0.1966	0.2607		1130	1020	2409	2379	2200	2772	3085	3141	2876	2982	3543
EBESCG00000012630	ilvC	Sigma70	TRUE	2.183	2.475e-22	4.769e-21	TRUE	3.041	5.493e-25	1.363e-23	TRUE	0.5378	2.891e-06	1.009e-05	TRUE	1.324	4.558e-13	2.012e-12		2219	2024	2755	2690	2895	319.2	201.3	303.9	965.9	1280	1763
EBESCG00000009404	ilvE	Sigma70	TRUE	0.5126	0.004821	0.01453	TRUE	0.6668	0.003302	0.009695	TRUE	1.58	1.559e-47	6.382e-46	TRUE	1.671	6.975e-56	1.925e-54		1023	963.1	2726	2656	2666	572.9	926.2	619.8	1010	1073	961.9
EBESCG00000010134	ilvL	Sigma70	TRUE	0.3691	0.1567	0.2825	TRUE	0.9766	0.003988	0.01146	TRUE	0.7213	9.824e-05	0.0002745	TRUE	1.348	2.485e-12	1.034e-11		633.9	1035	1409	1081	1242	627.7	443.6	323.3	429.2	738.5	593.3
EBESCG00000011551	ilvM	Sigma70	TRUE	0.5852	0.1824	0.3157	TRUE	1.014	0.03329	0.07334	TRUE	1.554	9.913e-20	1.13e-18	TRUE	1.716	8.034e-10	2.831e-09		141	128.9	417.2	304.2	355.5	64.32	46.9	99.18	135.5	183.8	70.3
EBESCG00000012140	ilvN	Sigma70	TRUE	-0.3217	0.1788	0.3109	TRUE	-0.7828	0.02772	0.06281	TRUE	1.368	1.219e-26	2.037e-25	TRUE	0.9477	2.771e-11	1.072e-10		271.4	281.1	678.5	621.8	633.1	567	357.6	598	442.8	399.9	365.2
EBESCG00000011035	ilvY	Sigma38,Sigma70	TRUE	1.467	5.977e-06	3.031e-05	TRUE	1.547	0.0007336	0.002503	TRUE	0.5384	1.445e-05	4.624e-05	TRUE	0.5855	0.0005024	0.001074		431.7	419.1	519.2	593.8	562	81	113.3	268.9	374.1	502.6	468.1
EBESCG00000010888	imp	n.a.	TRUE	0.05726	0.3845	0.5487	TRUE	-0.2915	0.3115	0.4477	TRUE	0.3121	0.01527	0.02888	TRUE	-0.03379	0.8191	0.858		10510	9852	11680	10860	11680	13980	13270	13670	14720	14400	13220
EBESCG00000012497	inaA	Sigma70	TRUE	-0.05706	0.7457	0.8416	TRUE	-0.6264	0.01673	0.04055	TRUE	-0.6806	3.08e-08	1.349e-07	TRUE	-1.213	1.571e-11	6.156e-11		591.9	549	347.5	301.9	317	1085	885.2	908.1	917.1	691.3	1103
EBESCG00000010881	infA	Sigma70	TRUE	0.03016	0.7294	0.8293	TRUE	-0.9495	5.83e-05	0.0002463	TRUE	-0.8334	6.845e-12	4.437e-11	TRUE	-1.819	1.135e-41	1.86e-40		4078	4387	2434	1974	2036	9983	8029	8688	8555	9333	9496
EBESCG00000009067	infB	Sigma70	TRUE	0.4985	6.435e-14	6.921e-13	TRUE	-1.148	0.03774	0.08168	TRUE	0.386	0.02706	0.04801	TRUE	-1.277	2.356e-09	7.954e-09		15120	22310	20600	25120	20750	42560	48100	46740	66470	64380	63370
EBESCG00000011951	insA-4	n.a.	TRUE	-0.3084	0.3935	0.557	TRUE	-0.4969	0.2587	0.3925	TRUE	0.08709	0.6345	0.7128	TRUE	-0.1869	0.5009	0.5754		65.67	86.26	79.3	68.65	70.25	140.6	125.1	90.01	111.1	100.2	87.45
EBESCG00000012636	insA-4	n.a.	TRUE	-0.2429	0.4975	0.6517	TRUE	-0.7165	0.09775	0.1808	TRUE	0.2132	0.2903	0.3749	TRUE	-0.04275	0.8907	0.9175		69.17	58.86	75.16	55.81	72.82	117.9	148.5	89.44	75	86.11	92.59
EBESCG00000012577	insA-4	n.a.	TRUE	-0.5145	0.1483	0.2702	TRUE	-1.19	0.004336	0.0123	TRUE	0.08469	0.6693	0.7439	TRUE	-0.5865	0.06853	0.1028		63.04	56.83	57.92	50.23	66.82	133.4	209.1	123.8	84.03	131.6	99.45
EBESCG00000009052	insA-6	Sigma70	TRUE	0.04938	0.9289	0.9591	TRUE	-0.5086	0.5372	0.6653	TRUE	-0.02358	0.9361	0.9501	TRUE	-0.2935	0.5662	0.6393		27.14	19.28	18.62	17.3	28.27	50.03	13.68	38.99	35.24	36.43	22.29
EBESCG00000010551	insA-6	Sigma70	TRUE	-0.4447	0.3134	0.4747	TRUE	-1.253	0.02694	0.06123	TRUE	-0.2071	0.3734	0.4614	TRUE	-1.285	0.0004957	0.001061		33.27	40.6	25.51	29.58	31.7	122.7	62.53	95.74	112	70.37	73.73
EBESCG00000010501	insA-7	Sigma70	TRUE	0.4009	0.3159	0.477	TRUE	1.355	0.003609	0.01047	TRUE	0.6228	0.0001671	0.0004536	TRUE	1.583	7.659e-13	3.303e-12		279.3	244.6	356.5	311.4	426.6	187	84.03	60.2	133.7	135	176.6
EBESCG00000010409	insB-2	n.a.	TRUE	0.176	0.5254	0.6713	TRUE	0.2636	0.4447	0.5813	TRUE	0.1254	0.4078	0.4953	TRUE	0.3025	0.1838	0.246		218	188.8	182.7	198.1	222.7	206.1	166.1	179.4	207.8	230.2	149.2
EBESCG00000010111	insB-2	n.a.	TRUE	0.02581	0.935	0.9623	TRUE	0.1695	0.6214	0.7336	TRUE	-0.05245	0.7407	0.8032	TRUE	-0.02637	0.9153	0.9358		173.4	166.4	128.3	151.8	165.3	173.9	162.2	159.4	167.2	227.7	149.2
EBESCG00000010647	insB-4	n.a.	TRUE	-0.5355	0.002846	0.009148	TRUE	-0.1801	0.4926	0.6241	TRUE	-0.5335	8.372e-06	2.748e-05	TRUE	-0.08993	0.629	0.6927		549.9	524.7	348.2	320.4	339.3	726.6	680	600.3	366	521.6	401.2
EBESCG00000009708	insB-6	Sigma70	TRUE	-0.2115	0.5647	0.703	TRUE	-0.0209	0.963	0.978	TRUE	-0.4492	0.0116	0.02244	TRUE	-0.2276	0.4933	0.5682		90.19	90.32	59.99	53.58	67.68	107.2	74.25	111.8	100.3	98.52	54.87
EBESCG00000012244	insB-6	Sigma70	TRUE	-0.3292	0.3246	0.4864	TRUE	-0.2144	0.5649	0.6878	TRUE	-0.2881	0.07339	0.1156	TRUE	-0.4846	0.07284	0.1086		125.2	142.1	102.7	89.86	105.4	195.3	148.5	160.5	185.2	201.2	113.2
EBESCG00000011285	insC-3	n.a.	TRUE	-0.7119	0.1367	0.2524	TRUE	0.7209	0.1354	0.2364	TRUE	0.03411	0.8453	0.8842	TRUE	1.45	0.0002962	0.0006523		89.31	81.19	68.95	83.16	85.67	60.75	52.76	55.04	20.78	34.77	51.44
EBESCG00000010511	insC-3	n.a.	TRUE	-0.2566	0.5314	0.6757	TRUE	0.6693	0.07721	0.1501	TRUE	0.09031	0.5297	0.619	TRUE	1.181	4.099e-06	1.065e-05		144.5	139	137.9	136.7	135.4	91.72	121.2	86.57	81.32	65.41	72.02
EBESCG00000012081	insC-3	n.a.	TRUE	-0.5451	0.2493	0.399	TRUE	0.5565	0.2743	0.4101	TRUE	0.2077	0.2363	0.3141	TRUE	0.964	0.005821	0.01074		84.06	72.06	73.09	85.39	87.39	63.13	46.9	60.77	44.28	38.91	72.02
EBESCG00000010223	insC-3	n.a.	TRUE	-0.3483	0.3649	0.529	TRUE	0.5038	0.2268	0.3541	TRUE	0.3447	0.02078	0.03799	TRUE	1.146	2.722e-05	6.605e-05		125.2	112.7	137.2	136.7	137.1	90.53	84.03	98.04	65.96	65.41	96.02
EBESCG00000011214	insC-3	n.a.	TRUE	-0.1914	0.6755	0.7916	TRUE	0.466	0.3463	0.4837	TRUE	0.2658	0.1232	0.1799	TRUE	1.576	4.196e-06	1.088e-05		78.8	79.16	82.05	98.23	75.39	58.37	54.71	71.66	32.53	29.81	42.87
EBESCG00000011956	insC-3	n.a.	TRUE	-0.1695	0.6823	0.7961	TRUE	0.3214	0.4003	0.5388	TRUE	0.2105	0.1541	0.2182	TRUE	1.097	0.0001309	0.0002982		132.2	121.8	129.6	136.2	133.6	109.6	140.7	92.3	60.54	67.06	101.2
EBESCG00000010542	insD-3	n.a.	TRUE	-0.2868	0.4488	0.6058	TRUE	0.724	0.06873	0.136	TRUE	0.04257	0.7741	0.8281	TRUE	1.101	1.636e-05	4.045e-05		163.7	139	137.2	141.8	145.6	115.5	89.89	92.88	72.29	80.31	87.45
EBESCG00000010923	insD-3	n.a.	TRUE	-0.106	0.784	0.869	TRUE	0.6464	0.1403	0.2433	TRUE	0.2135	0.1829	0.2521	TRUE	1.278	1.792e-05	4.415e-05		157.6	135	153.1	140.1	169.6	129.8	68.39	99.76	51.5	82.79	97.74
EBESCG00000009416	insD-3	n.a.	TRUE	-0.3841	0.2946	0.4529	TRUE	0.6291	0.08318	0.1587	TRUE	0.4273	0.002347	0.005255	TRUE	1.514	1.131e-09	3.938e-09		161.1	158.3	198.6	188.1	197	114.3	125.1	103.2	67.77	94.39	84.02
EBESCG00000009310	insD-3	n.a.	TRUE	-0.2225	0.5224	0.6694	TRUE	0.553	0.1412	0.2444	TRUE	0.08355	0.5535	0.6411	TRUE	0.8906	0.0004203	0.0009081		175.1	169.5	164.1	161.9	170.5	153.7	113.3	115.2	85.84	126.7	109.7
EBESCG00000012094	insD-3	n.a.	TRUE	-0.2859	0.4242	0.5832	TRUE	0.5454	0.1102	0.199	TRUE	0.1753	0.2189	0.2942	TRUE	1.023	3.524e-05	8.474e-05		192.6	179.6	174.4	199.3	197	148.9	148.5	124.4	89.45	117.6	133.7
EBESCG00000010421	insD-3	n.a.	TRUE	-0.3011	0.3802	0.5446	TRUE	0.4898	0.1451	0.2492	TRUE	-0.03498	0.8053	0.8544	TRUE	0.9221	0.0004672	0.001004		221.5	195.9	185.5	174.7	194.5	179.9	175.9	137	87.65	114.3	154.3
EBESCG00000013108	insD-7	n.a.	TRUE	-0.2276	0.5712	0.7074	TRUE	0.4283	0.3497	0.4867	TRUE	-0.1328	0.4105	0.4981	TRUE	0.679	0.0226	0.03739		127	104.5	104.8	89.86	93.38	108.4	62.53	102.6	56.93	77	84.02
EBESCG00000009492	insE-5	n.a.	TRUE	0.2535	0.4917	0.6466	TRUE	1.301	0.001256	0.004038	TRUE	0.3702	0.007706	0.01544	TRUE	1.306	1.178e-07	3.463e-07		168.1	178.6	206.2	196.5	205.6	89.34	66.44	72.24	130.1	79.48	87.45
EBESCG00000009693	insE-5	n.a.	TRUE	0.2169	0.6282	0.7515	TRUE	1.289	0.003941	0.01134	TRUE	0.4624	0.00267	0.005898	TRUE	1.55	2.375e-08	7.388e-08		123.5	109.6	140.7	160.7	133.6	40.5	60.58	56.76	49.7	70.37	58.3
EBESCG00000012848	insE-5	n.a.	TRUE	0.394	0.2951	0.4536	TRUE	1.258	0.001747	0.005462	TRUE	0.2333	0.1012	0.1525	TRUE	1.042	4.909e-05	0.0001163		164.6	160.4	187.6	169.7	161.1	63.13	72.3	85.42	88.55	86.93	132
EBESCG00000011325	insE-5	n.a.	TRUE	0.1993	0.6809	0.7949	TRUE	1.121	0.0176	0.04237	TRUE	0.6084	0.0001397	0.0003829	TRUE	1.464	3.24e-08	1e-07		113	91.34	140	137.9	147.4	42.88	74.25	43.57	57.83	66.24	61.73
EBESCG00000010951	insE-5	n.a.	TRUE	0.4707	0.2871	0.4448	TRUE	1.026	0.03651	0.07928	TRUE	0.6911	1.289e-05	4.131e-05	TRUE	1.204	8.541e-05	0.0001975		103.3	88.29	153.1	138.4	129.4	48.84	44.94	57.9	48.79	72.86	101.2
EBESCG00000011581	insF-5	n.a.	TRUE	-0.4148	0.08347	0.1698	TRUE	0.4128	0.2194	0.3447	TRUE	-0.0147	0.9099	0.9307	TRUE	0.6413	0.0007626	0.001597		320.5	307.5	279.3	269.6	295.6	265.6	205.2	289.5	205.1	237.6	209.2
EBESCG00000010855	insF-5	n.a.	TRUE	-0.8211	0.01681	0.04386	TRUE	0.3269	0.3555	0.4928	TRUE	0.1696	0.3468	0.4341	TRUE	1.193	3.192e-06	8.376e-06		222.4	158.3	171	187	224.5	164.4	152.4	177.2	83.13	113.4	111.5
EBESCG00000012836	insF-5	n.a.	TRUE	-0.4212	0.1492	0.2715	TRUE	0.3036	0.3688	0.5075	TRUE	-0.01199	0.9392	0.952	TRUE	0.7632	0.003583	0.006822		301.2	220.2	215.1	235	252.7	244.2	205.2	237.4	115.7	160.6	226.3
EBESCG00000012790	insF-5	n.a.	TRUE	-0.5938	0.06724	0.1416	TRUE	0.2484	0.4871	0.6201	TRUE	0.2858	0.09342	0.1424	TRUE	1.154	4.858e-06	1.254e-05		195.3	161.4	182.7	178.6	230.5	173.9	142.6	170.3	91.26	124.2	104.6
EBESCG00000011947	insF-5	n.a.	TRUE	-1.227	0.0001062	0.000447	TRUE	-0.1525	0.667	0.7677	TRUE	-0.06127	0.6975	0.7657	TRUE	1.453	1.145e-06	3.099e-06		286.3	227.3	197.9	221	250.2	374	238.4	307.3	59.64	132.5	101.2
EBESCG00000012702	insG	Sigma70	TRUE	-0.8052	0.0007879	0.002861	TRUE	0.2098	0.4722	0.6057	TRUE	-0.2203	0.09185	0.1403	TRUE	0.8114	0.0001519	0.0003437		396.6	378.5	338.6	285.2	279.3	346.6	353.7	396.7	176.2	187.9	260.6
EBESCG00000012307	insH-5	Sigma32	TRUE	0.56	0.1545	0.2794	TRUE	1.8	5.708e-07	3.275e-06	TRUE	0.8103	1.84e-10	1.032e-09	TRUE	1.891	4.153e-20	2.684e-19		309.1	280.1	494.4	449.3	459.2	57.17	119.2	106.6	148.2	190.4	111.5
EBESCG00000011173	insH-6	Sigma28	TRUE	0.4754	0.005983	0.01771	TRUE	0.8443	0.000707	0.002427	TRUE	0.673	1.27e-09	6.497e-09	TRUE	0.9578	2.625e-11	1.016e-10		790.7	803.8	1227	1113	1107	445.5	523.7	499.4	609	722	811
EBESCG00000012424	insH-7	Sigma70	TRUE	0.1964	0.2191	0.3612	TRUE	0.7258	0.004366	0.01238	TRUE	0.6231	8.497e-09	3.964e-08	TRUE	0.9257	4.378e-15	2.162e-14		879.1	903.2	1308	1223	1191	567	562.8	634.1	763.5	795.7	805.9
EBESCG00000012341	insH-7	Sigma70	TRUE	0.3216	0.04094	0.0941	TRUE	0.7197	0.004161	0.01187	TRUE	0.7036	9.817e-11	5.632e-10	TRUE	1.098	9.003e-21	6.047e-20		938.6	845.4	1352	1321	1267	559.8	584.3	632.9	701.2	786.5	730.4
EBESCG00000011769	insH-7	Sigma70	TRUE	0.3117	0.03682	0.08597	TRUE	0.7095	0.003868	0.01115	TRUE	0.6882	5.538e-10	2.938e-09	TRUE	1.108	2.296e-20	1.504e-19		950	847.4	1363	1281	1283	599.1	609.7	599.7	714.7	779.9	701.3
EBESCG00000012445	insH-7	Sigma70	TRUE	0.3484	0.02696	0.06606	TRUE	0.6965	0.00384	0.01108	TRUE	0.6799	2.172e-09	1.08e-08	TRUE	1.065	6.192e-18	3.639e-17		948.3	842.3	1371	1245	1274	530.1	674.2	628.4	716.5	806.4	716.7
EBESCG00000012829	insH-7	Sigma70	TRUE	0.3664	0.01507	0.03983	TRUE	0.6813	0.007157	0.01934	TRUE	0.7427	8.014e-12	5.155e-11	TRUE	1.098	5.93e-20	3.82e-19		903.6	845.4	1367	1302	1299	565.8	574.5	645.6	722.9	766.7	747.6
EBESCG00000012556	insH-7	Sigma70	TRUE	0.2475	0.1118	0.2149	TRUE	0.6644	0.004691	0.01316	TRUE	0.6728	3.535e-10	1.933e-09	TRUE	1.043	1.467e-18	8.836e-18		908	842.3	1303	1267	1214	545.5	701.5	592.8	726.5	789.9	694.4
EBESCG00000009798	insH-7	Sigma70	TRUE	0.2474	0.1019	0.2	TRUE	0.6341	0.008523	0.02262	TRUE	0.7229	1.043e-10	5.976e-10	TRUE	1.166	4.853e-21	3.301e-20		906.2	852.5	1352	1257	1325	605.1	646.8	617.5	692.1	765	655
EBESCG00000011788	insH-7	Sigma70	TRUE	0.2843	0.03953	0.09129	TRUE	0.4278	0.06047	0.1223	TRUE	0.6807	2.047e-09	1.024e-08	TRUE	0.7634	5.164e-09	1.703e-08		1395	1253	1959	1811	1981	1105	1090	1045	1194	1344	1552
EBESCG00000010789	insH-7	Sigma70	TRUE	0.3354	0.01241	0.03362	TRUE	0.4077	0.0783	0.1516	TRUE	0.6588	1.044e-08	4.816e-08	TRUE	0.6844	2.528e-07	7.19e-07		1446	1245	2011	1809	1936	1147	1104	1083	1227	1473	1619
EBESCG00000011106	insH-7	Sigma70	TRUE	0.2116	0.137	0.2527	TRUE	0.288	0.2014	0.3227	TRUE	0.6469	5.114e-09	2.453e-08	TRUE	0.7678	6.321e-12	2.537e-11		1008	1007	1526	1393	1359	770.7	1045	932.2	1006	1047	975.6
EBESCG00000009350	insI-2	n.a.	TRUE	0.6148	3.622e-06	1.888e-05	TRUE	1.467	5.531e-14	7.129e-13	TRUE	0.3519	0.01703	0.0319	TRUE	1.212	4.716e-13	2.078e-12		6378	7924	9422	8215	7171	2908	2771	2827	3416	4393	5036
EBESCG00000009923	insI-2	n.a.	TRUE	0.5613	1.481e-06	8.056e-06	TRUE	1.395	7.461e-12	7.791e-11	TRUE	0.3398	0.02856	0.05036	TRUE	1.239	4.281e-13	1.896e-12		7323	9355	10960	9695	8054	3665	3390	3375	3942	4896	5739
EBESCG00000012912	insI-3	Sigma70	TRUE	0.6447	1.225e-07	7.495e-07	TRUE	1.368	3.097e-12	3.357e-11	TRUE	0.3584	0.02429	0.04368	TRUE	1.058	7.789e-10	2.747e-09		6032	7862	9415	8059	6754	3037	2939	2890	3773	4559	5617
EBESCG00000013024	insJ	Sigma24	TRUE	0.04917	0.9386	0.9646	TRUE	-0.9545	0.3059	0.4422	TRUE	0.3279	0.2799	0.3636	TRUE	-0.6109	0.2597	0.3316		15.76	15.22	20	17.3	15.42	55.98	9.77	27.52	46.08	34.77	15.43
EBESCG00000011345	insK	Sigma24	TRUE	-0.2579	0.6121	0.741	TRUE	-1.581	0.04614	0.09707	TRUE	0.7155	0.03404	0.05888	TRUE	-0.5745	0.3418	0.4194		13.13	10.15	15.86	15.63	22.27	40.5	42.99	33.25	30.72	52.16	12
EBESCG00000011639	insL-2	Sigma28	TRUE	-0.5775	4.467e-06	2.298e-05	TRUE	-0.9156	0.0001056	0.0004238	TRUE	0.1014	0.3608	0.4478	TRUE	-0.3297	0.005871	0.01082		753	713.5	745.4	711.6	676.8	1521	1518	1513	1183	1018	1039
EBESCG00000009717	insL-2	Sigma28	TRUE	-0.565	9.301e-06	4.522e-05	TRUE	-0.944	6.586e-05	0.0002742	TRUE	0.1413	0.2209	0.2964	TRUE	-0.2036	0.09479	0.1374		724.1	625.2	707.5	682.6	628.8	1431	1466	1385	1024	893.3	889.9
EBESCG00000012874	insL-2	Sigma28	TRUE	-0.5011	4.047e-05	0.0001794	TRUE	-0.9666	3.07e-05	0.0001357	TRUE	0.1206	0.2839	0.3678	TRUE	-0.2794	0.02169	0.03597		734.6	648.5	697.1	706	636.5	1440	1575	1455	1057	1025	901.9
EBESCG00000011086	insL-2	Sigma28	TRUE	-0.5857	9.828e-06	4.746e-05	TRUE	-0.9731	2.053e-05	9.393e-05	TRUE	0.1449	0.2108	0.2845	TRUE	-0.1726	0.1763	0.2371		681.2	657.6	721.9	692.1	593.7	1379	1571	1407	1017	866.9	847
EBESCG00000013093	insM	n.a.	TRUE	0.9476	1.667e-08	1.113e-07	TRUE	1.986	1.459e-11	1.487e-10	TRUE	0.2211	0.2338	0.3114	TRUE	1.112	2.73e-09	9.174e-09		1213	1758	1961	1571	1183	415.7	326.3	469	712	820.5	1087
EBESCG00000011562	insN-1	Sigma38	TRUE	0.9632	2.918e-07	1.719e-06	TRUE	1.651	1.247e-08	8.89e-08	TRUE	0.1722	0.422	0.5102	TRUE	1.116	1.209e-09	4.189e-09		666.3	1092	1123	939.3	637.4	307.3	320.5	297	460.8	488.5	548.7
EBESCG00000009236	insN-2	n.a.	TRUE	-0.1564	0.5826	0.7177	TRUE	-0.3751	0.26	0.3937	TRUE	-0.01737	0.9092	0.9305	TRUE	-0.07996	0.7405	0.7916		168.1	137	144.8	130.6	135.4	196.5	289.2	184.6	209.6	186.3	125.2
EBESCG00000012999	insO-1	Sigma38	TRUE	-0.1729	0.5251	0.6711	TRUE	0.3883	0.1865	0.303	TRUE	0.2429	0.08675	0.1337	TRUE	0.7722	0.0002064	0.0004611		302.1	310.6	377.9	297.5	308.4	241.8	314.6	228.8	272	175.5	252.1
EBESCG00000011384	insO-2	n.a.	TRUE	0.07868	0.8861	0.9381	TRUE	0.3474	0.598	0.7149	TRUE	0.5332	0.007083	0.01431	TRUE	0.8855	0.04758	0.07407		54.29	38.57	62.06	58.05	65.11	57.17	29.31	30.96	18.07	52.99	49.73
EBESCG00000013097	insZ	n.a.	TRUE	-1.03	0.002662	0.0086	TRUE	-0.8484	0.01274	0.03204	TRUE	-0.8048	4.393e-07	1.675e-06	TRUE	-0.5488	0.1329	0.1852		126.1	136	66.88	64.74	72.82	248.9	279.4	252.8	95.78	190.4	70.3
EBESCG00000010948	int	n.a.	FALSE	NA	1	NA	FALSE	0	1	NA	FALSE	0	1	NA	FALSE	0	1	NA		0	0	0	0	0	0	0	0	0	0	0
EBESCG00000012412	intB	n.a.	TRUE	-0.05607	0.75	0.8435	TRUE	0.1827	0.4696	0.6036	TRUE	0.04734	0.6824	0.7538	TRUE	0.2498	0.1163	0.1646		795.9	785.5	767.4	695.4	753.1	799.3	709.3	769.4	831.3	573.8	855.6
EBESCG00000009917	intD	Sigma24	TRUE	0.07346	0.7059	0.814	TRUE	0.111	0.6563	0.7599	TRUE	-0.06961	0.5274	0.6172	TRUE	-0.06419	0.7373	0.789		910.6	900.2	840.5	763	736.8	905.3	848.1	986.1	819.5	785.7	1344
EBESCG00000009001	intF	n.a.	TRUE	-0.3152	0.1187	0.226	TRUE	0.3909	0.139	0.2414	TRUE	0.5895	8.009e-07	2.985e-06	TRUE	1.359	8.035e-20	5.138e-19		593.6	567.3	867.4	794.2	708.5	530.1	525.6	412.2	346.1	405.7	360.1
EBESCG00000013103	intG	n.a.	TRUE	-0.6438	0.3183	0.4791	TRUE	-1.972	0.0554	0.1137	TRUE	0.1243	0.7646	0.8224	TRUE	-0.469	0.6156	0.6814		12.26	5.074	9.653	10.05	5.997	70.28	31.27	10.89	18.07	24.01	0
EBESCG00000012638	intR	Sigma24	TRUE	0.1311	0.5417	0.6838	TRUE	-1.369	0.0001104	0.0004412	TRUE	-0.5037	0.003553	0.007651	TRUE	-2.041	3.029e-22	2.204e-21		144.5	147.2	107.6	77.02	95.95	452.6	328.3	436.9	440.9	447.9	502.4
EBESCG00000009323	intS	Sigma70	TRUE	-0.2503	0.3456	0.5092	TRUE	-0.3987	0.1779	0.2917	TRUE	0.7505	5.69e-08	2.404e-07	TRUE	0.5481	0.006343	0.01163		247.8	243.6	422.7	352.2	347	300.2	486.6	313	257.5	284	387.5
EBESCG00000011591	intZ	Sigma24	TRUE	0.1062	0.6008	0.7317	TRUE	0.1152	0.6741	0.7733	TRUE	-0.358	0.002014	0.004587	TRUE	-0.3974	0.0129	0.02224		473.7	468.9	339.2	341.6	316.1	533.6	521.7	389.3	484.3	519.1	583
EBESCG00000009731	iraM	Sigma70	TRUE	0.1254	0.8513	0.9172	TRUE	-1.91	0.1179	0.2106	TRUE	0.4932	0.3677	0.4553	TRUE	-1.995	0.01413	0.02419		2.627	6.089	4.827	5.581	5.997	8.338	41.04	11.47	10.84	19.87	49.73
EBESCG00000011874	iraP	Sigma70	TRUE	0.3557	0.1775	0.3091	TRUE	0.8917	0.006225	0.01705	TRUE	0.248	0.08265	0.1285	TRUE	0.7473	3.172e-05	7.663e-05		438.7	441.5	507.5	404.6	505.5	335.9	252.1	192.1	412	308.8	300.1
EBESCG00000013140	IS061	n.a.	TRUE	-1.638	0.00266	0.0086	TRUE	-1.636	0.007514	0.02019	TRUE	0.07837	0.7881	0.8405	TRUE	0.3168	0.6127	0.6798		17.51	24.36	21.38	16.19	23.13	67.89	97.7	56.18	9.939	17.39	32.58
EBESCG00000013128	IS102	n.a.	TRUE	-0.1947	0.7981	0.8788	TRUE	1.981	0.06623	0.1317	TRUE	-0.6906	0.005003	0.01043	TRUE	1.698	0.01178	0.02044		45.53	78.15	39.99	32.93	29.99	42.88	0	4.587	17.17	19.04	0
EBESCG00000013159	IS128	n.a.	TRUE	-0.2597	0.4358	0.5928	TRUE	-2.392	1.188e-07	7.424e-07	TRUE	-0.7411	0.004807	0.01006	TRUE	-2.877	7.5e-15	3.659e-14		33.27	27.4	14.48	18.98	15.42	185.8	179.8	161.7	185.2	154.8	96.02
EBESCG00000012227	iscA	Sigma24	TRUE	-0.1503	0.06675	0.1407	TRUE	-1.384	1.7e-10	1.555e-09	TRUE	0.4092	0.0008131	0.001998	TRUE	-0.8503	5.101e-12	2.057e-11		3343	3863	4364	4649	3978	10210	11010	9932	10030	8757	9475
EBESCG00000010497	iscR	Sigma70	TRUE	-0.4692	9.579e-05	0.0004059	TRUE	-2.651	1.389e-36	6.275e-35	TRUE	0.3847	0.0004838	0.001218	TRUE	-1.8	2.405e-48	5.094e-47		877.3	779.4	980.5	987.3	965.5	5866	5811	5475	4918	4139	3309
EBESCG00000009989	iscS	Sigma70	TRUE	-0.1156	0.1385	0.255	TRUE	-1.565	2.884e-05	0.0001284	TRUE	0.4906	8.928e-05	0.000252	TRUE	-0.9729	1.012e-09	3.531e-09		7766	7415	9505	9522	9855	25000	25400	23740	25230	22380	20990
EBESCG00000009755	iscU	Sigma70	TRUE	-0.1943	0.06575	0.1393	TRUE	-1.374	4.793e-08	3.184e-07	TRUE	0.5462	1.032e-05	3.34e-05	TRUE	-0.5965	5.29e-05	0.0001251		4055	4515	6009	5915	5070	13190	11930	11410	11980	10870	8217
EBESCG00000012514	ispA	Sigma70	TRUE	0.04092	0.6995	0.8099	TRUE	-0.8296	0.0008299	0.002789	TRUE	0.3322	0.003349	0.00725	TRUE	-0.559	4.233e-06	1.097e-05		999.9	897.2	1052	1192	995.5	1901	1714	1899	1728	2081	1936
EBESCG00000009606	ispB	n.a.	TRUE	-0.1189	0.2901	0.4486	TRUE	-0.1254	0.5094	0.6394	TRUE	0.3337	0.004806	0.01006	TRUE	0.3489	0.01013	0.0178		2798	2524	2992	2887	3200	3197	3320	3070	2439	2980	3172
EBESCG00000010032	ispD	n.a.	TRUE	-0.3035	0.03848	0.08925	TRUE	-0.819	0.0001835	0.000703	TRUE	-0.2338	0.04023	0.06809	TRUE	-0.7545	1.304e-09	4.499e-09		891.4	799.7	639.9	648	662.2	1479	2032	1496	1358	1427	1181
EBESCG00000012054	ispE	Sigma28	TRUE	0.4187	0.0001213	0.0005048	TRUE	-0.5255	0.02355	0.05435	TRUE	0.216	0.03907	0.0663	TRUE	-0.6799	3.739e-10	1.348e-09		1184	1167	1226	1244	1232	1774	1835	1955	2370	2228	2563
EBESCG00000012911	ispF	Sigma28	TRUE	-0.02825	0.8459	0.9126	TRUE	-0.6718	0.00475	0.01329	TRUE	0.152	0.1745	0.2432	TRUE	-0.4645	0.0003629	0.0007921		626.9	656.6	647.5	650.2	635.7	1135	1159	1081	1271	995.2	958.5
EBESCG00000012438	ispG	Sigma24	TRUE	0.1078	0.1674	0.297	TRUE	-0.4418	0.03216	0.0713	TRUE	0.1478	0.216	0.2908	TRUE	-0.3938	0.001244	0.002536		4974	4719	4681	4780	5077	7622	6945	7041	8277	7554	7274
EBESCG00000010926	ispH	Sigma32	TRUE	-0.1956	0.04022	0.09259	TRUE	-0.7557	0.0007623	0.002588	TRUE	0.1134	0.2738	0.3572	TRUE	-0.4387	8.006e-06	2.033e-05		1698	1654	1591	1684	1639	3212	2880	3169	2839	2558	2651
EBESCG00000010977	ispU	n.a.	TRUE	0.05024	0.5284	0.6742	TRUE	-1.121	4.04e-09	3.069e-08	TRUE	-0.1205	0.3052	0.3914	TRUE	-1.302	1.553e-27	1.448e-26		2022	2326	1912	1960	1559	4907	5399	5324	5494	5573	5070
EBESCG00000010252	ispZ	n.a.	TRUE	0.3276	0.01658	0.04342	TRUE	-0.6059	0.01222	0.03085	TRUE	0.1561	0.1828	0.252	TRUE	-0.7302	9.283e-08	2.756e-07		697	631.3	730.9	661.9	615.1	1135	1108	1082	1595	1324	1104
EBESCG00000102354	istR	n.a.	TRUE	-0.008143	0.9912	0.994	TRUE	-0.5867	0.6615	0.7639	TRUE	-0.05056	0.9001	0.9248	TRUE	-0.3811	0.5908	0.6607		14.01	11.16	15.86	5.581	12.85	48.84	0	8.6	13.55	18.21	22.29
EBESCG00000009802	ivbL	Sigma70	TRUE	-0.1267	0.4464	0.6034	TRUE	-0.2635	0.2499	0.3818	TRUE	0.7282	4.059e-08	1.753e-07	TRUE	0.576	0.0001661	0.0003736		882.6	722.6	1175	1114	1312	1030	1270	923.6	802.4	1115	992.8
EBESCG00000012452	ivy	Sigma32	TRUE	-2.1	1.148e-12	1.122e-11	TRUE	0.6297	0.03981	0.08531	TRUE	-0.706	4.212e-08	1.815e-07	TRUE	2.215	7.049e-19	4.327e-18		613.8	554.1	300.6	319.8	351.3	501.5	338.1	383	64.15	107.6	78.87
EBESCG00000012492	katE	Sigma38	TRUE	-2.512	1.128e-64	6.962e-63	TRUE	-0.5785	0.01438	0.03548	TRUE	-1.691	1.268e-49	5.447e-48	TRUE	0.2451	0.1424	0.1966		1221	1199	325.5	375.1	313.6	1820	1938	2175	375.9	311.3	348.1
EBESCG00000009958	katG	Sigma70	TRUE	0.4372	0.001332	0.004689	TRUE	3.87	3.505e-26	9.229e-25	TRUE	-0.2197	0.1014	0.1528	TRUE	3.243	1.644e-55	4.396e-54		34280	34410	25690	28810	25520	2667	2312	2693	2941	3001	4216
EBESCG00000012852	kbaY	Sigma70	TRUE	-0.2277	0.7086	0.816	TRUE	-0.1583	0.8271	0.8907	TRUE	0.4617	0.07465	0.1174	TRUE	0.642	0.233	0.3014		34.15	23.34	27.58	40.74	40.27	42.88	42.99	22.36	15.36	46.36	20.58
EBESCG00000012159	kbaZ	Sigma70	TRUE	-1.505	0.0005515	0.00205	TRUE	-1.01	0.03103	0.06916	TRUE	0.7523	3.916e-05	0.0001185	TRUE	1.239	0.0004268	0.0009216		51.66	47.7	80.67	73.11	74.53	76.23	164.1	103.2	32.53	34.77	51.44
EBESCG00000012440	kbl	Sigma70	TRUE	0.5699	4.471e-10	3.468e-09	TRUE	-0.3621	0.1508	0.2569	TRUE	1.175	1.574e-10	8.876e-10	TRUE	0.2278	0.1364	0.1894		4485	7260	12350	12420	11260	7827	8113	8923	12280	11060	13730
EBESCG00000009397	kch	Sigma54	TRUE	0.8188	0.07862	0.1615	TRUE	1.3	0.01569	0.03838	TRUE	0.5354	0.001079	0.002588	TRUE	0.9582	0.0009328	0.001931		74.43	88.29	111.7	103.8	103.7	35.73	37.13	35.55	59.64	58.78	82.3
EBESCG00000013099	kch	Sigma54	TRUE	0.4541	0.06658	0.1405	TRUE	1.266	2.537e-05	0.0001139	TRUE	0.381	0.001491	0.003487	TRUE	1.318	4.337e-19	2.689e-18		621.7	537.9	737.8	687.6	623.7	285.9	230.6	266.6	341.6	305.5	348.1
EBESCG00000012385	kdgK	n.a.	TRUE	-0.4137	0.004922	0.0148	TRUE	1.569	2.095e-12	2.294e-11	TRUE	-0.7768	3.243e-14	2.557e-13	TRUE	1.24	1.424e-22	1.054e-21		2439	2541	1272	1351	1318	949.3	924.3	888.6	618.1	727.8	665.3
EBESCG00000010746	kdgR	Sigma24	TRUE	0.1136	0.3814	0.5455	TRUE	0.3645	0.1942	0.3136	TRUE	0.1701	0.3068	0.3928	TRUE	0.3687	0.002891	0.005581		972.8	1569	1349	1258	1273	1043	973.1	1209	1092	1203	1332
EBESCG00000011770	kdgT	n.a.	TRUE	-0.8385	0.005196	0.01557	TRUE	-0.6951	0.04156	0.08852	TRUE	0.02153	0.8966	0.9226	TRUE	0.1887	0.468	0.544		141	199.9	153.8	165.2	148.2	222.7	400.6	309	140.1	222.7	126.9
EBESCG00000010696	kdpA	Sigma70	TRUE	1.148	0.1234	0.2322	TRUE	1.424	0.2615	0.3958	TRUE	-0.06197	0.8593	0.8942	TRUE	-0.3993	0.5369	0.6102		14.01	13.19	13.79	8.93	13.71	7.147	0	7.453	27.11	12.42	18.86
EBESCG00000010735	kdpB	Sigma70	TRUE	0.9957	0.1354	0.2506	TRUE	1.21	0.2203	0.3457	TRUE	0.5457	0.004576	0.009625	TRUE	0.6301	0.09825	0.1419		46.41	43.64	53.78	65.3	59.11	34.54	0	23.51	33.43	43.88	63.44
EBESCG00000009049	kdpC	Sigma70	TRUE	-0.7319	0.3045	0.465	TRUE	0.5718	0.3784	0.5173	TRUE	-0.5121	0.031	0.05424	TRUE	1.708	0.0376	0.05996		71.8	48.71	41.37	30.14	45.41	52.41	19.54	53.89	5.421	35.6	0
EBESCG00000012026	kdpD	n.a.	TRUE	0.2454	0.2744	0.4293	TRUE	0.8159	0.01034	0.02666	TRUE	0.1046	0.3709	0.4588	TRUE	0.7311	1.472e-06	3.948e-06		523.6	517.6	498.5	510.7	508.9	376.4	254	323.9	351.5	383.3	368.7
EBESCG00000011454	kdpE	Sigma70	TRUE	0.08267	0.8368	0.9053	TRUE	0.4192	0.3436	0.4806	TRUE	-0.08872	0.5757	0.6597	TRUE	0.3521	0.2625	0.3343		131.3	106.6	97.91	100.5	107.1	102.4	70.35	111.2	61.44	121.7	104.6
EBESCG00000009510	kdpF	Sigma70	FALSE	0.3281	0.4786	NA	FALSE	3.815	0.07868	NA	FALSE	0.08331	0.9306	NA	FALSE	-0.4568	0.7621	NA		0	3.045	0.6895	1.116	2.57	0	0	0	7.229	0	0
EBESCG00000010661	kdsA	Sigma70	TRUE	-0.5282	1.564e-12	1.518e-11	TRUE	-0.01465	0.9412	0.9649	TRUE	-0.06968	0.5477	0.6355	TRUE	0.4519	7.123e-05	0.0001666		5728	5430	5071	4972	4382	6368	5989	6151	4147	4266	4292
EBESCG00000012539	kdsB	Sigma70	TRUE	0.4943	8.103e-05	0.0003458	TRUE	0.9372	5.768e-05	0.0002439	TRUE	-0.1022	0.3411	0.4286	TRUE	0.3426	0.002536	0.004932		2685	2878	2332	2450	2247	1522	1452	1772	2332	2489	1860
EBESCG00000011178	kdsC	Sigma70	TRUE	0.2198	0.1163	0.2219	TRUE	0.5539	0.0212	0.04969	TRUE	-0.06515	0.5517	0.6391	TRUE	0.2621	0.03546	0.05697		1660	1520	1409	1309	1401	1157	1094	1288	1392	1203	1562
EBESCG00000012133	kdsD	Sigma70	TRUE	0.2999	0.02607	0.06436	TRUE	0.4593	0.04087	0.08727	TRUE	0.2323	0.0485	0.0805	TRUE	0.4095	0.0002297	0.0005098		1911	2079	2140	1950	2257	1308	1743	1762	1997	1793	1991
EBESCG00000009082	kdtA	n.a.	TRUE	0.6228	1.308e-09	9.588e-09	TRUE	-0.7676	0.002211	0.006724	TRUE	0.857	2.058e-11	1.253e-10	TRUE	-0.5026	5.835e-06	1.497e-05		1032	896.1	1589	1443	1697	1939	1667	1764	2721	2635	2742
EBESCG00000012387	kduD	n.a.	TRUE	-0.8843	0.001569	0.005421	TRUE	-0.1965	0.5575	0.6819	TRUE	-0.1697	0.3422	0.4296	TRUE	0.4201	0.07779	0.1154		188.3	227.3	133.8	175.8	191	182.2	359.6	266	169.9	143.2	138.9
EBESCG00000011378	kduI	Sigma70	TRUE	-0.8629	0.0002223	0.0008842	TRUE	-0.6016	0.06201	0.125	TRUE	-0.1658	0.206	0.279	TRUE	0.007717	0.9691	0.9764		232.9	242.6	201.3	189.2	184.2	393.1	338.1	439.7	266.6	211.1	212.6
EBESCG00000012751	kefA	n.a.	TRUE	0.4133	0.0002854	0.001113	TRUE	-0.4485	0.0545	0.1121	TRUE	0.04361	0.6907	0.76	TRUE	-0.8314	8.365e-12	3.326e-11		1557	1587	1467	1406	1518	2206	2235	2591	2921	2914	3592
EBESCG00000010241	kefB	n.a.	TRUE	-0.1847	0.345	0.5087	TRUE	1.178	1.424e-05	6.733e-05	TRUE	0.2426	0.02587	0.04621	TRUE	1.633	1.797e-32	2.061e-31		1238	1305	1358	1348	1372	694.4	498.3	626.1	463.5	541.5	584.7
EBESCG00000012699	kefC	Sigma32	TRUE	0.2242	0.3255	0.4874	TRUE	-0.8189	0.01526	0.03748	TRUE	0.7851	7.918e-10	4.159e-09	TRUE	-0.2243	0.2021	0.2668		263.6	245.6	391.7	395.2	404.4	594.4	388.9	469	688.5	428.9	571
EBESCG00000011393	kefF	Sigma32	TRUE	0.1886	0.6772	0.7922	TRUE	-0.1634	0.7666	0.8454	TRUE	0.4304	0.01166	0.02253	TRUE	0.1723	0.6082	0.6761		94.56	80.18	108.9	97.67	115.7	151.3	44.94	109.5	174.4	113.4	56.58
EBESCG00000011571	kefG	n.a.	TRUE	0.8801	0.004038	0.01248	TRUE	2.171	4.896e-11	4.765e-10	TRUE	0.6801	6.312e-09	2.994e-08	TRUE	2.041	3.174e-19	1.985e-18		838.8	727.7	1145	1088	1169	238.2	140.7	179.4	274.7	487.7	226.3
EBESCG00000012870	kgtP	Sigma28	TRUE	-0.4307	2.37e-14	2.67e-13	TRUE	-0.6231	0.2464	0.3773	TRUE	-0.04205	0.7552	0.814	TRUE	-0.2336	0.2017	0.2665		23970	25410	23640	21250	20180	42710	41180	41270	31470	30300	30510
EBESCG00000010913	kil	n.a.	FALSE	NA	1	NA	FALSE	0	1	NA	FALSE	0	1	NA	FALSE	0	1	NA		0	0	0	0	0	0	0	0	0	0	0
EBESCG00000010295	kilR	n.a.	FALSE	0.1087	0.8659	NA	FALSE	-1.919	0.3868	NA	TRUE	2.914	9.145e-05	0.0002572	TRUE	0.6381	0.6543	0.715		0.8756	1.015	6.895	6.698	7.71	11.91	0	0	0	0	17.15
EBESCG00000012740	kup	n.a.	TRUE	0.629	1.204e-06	6.619e-06	TRUE	-0.3502	0.143	0.2467	TRUE	0.4623	5.332e-05	0.0001572	TRUE	-0.5233	2.42e-06	6.388e-06		676	756.1	880.5	948.8	844.7	900.5	1051	1063	1594	1621	1418
EBESCG00000010829	lacA	Sigma70	TRUE	-1.28	0.0927	0.1846	TRUE	0.5118	0.6551	0.7591	TRUE	-0.1588	0.5487	0.6364	TRUE	2.785	0.0005632	0.001198		25.39	24.36	21.38	17.86	22.27	0	44.94	18.92	5.421	4.14	0
EBESCG00000010993	lacI	Sigma70	TRUE	-0.04014	0.8055	0.8846	TRUE	7.899	3.958e-15	5.607e-14	TRUE	-0.07382	0.668	0.743	TRUE	7.834	8.567e-98	9.397e-96		208200	259400	181500	216800	204300	1076	1299	908.7	937.9	1233	1008
EBESCG00000009230	lacY	Sigma70	TRUE	-0.2678	0.719	0.8219	TRUE	0.2223	0.8281	0.891	TRUE	0.2447	0.3934	0.4806	TRUE	1.001	0.1878	0.2506		16.64	28.42	19.31	25.12	27.42	21.44	1.954	34.4	9.036	30.63	1.715
EBESCG00000013060	lafU	n.a.	TRUE	0.8292	0.2754	0.4302	TRUE	2.335	0.081	0.1558	TRUE	-0.01051	0.9655	0.9726	TRUE	0.8108	0.2883	0.3616		29.77	32.48	24.13	28.46	31.7	0	0	17.2	18.07	38.09	0
EBESCG00000009732	lamB	Sigma70	TRUE	-6.395	1.739e-58	9.143e-57	TRUE	-3.871	4.55e-62	5.425e-60	TRUE	-1.663	9.519e-36	2.622e-34	TRUE	1.313	0.0001103	0.0002532		536.7	582.5	143.4	169.7	166.2	9200	8805	8925	107.5	91.07	30.86
EBESCG00000009778	lar	n.a.	TRUE	-0.03313	0.9596	0.9768	FALSE	-2.211	0.3369	NA	TRUE	3.585	5.911e-05	0.0001727	TRUE	1.271	0.3586	0.4371		0	1.015	4.827	5.581	8.567	8.338	0	0	0	0	10.29
EBESCG00000009122	ldcA	Sigma24	TRUE	0.3005	0.2432	0.3911	TRUE	0.2911	0.3192	0.4549	TRUE	0.4042	0.002438	0.005428	TRUE	0.3645	0.03662	0.0586		363.4	332.9	464.1	383.4	403.5	235.8	416.2	309.6	347	442.9	378.9
EBESCG00000009742	ldcC	Sigma38	TRUE	0.2828	0.1313	0.2446	TRUE	0.4892	0.1095	0.1979	TRUE	-0.8671	9.172e-11	5.285e-10	TRUE	-0.6205	3.97e-05	9.487e-05		742.5	829.2	367.5	457.7	341.8	667	457.3	678.2	789.7	718.7	656.7
EBESCG00000010401	ldhA	Sigma32	TRUE	0.6614	0.002386	0.007841	TRUE	4.024	1.765e-61	2.047e-59	TRUE	-1.532	2.379e-30	4.755e-29	TRUE	1.806	2.537e-29	2.542e-28		6608	7315	1968	2583	1985	356.1	453.3	588.2	792.4	896.7	555.6
EBESCG00000011799	ldrA	Sigma70	TRUE	-0.4632	0.083	0.169	TRUE	-0.2841	0.3627	0.5007	TRUE	0.0108	0.943	0.9546	TRUE	0.2121	0.3593	0.4376		264.4	275	286.8	252.3	197	284.7	371.3	424.8	350.6	217.7	198.9
EBESCG00000012215	ldrA	Sigma70	TRUE	-0.5948	0.0374	0.08694	TRUE	-0.3178	0.3328	0.4693	TRUE	-0.2008	0.2047	0.2775	TRUE	0.03718	0.8715	0.9023		186.5	209.1	141.4	184.2	138.8	218	293.1	303.9	219.6	167.2	159.5
EBESCG00000011909	ldrB	Sigma70	TRUE	-0.3415	0.4667	0.6237	TRUE	-0.6273	0.3498	0.4867	TRUE	-0.1479	0.599	0.68	TRUE	-0.4277	0.4268	0.5052		22.77	37.55	26.2	29.02	16.28	28.59	78.16	53.32	53.31	18.21	46.3
EBESCG00000011851	ldrD	n.a.	TRUE	1.076	0.04671	0.105	TRUE	2.585	1.914e-07	1.162e-06	TRUE	-0.5516	0.0002136	0.0005698	TRUE	0.9216	0.01526	0.02592		160.2	187.8	108.3	110	102.8	44.07	17.59	29.24	31.63	72.86	101.2
EBESCG00000009520	lepA	n.a.	TRUE	0.2424	0.00106	0.003773	TRUE	-1.764	5.693e-12	6.004e-11	TRUE	0.7134	1.665e-09	8.428e-09	TRUE	-1.284	1.726e-21	1.205e-20		3535	3146	4888	4966	4984	12550	11650	12960	15700	14270	13710
EBESCG00000009112	lepB	Sigma24	TRUE	0.2124	0.01851	0.04751	TRUE	-1.733	3.225e-18	5.514e-17	TRUE	0.6165	4.285e-08	1.843e-07	TRUE	-1.348	5.22e-32	5.816e-31		1445	1690	2187	2292	2040	5667	5833	5687	7501	6281	6279
EBESCG00000010142	leuS	n.a.	TRUE	0.2938	1.877e-05	8.708e-05	TRUE	-0.3345	0.1025	0.1875	TRUE	0.003574	0.9759	0.9816	TRUE	-0.6174	5.148e-07	1.428e-06		5407	5938	5127	5174	5115	7694	8000	7907	9901	9733	8932
EBESCG00000009980	leuS	n.a.	TRUE	0.3001	1.393e-05	6.563e-05	TRUE	-0.338	0.1003	0.1847	TRUE	-0.005644	0.9618	0.9702	TRUE	-0.638	1.854e-07	5.36e-07		5358	5939	5190	5144	4927	7842	7951	7756	10080	9699	8896
EBESCG00000012572	lexA	Sigma70	TRUE	0.2861	0.001099	0.003899	TRUE	1.24	1.028e-10	9.653e-10	TRUE	0.3165	0.008247	0.01641	TRUE	1.28	5.747e-27	5.209e-26		6842	6528	7678	7550	7338	3316	2949	3013	3784	3895	3534
EBESCG00000013096	lfhA	n.a.	TRUE	0.7641	0.1535	0.2776	TRUE	1.807	0.004572	0.01286	TRUE	0.1475	0.365	0.4524	TRUE	1.015	0.01057	0.01851		91.94	77.13	86.88	85.95	82.25	10.72	29.31	38.41	33.43	82.79	32.58
EBESCG00000012651	lgt	n.a.	TRUE	0.05775	0.6522	0.7724	TRUE	-0.2961	0.2018	0.3233	TRUE	0.1749	0.1242	0.181	TRUE	-0.1958	0.07782	0.1154		1045	905.3	1019	959.4	1006	1298	1333	1312	1495	1355	1277
EBESCG00000012796	lhr	Sigma24	TRUE	0.3123	0.04451	0.1007	TRUE	-0.2161	0.4327	0.5704	TRUE	0.165	0.1439	0.2059	TRUE	-0.2868	0.01772	0.02975		1155	1032	1096	1075	1152	1622	1118	1373	1907	1587	1408
EBESCG00000010908	ligA	n.a.	TRUE	0.3701	7.278e-06	3.621e-05	TRUE	-1.341	1.642e-08	1.144e-07	TRUE	0.1699	0.1791	0.2483	TRUE	-1.541	1.644e-53	4.138e-52		956.1	1199	1032	1189	1065	3012	2925	3036	3971	3804	3772
EBESCG00000009415	ligB	Sigma32	TRUE	0.1707	0.6418	0.7633	TRUE	0.3925	0.2933	0.4296	TRUE	0.9596	2.726e-10	1.503e-09	TRUE	1.148	2.222e-06	5.886e-06		155	158.3	294.4	246.1	287	126.3	191.5	92.3	109.3	183.8	156
EBESCG00000009558	ligT	n.a.	TRUE	0.2349	0.3613	0.5253	TRUE	-0.4222	0.1968	0.3165	TRUE	0.5621	0.000123	0.0003398	TRUE	-0.02398	0.9026	0.9255		159.4	151.2	197.9	203.7	221.9	188.2	269.7	236.2	266.6	274.9	221.2
EBESCG00000012927	lipA	n.a.	TRUE	0.2748	0.005589	0.01667	TRUE	1.553	3.924e-14	5.135e-13	TRUE	-0.8617	3.405e-13	2.451e-12	TRUE	0.4474	0.000241	0.0005341		8305	8612	4308	4046	4259	3354	2859	3202	3423	3823	3906
EBESCG00000012223	lipA	n.a.	TRUE	0.2682	0.008133	0.02309	TRUE	1.532	3.994e-14	5.211e-13	TRUE	-0.8769	5.717e-14	4.356e-13	TRUE	0.3775	0.001938	0.00384		8306	8501	4323	4011	4070	3369	2917	3216	3528	3870	4108
EBESCG00000012382	lipB	Sigma24	TRUE	0.285	0.1919	0.3273	TRUE	-0.7106	0.08132	0.1562	TRUE	-0.1313	0.6444	0.7228	TRUE	-1.127	1.69e-07	4.912e-07		101.6	239.5	133.1	178.6	110.5	346.6	275.5	290.1	353.3	355.2	406.4
EBESCG00000012393	lipB	Sigma24	TRUE	0.2651	0.2308	0.3761	TRUE	-0.8255	0.03245	0.07178	TRUE	0.01752	0.9456	0.9564	TRUE	-1.004	2.126e-06	5.638e-06		112.1	229.4	144.8	198.1	125.1	389.5	322.4	283.2	360.5	359.3	415
EBESCG00000013013	livF	Sigma70	TRUE	0.2005	0.6278	0.7515	TRUE	-0.3861	0.4585	0.5935	TRUE	0.3323	0.08815	0.1355	TRUE	-0.2134	0.5248	0.5985		47.28	50.74	57.23	50.79	60.83	66.7	68.39	74.53	99.39	81.97	53.15
EBESCG00000009768	livG	Sigma70	TRUE	0.1797	0.6608	0.7794	TRUE	-0.7893	0.1578	0.2663	TRUE	0.5658	0.003618	0.007774	TRUE	-0.4064	0.1837	0.2459		42.9	38.57	57.23	54.14	53.12	97.67	60.58	69.37	80.42	99.35	82.3
EBESCG00000010098	livH	Sigma70	TRUE	0.2807	0.6772	0.7922	TRUE	-0.5713	0.6081	0.7238	TRUE	0.9235	0.0003795	0.0009718	TRUE	0.0004263	0.9993	0.9994		20.14	18.27	33.1	30.7	36.84	30.97	0	54.46	53.31	32.29	36.01
EBESCG00000011587	livJ	Sigma70	TRUE	0.7535	0.006247	0.01836	TRUE	-0.231	0.5474	0.6738	TRUE	0.902	3.28e-09	1.604e-08	TRUE	-0.1109	0.549	0.6223		138.3	138	212.4	236.1	252.7	137	162.2	227.6	310.8	322.1	279.5
EBESCG00000011184	livK	Sigma70	TRUE	-0.04056	0.9111	0.9497	TRUE	-0.7607	0.08482	0.161	TRUE	0.7769	2.615e-05	8.095e-05	TRUE	0.07264	0.7914	0.8343		59.54	64.95	90.33	91.53	108.8	92.91	121.2	133	127.4	86.93	121.7
EBESCG00000009372	livM	Sigma70	TRUE	0.1629	0.7145	0.8192	TRUE	-0.7832	0.07855	0.152	TRUE	0.7216	6.398e-05	0.0001851	TRUE	-0.322	0.4294	0.5076		57.79	55.82	83.43	80.93	91.67	85.76	140.7	103.8	65.06	92.73	229.8
EBESCG00000012376	lldD	Sigma70	TRUE	-3.915	0	0	TRUE	-2.133	1.137e-17	1.891e-16	TRUE	0.6427	2.037e-07	8.076e-07	TRUE	2.483	8.108e-106	1.196e-103		2585	2114	3181	3312	3437	12230	10630	10900	686.7	750.1	706.4
EBESCG00000012900	lldP	Sigma70	TRUE	-2.163	2.188e-72	1.553e-70	TRUE	-3.2	7.152e-22	1.55e-20	TRUE	1.047	1.248e-18	1.33e-17	TRUE	0.06116	0.7142	0.769		2050	1882	3636	3546	3817	20560	18990	19710	3218	4255	5199
EBESCG00000011480	lldR	Sigma70	TRUE	-3.889	5.42e-164	9.618e-162	TRUE	-2.841	8.353e-39	4.218e-37	TRUE	0.7815	2.359e-12	1.59e-11	TRUE	1.871	6.103e-33	7.075e-32		1133	987.5	1631	1655	1654	8707	8238	8040	726.5	469.4	437.2
EBESCG00000010478	lnt	Sigma24	TRUE	0.5845	2.109e-06	1.13e-05	TRUE	-1.531	4.727e-11	4.622e-10	TRUE	0.1706	0.1081	0.1611	TRUE	-1.941	1.833e-47	3.751e-46		1015	943.8	1012	1003	974.1	3178	2994	3121	5661	4437	3803
EBESCG00000010157	lolA	Sigma70	TRUE	-0.0915	0.5831	0.7177	TRUE	0.7801	0.0008355	0.002804	TRUE	-0.342	0.007183	0.01447	TRUE	0.5009	0.0001557	0.0003516		2013	2622	1778	1600	1584	1229	1596	1647	1688	1445	1103
EBESCG00000009135	lolB	Sigma28	TRUE	0.2474	0.06143	0.1322	TRUE	-0.08025	0.7286	0.8184	TRUE	0.0006695	0.9951	0.9958	TRUE	-0.3068	0.009448	0.01678		1057	1124	1026	949.9	982.7	1164	1290	1347	1367	1512	1535
EBESCG00000010023	lolC	Sigma28	TRUE	-0.267	0.04507	0.1018	TRUE	-1.103	2.444e-05	0.0001098	TRUE	-0.2363	0.0853	0.1319	TRUE	-1.034	2.865e-14	1.344e-13		714.5	599.8	504.7	452.1	556	1568	1389	1648	1361	1185	1200
EBESCG00000011732	lolD	Sigma28	TRUE	-0.3208	0.0455	0.1027	TRUE	-0.9413	0.0002076	0.0007912	TRUE	-0.03796	0.7482	0.8084	TRUE	-0.644	2.055e-05	5.038e-05		592.8	532.8	500.6	488.4	498.6	1270	1131	1142	1038	749.3	1029
EBESCG00000009108	lolE	Sigma28	TRUE	-0.4367	0.0001309	0.0005401	TRUE	-1.025	2.998e-06	1.56e-05	TRUE	-0.2728	0.01341	0.02566	TRUE	-0.8502	4.039e-13	1.794e-12		1151	1093	830.2	819.3	868.7	2499	2642	2412	2101	1716	1674
EBESCG00000013048	lomR	n.a.	TRUE	0.4867	0.2111	0.3514	TRUE	1.684	6.953e-06	3.434e-05	TRUE	0.7758	9.145e-10	4.763e-09	TRUE	1.826	1.071e-21	7.558e-21		345	315.6	553.7	496.7	484.9	63.13	142.6	137.6	176.2	207.8	132
EBESCG00000011803	lon	Sigma24	TRUE	0.1955	0.001662	0.005687	TRUE	0.449	0.3042	0.4406	TRUE	0.1834	0.169	0.2364	TRUE	0.4367	0.01864	0.03123		29460	27640	30130	29280	28460	22540	24150	22470	26370	26200	25750
EBESCG00000009053	lpd	Sigma38,Sigma70	TRUE	0.5087	2.424e-18	3.635e-17	TRUE	0.1233	0.8238	0.8886	TRUE	0.2661	0.05434	0.08861	TRUE	-0.1223	0.5698	0.6423		40380	36020	43440	42410	38730	38500	39220	37920	56450	55600	51530
EBESCG00000011013	lplA	Sigma32	TRUE	0.3775	0.04172	0.09553	TRUE	0.5675	0.04535	0.09561	TRUE	1.155	3.716e-20	4.399e-19	TRUE	1.262	8.058e-24	6.492e-23		876.5	680	1572	1580	1546	482.4	543.2	689.7	912.6	806.4	641.3
EBESCG00000010190	lplT	Sigma32	TRUE	-0.05391	0.718	0.8212	TRUE	-0.3908	0.1365	0.2379	TRUE	-0.1467	0.2431	0.322	TRUE	-0.5394	8.361e-05	0.0001937		616.4	749	535.1	581	555.2	874.3	934	1125	976.8	867.7	1094
EBESCG00000012978	lpp	n.a.	TRUE	-0.1179	0.1268	0.2375	TRUE	1.321	0.1153	0.2069	TRUE	0.08179	0.6189	0.6981	TRUE	1.519	4.807e-08	1.458e-07		170000	162900	165100	141100	170300	78380	76370	65400	63800	67710	69310
EBESCG00000011978	lpxA	Sigma24	TRUE	0.07903	0.2652	0.4183	TRUE	-1.182	5.547e-06	2.768e-05	TRUE	-0.03541	0.768	0.8236	TRUE	-1.292	1.671e-21	1.168e-20		5519	4759	4552	4433	4594	12930	12250	13070	13350	12680	14100
EBESCG00000011835	lpxB	Sigma24	TRUE	-0.3977	3.19e-06	1.679e-05	TRUE	-1.214	2.36e-09	1.859e-08	TRUE	-0.1667	0.1094	0.1629	TRUE	-0.9388	3.041e-21	2.085e-20		2025	1802	1594	1564	1465	5123	4772	4699	3518	3677	3491
EBESCG00000012481	lpxC	Sigma70	TRUE	-0.03306	0.6699	0.7864	TRUE	0.5786	0.1432	0.247	TRUE	-0.3062	0.01927	0.0356	TRUE	0.3212	0.04547	0.07121		25280	21840	17340	17180	17090	16450	15860	19280	16400	16710	16730
EBESCG00000012593	lpxD	Sigma24	TRUE	-0.004741	0.9434	0.967	TRUE	-1.195	0.0001652	0.0006387	TRUE	0.01623	0.8936	0.9201	TRUE	-1.171	2.125e-16	1.146e-15		7451	6641	6517	6350	6437	18510	16910	17500	18450	17270	16800
EBESCG00000009478	lpxH	n.a.	TRUE	-0.3143	0.002161	0.007162	TRUE	-0.9715	2.826e-05	0.0001262	TRUE	-0.1957	0.09475	0.1439	TRUE	-0.8327	2.434e-14	1.148e-13		1174	943.8	838.5	859.5	809.6	2282	2335	2230	1910	1852	1626
EBESCG00000012272	lpxK	Sigma28	TRUE	0.3938	0.001416	0.004947	TRUE	-1.496	2.26e-09	1.79e-08	TRUE	-0.09255	0.4727	0.5615	TRUE	-1.979	9.069e-64	3.345e-62		626.9	503.4	497.8	462.7	478	1568	1790	1897	2533	2076	2245
EBESCG00000009641	lpxL	n.a.	TRUE	-0.3371	0.01146	0.03135	TRUE	-0.6035	0.016	0.03908	TRUE	0.08531	0.4455	0.5344	TRUE	-0.1985	0.104	0.1494		836.2	756.1	786.1	754.6	750.5	1482	1247	1233	1041	1124	1003
EBESCG00000009060	lpxM	Sigma38	TRUE	-0.2577	0.0534	0.1172	TRUE	-0.8545	0.001012	0.003318	TRUE	0.01504	0.9004	0.9249	TRUE	-0.597	2.617e-05	6.367e-05		1115	970.2	910.9	922	1021	2208	1788	2138	1549	1607	2056
EBESCG00000011649	lpxP	Sigma24	TRUE	0.5628	0.0001472	0.0006015	TRUE	-0.4825	0.06458	0.1292	TRUE	-0.01392	0.9083	0.93	TRUE	-1.061	1.371e-13	6.265e-13		459.7	418.1	419.2	400.2	359.8	673	697.6	653	989.4	881.8	1103
EBESCG00000010848	lrhA	n.a.	TRUE	0.8067	1.043e-06	5.782e-06	TRUE	0.3288	0.2024	0.3239	TRUE	0.2832	0.01797	0.03345	TRUE	-0.2573	0.06651	0.1002		556	642.4	660.6	658.6	657.1	474.1	566.7	538.9	825	1022	999.7
EBESCG00000012238	lrp	Sigma70	TRUE	-0.5073	9.779e-09	6.632e-08	TRUE	0.182	0.3267	0.4639	TRUE	0.1991	0.09182	0.1403	TRUE	0.899	4.762e-15	2.349e-14		4356	4076	4521	4136	4452	4177	4063	3990	2958	2729	2809
EBESCG00000010540	lspA	Sigma32	TRUE	-0.1022	0.4764	0.6323	TRUE	0.06866	0.7567	0.8368	TRUE	-0.2688	0.03744	0.064	TRUE	-0.1243	0.3508	0.4292		1660	1365	997.1	1246	1158	1557	1708	1511	1719	1532	1229
EBESCG00000012809	lsrA	Sigma38	TRUE	-1.036	0.04899	0.1092	TRUE	-0.6256	0.253	0.3855	TRUE	0.5736	0.004032	0.008581	TRUE	1.138	0.009072	0.01621		45.53	43.64	52.4	68.65	58.26	91.72	87.93	51.03	41.56	40.57	13.72
EBESCG00000009030	lsrB	Sigma38	TRUE	-1.693	0.008498	0.02397	TRUE	-0.02035	0.9682	0.9803	TRUE	-0.8261	9.317e-05	0.0002613	TRUE	1.301	0.07183	0.1072		63.92	64.95	38.61	26.23	35.13	59.56	117.2	51.03	17.17	29.81	0
EBESCG00000012776	lsrC	Sigma38	TRUE	-2.349	0.0004257	0.001616	TRUE	-0.8954	0.1959	0.3152	TRUE	-0.1042	0.6807	0.7529	TRUE	2.019	0.008737	0.01565		27.14	25.37	21.38	24	20.56	40.5	101.6	32.11	7.229	10.76	0
EBESCG00000010614	lsrD	Sigma38	TRUE	-1.286	0.06474	0.1378	TRUE	-0.8409	0.1947	0.314	TRUE	-0.9206	0.002188	0.004939	TRUE	0.2919	0.7681	0.8156		28.02	28.42	18.62	8.93	13.71	41.69	95.75	40.13	24.4	0	17.15
EBESCG00000009246	lsrF	Sigma38	TRUE	-1.55	0.01662	0.04348	TRUE	0.1567	0.7853	0.8589	TRUE	-0.6108	0.00678	0.01377	TRUE	1.368	0.05237	0.08077		43.78	63.94	28.27	34.6	31.7	35.73	82.07	48.73	27.11	15.73	0
EBESCG00000008982	lsrG	Sigma38	TRUE	-1.12	0.05317	0.1169	TRUE	-0.6924	0.3359	0.4727	TRUE	-0.3363	0.1962	0.2677	TRUE	0.9424	0.0899	0.1313		27.14	46.68	26.89	28.46	22.27	115.5	42.99	33.25	12.65	13.25	24.01
EBESCG00000011307	lsrK	Sigma70	TRUE	-0.9939	0.008371	0.02369	TRUE	0.2654	0.5462	0.6729	TRUE	0.3264	0.01577	0.02972	TRUE	1.78	6.975e-16	3.621e-15		202.3	232.4	242	257.3	238.2	220.4	101.6	247.1	92.17	80.31	87.45
EBESCG00000011073	lsrR	Sigma70	TRUE	-0.8108	0.01094	0.03	TRUE	-0.08851	0.8019	0.8724	TRUE	0.2805	0.1212	0.1775	TRUE	0.9885	7.42e-05	0.000173		143.6	221.2	182.7	209.9	206.5	168	257.9	223	93.07	125.8	147.5
EBESCG00000012891	ltaE	n.a.	TRUE	-0.3172	0.01256	0.03399	TRUE	0.6792	0.005457	0.01509	TRUE	0.01119	0.9217	0.9408	TRUE	1.055	1.946e-22	1.43e-21		2461	2037	2003	2024	2112	1663	1358	1554	1291	1192	1084
EBESCG00000011263	luxS	Sigma38	TRUE	-0.6712	2.615e-14	2.931e-13	TRUE	0.9398	3.907e-07	2.294e-06	TRUE	-0.1585	0.1667	0.2339	TRUE	1.443	2.313e-37	3.213e-36		6021	5890	5095	4822	4556	3525	3322	3354	2155	2139	2124
EBESCG00000010248	lysA	Sigma70	TRUE	0.4023	0.1426	0.2611	TRUE	-0.6256	0.04946	0.1031	TRUE	1.505	1.744e-25	2.807e-24	TRUE	0.4012	0.1336	0.186		177.7	170.5	438.5	421.4	481.5	289.4	383	235.6	252.1	358.5	613.9
EBESCG00000010949	lysC	Sigma70	TRUE	0.1036	0.5648	0.703	TRUE	-0.2292	0.3999	0.5386	TRUE	1.033	2.226e-16	2.066e-15	TRUE	0.7189	1.594e-06	4.263e-06		429.9	398.8	783.3	717.8	798.5	491.9	541.3	565.3	525	520.8	646.4
EBESCG00000012980	lysP	Sigma70	TRUE	0.5292	1.685e-05	7.869e-05	TRUE	-1.664	4.057e-10	3.539e-09	TRUE	0.2609	0.04911	0.08135	TRUE	-1.943	3.117e-61	1.034e-59		380.9	468.9	444.1	486.7	448.1	1340	1426	1652	2276	2221	1903
EBESCG00000009455	lysR	Sigma70	TRUE	0.2187	0.3691	0.5332	TRUE	0.9766	0.001292	0.004134	TRUE	0.4664	0.0002095	0.0005598	TRUE	1.218	3.187e-12	1.311e-11		478.9	433.4	573.7	540.3	596.3	282.3	228.6	244.2	272	264.9	356.7
EBESCG00000010683	lysS	n.a.	TRUE	0.5287	6.992e-17	9.423e-16	TRUE	-0.5864	0.1158	0.2077	TRUE	0.5104	6.311e-05	0.0001831	TRUE	-0.6287	0.0004068	0.0008803		14150	12850	17920	17640	16580	21830	23200	21940	33570	31640	32070
EBESCG00000010446	lysU	Sigma70	TRUE	-0.02833	0.7791	0.8654	TRUE	2.382	5.026e-26	1.299e-24	TRUE	-0.1659	0.1822	0.2516	TRUE	2.255	2.206e-54	5.685e-53		16290	15780	13710	12850	12210	3416	3476	3262	3112	3087	3587
EBESCG00000012068	lyxK	Sigma24	TRUE	0.07729	0.8976	0.9429	TRUE	0.06165	0.9355	0.9615	TRUE	0.7113	0.003536	0.007624	TRUE	1.065	0.06555	0.09895		28.89	21.31	43.44	35.16	34.27	19.06	23.45	34.97	16.26	9.935	41.15
EBESCG00000011068	maa	n.a.	TRUE	-0.4617	0.003009	0.009601	TRUE	-0.194	0.41	0.5488	TRUE	-0.1791	0.1111	0.165	TRUE	0.006453	0.9636	0.9724		708.4	707.4	553.7	570.4	571.4	945.8	957.5	780.3	637.9	659.9	742.5
EBESCG00000012783	macA	n.a.	TRUE	-0.01943	0.9353	0.9623	TRUE	0.3704	0.2193	0.3446	TRUE	0.5833	2.674e-06	9.366e-06	TRUE	0.9273	1.243e-06	3.358e-06		312.6	340	459.2	432.5	433.5	297.8	283.3	251.1	222.3	331.2	284.6
EBESCG00000010258	macB	Sigma32	TRUE	0.1073	0.6486	0.7694	TRUE	0.3804	0.1849	0.301	TRUE	-0.1905	0.2103	0.2838	TRUE	0.05744	0.782	0.8263		381.8	515.6	319.3	380.6	365	364.5	406.4	370.4	354.2	341.9	543.6
EBESCG00000012502	maeB	n.a.	TRUE	-1.116	7.379e-39	2.733e-37	TRUE	-0.5737	0.05123	0.106	TRUE	-0.02476	0.8409	0.8805	TRUE	0.5063	7.833e-05	0.000182		9647	9464	8058	8912	8488	13960	17050	16190	7413	6951	7275
EBESCG00000009083	mak	Sigma70	TRUE	0.7671	0.0003504	0.001353	TRUE	1.08	0.001864	0.005772	TRUE	0.1654	0.4531	0.5416	TRUE	0.52	0.002994	0.00577		440.4	829.2	521.3	719.4	689.7	303.7	273.6	396.2	470.8	614.3	536.7
EBESCG00000009566	malE	Sigma70	TRUE	-4.883	4.21e-270	2.242e-267	TRUE	4.447	3.617e-09	2.767e-08	TRUE	-0.1968	0.2015	0.2736	TRUE	9.304	1.215e-140	4.33e-138		133100	152800	113600	121400	103800	7384	6814	7309	162.6	235.1	246.9
EBESCG00000008964	malF	Sigma70	TRUE	-4.973	8.277e-183	1.762e-180	TRUE	-2.832	6.68e-30	2.078e-28	TRUE	-0.6316	3.334e-06	1.157e-05	TRUE	1.477	8.072e-09	2.599e-08		295.1	255.7	171	156.3	155.9	2121	2382	2013	62.35	77.83	68.59
EBESCG00000008991	malG	Sigma70	TRUE	-3.179	7.236e-06	3.604e-05	TRUE	-2.111	5.794e-12	6.095e-11	TRUE	-0.7056	9.6e-06	3.125e-05	TRUE	2.016	0.0001706	0.0003834		234.7	172.5	113.8	112.2	113.9	888.6	914.5	1078	57.83	39.74	1.715
EBESCG00000012757	malI	Sigma70	TRUE	-0.2547	0.4459	0.603	TRUE	-0.2037	0.5846	0.7045	TRUE	0.3965	0.001899	0.004345	TRUE	0.4463	0.03357	0.05424		243.4	262.9	302.7	304.7	295.6	251.3	582.3	194.4	245.8	213.6	346.4
EBESCG00000013011	malK	Sigma70	TRUE	-7.379	4.12e-219	1.595e-216	TRUE	-3.603	7.589e-46	5.429e-44	TRUE	-2.615	4.51e-51	2.084e-49	TRUE	1.297	0.02516	0.0414		218	225.3	41.37	27.91	29.13	2842	3191	2894	9.939	26.49	10.29
EBESCG00000010074	malM	Sigma70	TRUE	-4.049	2.442e-218	8.668e-216	TRUE	-2.935	4.618e-32	1.586e-30	TRUE	-0.7222	9.388e-08	3.883e-07	TRUE	0.6218	0.008466	0.0152		457.1	367.4	224.1	222.7	232.2	3224	3554	3622	213.2	200.4	114.9
EBESCG00000012952	malP	Sigma70	TRUE	-1.373	7.279e-14	7.77e-13	TRUE	1.247	1.564e-09	1.278e-08	TRUE	-0.033	0.8169	0.8631	TRUE	2.607	3.237e-53	8.051e-52		2992	2978	2305	3273	2346	1214	1524	1434	584.6	592.8	382.4
EBESCG00000011253	malQ	Sigma24	TRUE	-1.241	3.44e-21	6.183e-20	TRUE	0.6058	0.009541	0.02491	TRUE	-0.4996	0.0008036	0.001977	TRUE	1.336	5.206e-19	3.209e-18		2010	2359	1190	1754	1253	1671	1479	1554	672.3	698	631
EBESCG00000010784	malS	Sigma70	TRUE	-0.08518	0.7896	0.873	TRUE	1.541	4.143e-06	2.109e-05	TRUE	-0.1845	0.2085	0.2819	TRUE	1.467	2.603e-12	1.08e-11		352.9	408	308.9	267.9	331.6	153.7	121.2	147.9	128.3	140.7	126.9
EBESCG00000009124	malT	Sigma70	TRUE	-2.075	2.213e-63	1.309e-61	TRUE	-0.6924	0.002773	0.008294	TRUE	0.8127	4.773e-11	2.825e-10	TRUE	2.214	2.264e-38	3.294e-37		5660	5288	8715	8691	8645	9830	9188	9981	1729	2312	2709
EBESCG00000010978	malX	Sigma70	TRUE	-0.8671	1.678e-05	7.843e-05	TRUE	-0.5383	0.06524	0.1304	TRUE	0.6929	1.58e-08	7.2e-08	TRUE	1.012	5.552e-11	2.1e-10		394.9	370.4	593.7	541.9	543.2	720.6	576.5	524.6	340.7	304.7	363.5
EBESCG00000011855	malY	Sigma70	TRUE	-0.8152	3.231e-07	1.898e-06	TRUE	0.2116	0.424	0.5617	TRUE	0.2347	0.02745	0.0486	TRUE	1.267	2.733e-23	2.125e-22		1093	1004	1137	1111	1097	1077	822.7	1036	587.3	596.9	487
EBESCG00000012764	malZ	n.a.	TRUE	-0.1431	0.4881	0.643	TRUE	0.2057	0.4915	0.6233	TRUE	-0.7397	4.97e-06	1.682e-05	TRUE	-0.2914	0.1341	0.1865		376.5	484.1	193.1	259	245.9	407.4	379.1	432.9	363.2	370.9	294.9
EBESCG00000010628	manA	Sigma70	TRUE	0.1225	0.3057	0.4662	TRUE	0.9963	1.424e-05	6.733e-05	TRUE	0.2487	0.02155	0.03923	TRUE	1.132	9.554e-30	9.755e-29		2664	2725	2842	3013	2826	1612	1376	1433	1562	1579	1641
EBESCG00000010406	manX	Sigma70	TRUE	-2.187	5.144e-105	4.979e-103	TRUE	1.019	0.01922	0.04586	TRUE	-0.01084	0.9355	0.95	TRUE	3.187	1.679e-56	4.821e-55		33470	34250	32290	30010	28860	18670	17980	18300	3700	3552	4796
EBESCG00000011043	manY	Sigma70	TRUE	-2.468	1.635e-223	7.739e-221	TRUE	1.01	0.006574	0.01784	TRUE	-0.05546	0.6778	0.7507	TRUE	3.464	4.881e-88	3.539e-86		26250	24900	23480	21250	21950	14170	13520	14050	2612	2630	2061
EBESCG00000010656	manZ	Sigma70	TRUE	-2.437	8.224e-223	3.503e-220	TRUE	0.9874	0.008772	0.02318	TRUE	-0.05375	0.6809	0.7529	TRUE	3.424	1.811e-96	1.761e-94		25440	26360	23150	23130	21420	13880	13960	15110	2768	2530	2318
EBESCG00000012597	maoC	n.a.	TRUE	0.8517	0.2416	0.3894	TRUE	0.4757	0.7017	0.7969	TRUE	0.8957	0.0008586	0.002099	TRUE	0.2564	0.6751	0.7341		18.39	17.25	34.48	27.35	29.13	5.956	0	31.53	13.55	60.44	15.43
EBESCG00000011048	map	n.a.	TRUE	-0.09402	0.2513	0.4005	TRUE	0.5561	0.006298	0.01719	TRUE	-0.5755	1.339e-06	4.844e-06	TRUE	0.07763	0.4976	0.5723		6201	5423	3716	3340	3509	4639	3961	4318	4020	4116	3947
EBESCG00000011917	marA	Sigma70	TRUE	-0.02499	0.8953	0.9426	TRUE	0.3846	0.1469	0.2512	TRUE	-0.4805	9.269e-05	0.0002603	TRUE	-0.0569	0.7278	0.7811		511.3	521.6	362	348.8	292.1	434.8	449.4	420.8	466.2	378.4	416.7
EBESCG00000009756	marB	Sigma70	TRUE	0.003252	0.9922	0.9948	TRUE	0.7626	0.03645	0.07921	TRUE	-0.6004	8.185e-06	2.691e-05	TRUE	0.1826	0.4703	0.5461		246	229.4	138.6	147.9	138.8	154.8	117.2	177.2	119.3	187.9	142.3
EBESCG00000012231	marC	n.a.	TRUE	-0.3821	0.1049	0.2044	TRUE	0.174	0.5481	0.6745	TRUE	-0.1769	0.1397	0.2007	TRUE	0.3996	0.04669	0.0729		436	398.8	348.2	328.7	325.6	419.3	383	408.2	282.8	249.2	390.9
EBESCG00000010940	marR	Sigma70	TRUE	0.12	0.617	0.7445	TRUE	0.2584	0.4126	0.5512	TRUE	-1.066	3.384e-12	2.255e-11	TRUE	-0.9612	8.922e-06	2.256e-05		238.2	298.4	113.8	126.7	105.4	234.7	252.1	251.7	268.4	244.2	303.5
EBESCG00000010110	matA	n.a.	TRUE	-0.807	0.2874	0.445	TRUE	-0.08908	0.9469	0.9681	TRUE	0.2596	0.5321	0.6212	TRUE	1.708	0.0868	0.1273		10.51	9.134	14.48	12.84	3.427	15.48	21.49	0.5733	4.518	5.796	0
EBESCG00000009594	matB	n.a.	TRUE	0.679	0.09268	0.1846	TRUE	1.275	0.002068	0.006336	TRUE	0.5561	0.0002597	0.0006841	TRUE	1.112	1.889e-06	5.031e-06		134.8	151.2	182	184.7	203.9	71.47	76.21	50.45	121.1	91.07	108
EBESCG00000009871	matC	n.a.	TRUE	0.4384	0.5629	0.702	TRUE	0.8517	0.4917	0.6233	TRUE	0.3632	0.2215	0.2971	TRUE	0.09058	0.91	0.9316		21.01	12.18	22.06	18.98	17.99	5.956	0	20.64	43.37	23.18	0
EBESCG00000011718	mazG	Sigma24	TRUE	0.4037	0.006323	0.01857	TRUE	0.2731	0.2698	0.4049	TRUE	0.1686	0.1496	0.2127	TRUE	0.06032	0.6221	0.6872		786.3	930.6	881.2	909.8	825	800.4	744.5	784.3	1059	1076	886.5
EBESCG00000009456	mdaB	Sigma24	TRUE	-0.2491	0.2978	0.4569	TRUE	0.5596	0.0626	0.126	TRUE	-0.2117	0.09079	0.139	TRUE	0.5956	0.0009964	0.002051		538.5	494.2	407.5	380.6	422.4	459.8	345.9	337.7	403.9	298.9	264.1
EBESCG00000010814	mdh	Sigma70	TRUE	-1.007	1.536e-28	3.988e-27	TRUE	0.8222	0.03836	0.08282	TRUE	-0.1722	0.1899	0.2608	TRUE	1.664	9.345e-21	6.266e-20		27770	26110	22470	21180	21140	17220	16340	16530	7116	8110	9371
EBESCG00000011353	mdlA	n.a.	TRUE	0.03192	0.8972	0.9428	TRUE	1.114	0.0002564	0.0009612	TRUE	-0.3726	0.003451	0.007459	TRUE	0.7415	0.0001449	0.0003286		594.5	663.7	432.3	418.6	466.9	328.8	257.9	352	395.8	330.3	222.9
EBESCG00000010428	mdlB	n.a.	TRUE	-0.5638	0.01781	0.04604	TRUE	0.7244	0.01349	0.03366	TRUE	-0.5958	2.369e-05	7.382e-05	TRUE	0.6568	0.0003706	0.0008069		615.5	537.9	326.8	316.5	392.4	329.9	351.7	455.2	293.7	251.7	248.6
EBESCG00000013047	mdoB	n.a.	TRUE	1.303	9.245e-36	3.076e-34	TRUE	-0.2171	0.3746	0.513	TRUE	1.212	3.535e-27	6.125e-26	TRUE	-0.2831	0.003692	0.007026		784.5	857.6	1761	1721	1673	1127	1018	990.1	2544	2553	2471
EBESCG00000010852	mdoC	n.a.	TRUE	0.1723	0.3589	0.5225	TRUE	-2.161	4.283e-09	3.243e-08	TRUE	0.3489	0.01748	0.03269	TRUE	-1.997	1.877e-36	2.509e-35		146.2	139	177.2	155.7	161.1	876.7	510	667.3	843.9	731.1	807.6
EBESCG00000012310	mdoD	n.a.	TRUE	0.5482	1.025e-09	7.63e-09	TRUE	-0.5459	0.0139	0.03454	TRUE	1.19	4.093e-27	7.064e-26	TRUE	0.1042	0.3222	0.3982		1458	1389	2939	2930	2933	2337	2292	2215	3313	3357	3213
EBESCG00000009509	mdoG	n.a.	TRUE	0.2361	0.001298	0.004579	TRUE	-0.157	0.4663	0.6008	TRUE	0.1012	0.4038	0.4911	TRUE	-0.2867	0.02328	0.03847		6397	6500	6757	6284	5731	8437	7705	7495	9376	9280	8952
EBESCG00000011599	mdoH	n.a.	TRUE	0.145	0.04937	0.1097	TRUE	-0.8417	0.0001325	0.0005231	TRUE	0.236	0.05224	0.08581	TRUE	-0.744	4.673e-09	1.546e-08		5398	4645	5271	5333	5412	9904	10150	9633	11560	10320	10550
EBESCG00000012555	mdtA	Sigma38	TRUE	0.7777	0.01192	0.03253	TRUE	0.1282	0.772	0.8496	TRUE	-0.05251	0.7167	0.782	TRUE	-0.7704	0.0002118	0.0004724		157.6	159.3	144.1	131.7	139.6	123.9	101.6	233.9	333.4	282.3	238.3
EBESCG00000011336	mdtB	Sigma38	TRUE	0.7222	0.003455	0.01088	TRUE	-0.2165	0.5451	0.6721	TRUE	-0.0009014	0.9954	0.9958	TRUE	-0.9153	4.129e-05	9.852e-05		274.1	284.2	233.1	230.5	293.9	440.7	250.1	349.7	448.2	522.4	754.5
EBESCG00000013028	mdtC	Sigma38	TRUE	0.7219	0.00243	0.007966	TRUE	-0.03566	0.9244	0.9531	TRUE	-0.187	0.1729	0.241	TRUE	-1.015	5.634e-08	1.701e-07		260.1	241.5	181.3	207.1	209.9	269.2	193.5	358.3	597.3	416.5	451
EBESCG00000012937	mdtD	Sigma38	TRUE	0.3398	0.3072	0.4677	TRUE	-0.06263	0.8748	0.9203	TRUE	-0.1632	0.3041	0.3904	TRUE	-0.6865	0.005378	0.009951		101.6	99.46	85.5	77.58	81.39	94.1	152.4	108.4	163.5	170.6	138.9
EBESCG00000012110	mdtE	Sigma38	TRUE	-0.7059	0.1118	0.2149	TRUE	0.1832	0.6864	0.7842	TRUE	0.3708	0.02061	0.0378	TRUE	1.27	7.906e-05	0.0001835		79.68	87.28	97.22	97.11	98.52	81	72.3	85.42	38.85	46.36	63.44
EBESCG00000009947	mdtF	Sigma38	TRUE	0.1405	0.6012	0.7317	TRUE	0.3709	0.2662	0.4008	TRUE	0.1679	0.1809	0.2502	TRUE	0.3897	0.04748	0.07397		338.9	308.5	342	319.2	326.4	347.8	256	216.1	259.3	277.4	377.2
EBESCG00000012245	mdtG	n.a.	TRUE	-0.6091	0.02786	0.06796	TRUE	0.9623	0.001809	0.005621	TRUE	-0.6761	1.137e-07	4.654e-07	TRUE	0.9895	5.512e-06	1.415e-05		388.8	429.3	247.5	227.2	219.3	253.7	213	219	167.2	139.1	113.2
EBESCG00000012587	mdtH	n.a.	TRUE	0.8193	0.02563	0.06338	TRUE	2.857	1.609e-18	2.808e-17	TRUE	-0.4168	0.0005768	0.001442	TRUE	1.486	3.346e-11	1.286e-10		718.9	689.1	467.5	452.6	510.6	78.61	181.7	80.84	186.1	153.2	284.6
EBESCG00000009381	mdtI	n.a.	TRUE	-0.6081	0.06157	0.1324	TRUE	-0.825	0.03034	0.06793	TRUE	-0.05922	0.7169	0.782	TRUE	0.002573	0.9928	0.9948		94.56	85.25	82.05	75.35	77.96	176.3	170	176	98.49	76.17	111.5
EBESCG00000010210	mdtJ	n.a.	TRUE	-1.464	5.144e-07	2.953e-06	TRUE	-2.837	1.113e-13	1.387e-12	TRUE	-0.3731	0.1029	0.1546	TRUE	-1.573	2.487e-05	6.062e-05		44.66	35.52	30.34	30.7	22.27	319.2	328.3	301.6	75	129.2	94.31
EBESCG00000008973	mdtK	Sigma24	TRUE	0.1039	0.4908	0.6457	TRUE	-0.8809	0.0005823	0.002037	TRUE	0.06601	0.6104	0.6904	TRUE	-0.8962	3.917e-11	1.5e-10		717.1	884	717.8	759.6	793.3	1408	1585	1853	2101	1583	1435
EBESCG00000010554	mdtL	n.a.	TRUE	0.514	0.008903	0.02506	TRUE	-1.649	3.491e-06	1.803e-05	TRUE	1.382	5.828e-20	6.786e-19	TRUE	-0.8298	1.311e-06	3.536e-06		105.9	110.6	275.8	241.7	248.4	401.4	320.5	382.4	616.2	577.9	445.8
EBESCG00000010925	melA	Sigma70	TRUE	0.2224	0.5965	0.7289	TRUE	0.9652	0.022	0.05124	TRUE	0.4745	0.001761	0.004056	TRUE	1.136	6.577e-06	1.68e-05		123.5	113.7	144.1	148.5	155.9	54.79	93.8	58.48	93.97	83.62	66.87
EBESCG00000012669	melB	Sigma70	TRUE	0.08589	0.8235	0.8971	TRUE	0.9605	0.004543	0.01279	TRUE	0.5136	0.0001989	0.0005344	TRUE	1.399	2.852e-07	8.092e-07		213.6	231.4	310.3	269.6	281.9	112	130.9	133	174.4	149	66.87
EBESCG00000009043	melR	Sigma70	TRUE	0.6233	0.1114	0.2145	TRUE	0.4513	0.3504	0.4873	TRUE	0.7556	8.324e-08	3.449e-07	TRUE	0.6188	0.01616	0.0274		236.4	200.9	339.9	313.7	350.4	216.8	68.39	212.7	192.5	209.5	390.9
EBESCG00000011479	menA	Sigma70	TRUE	1.008	1.761e-07	1.064e-06	TRUE	-0.5567	0.05171	0.1069	TRUE	0.3086	0.0427	0.07187	TRUE	-1.309	2.998e-17	1.692e-16		252.2	262.9	262	346.6	254.4	362.1	549.1	369.8	883.7	842	857.3
EBESCG00000009909	menB	Sigma70	TRUE	-0.3277	0.009319	0.0261	TRUE	0.6166	0.004093	0.0117	TRUE	-0.3754	0.0009824	0.002374	TRUE	0.5669	6.568e-07	1.806e-06		3756	3399	2352	2529	2587	2667	2278	2664	2410	1834	1862
EBESCG00000009812	menC	Sigma70	TRUE	-0.2586	0.02715	0.0664	TRUE	0.2941	0.1522	0.2589	TRUE	-0.4924	1.398e-06	5.04e-06	TRUE	0.08546	0.4275	0.5059		2931	2768	1788	1908	1794	2611	2484	2537	2421	1918	1919
EBESCG00000010796	menD	n.a.	TRUE	0.5848	0.0001591	0.0006466	TRUE	1.7	4.762e-12	5.072e-11	TRUE	-0.525	2.705e-07	1.059e-06	TRUE	0.5838	2.07e-07	5.951e-07		2246	2183	1352	1421	1398	757.6	658.5	802.1	1233	1132	992.8
EBESCG00000012157	menE	Sigma70	TRUE	0.04218	0.7031	0.8115	TRUE	-0.2661	0.2318	0.3603	TRUE	-0.7379	7.397e-12	4.773e-11	TRUE	-1.043	2.84e-21	1.954e-20		1394	1352	726.8	736.7	768.5	1675	1890	1888	1936	1837	1778
EBESCG00000010960	menF	n.a.	TRUE	-0.02232	0.8755	0.9314	TRUE	0.4119	0.06551	0.1308	TRUE	-0.553	1.942e-07	7.733e-07	TRUE	-0.1643	0.1676	0.2267		1369	1320	823.3	814.9	846.4	955.3	1217	1178	1214	1127	1020
EBESCG00000009810	menH	n.a.	TRUE	-0.188	0.3697	0.5336	TRUE	1.01	0.0004714	0.001677	TRUE	-0.7747	2.535e-07	9.966e-07	TRUE	0.4154	0.01512	0.02572		940.4	686.1	420.6	391.2	476.3	401.4	398.6	513.7	429.2	407.3	327.5
EBESCG00000010155	mepA	n.a.	TRUE	0.08468	0.5273	0.673	TRUE	-0.3295	0.1813	0.2958	TRUE	0.05	0.6507	0.7278	TRUE	-0.3873	0.0009811	0.002023		882.6	794.6	793.6	785.8	775.3	1098	1090	1261	1320	1282	1113
EBESCG00000011402	metA	Sigma32	TRUE	-1.106	0.001435	0.004996	TRUE	-0.4078	0.244	0.3739	TRUE	-0.1647	0.2615	0.3428	TRUE	0.6249	0.04767	0.07419		188.3	154.3	136.5	141.2	137.9	234.7	226.7	278.6	98.49	67.06	164.6
EBESCG00000012377	metB	Sigma70	TRUE	0.09174	0.5336	0.6776	TRUE	-0.3916	0.1583	0.2669	TRUE	0.1638	0.1825	0.2518	TRUE	-0.389	0.00302	0.005818		499.1	547	542	506.2	540.6	726.6	682	830.7	862	817.2	833.3
EBESCG00000009628	metC	Sigma70	TRUE	-1.192	1.965e-13	2.032e-12	TRUE	0.4535	0.04166	0.0887	TRUE	-0.9328	2.198e-18	2.315e-17	TRUE	0.7485	7.802e-07	2.136e-06		1263	1226	597.8	582.1	588.6	980.3	1042	979.8	405.7	474.4	385.8
EBESCG00000010002	metE	n.a.	TRUE	-2.726	2.498e-74	1.9e-72	TRUE	0.1539	0.4185	0.557	TRUE	-2.127	2.049e-89	2.096e-87	TRUE	0.7771	6.815e-07	1.873e-06		3559	3744	728.8	761.8	776.2	3288	3656	3876	650.6	531.5	413.2
EBESCG00000011059	metF	Sigma70	TRUE	-0.9396	7.759e-06	3.847e-05	TRUE	-0.1305	0.6543	0.7583	TRUE	-0.8445	2.134e-10	1.194e-09	TRUE	-0.09146	0.6646	0.7241		362.5	386.7	175.1	191.4	199.6	432.4	426	483.3	226.8	220.2	284.6
EBESCG00000011975	metG	n.a.	TRUE	0.453	7.498e-08	4.703e-07	TRUE	-0.2119	0.356	0.4931	TRUE	0.594	1.102e-06	4.019e-06	TRUE	-0.06635	0.6167	0.6823		6400	6043	8340	8916	8205	7875	7089	8563	11400	10290	10500
EBESCG00000011609	metH	Sigma70	TRUE	-0.3228	0.002921	0.009333	TRUE	0.4645	0.01388	0.03451	TRUE	0.3371	0.004562	0.0096	TRUE	1.097	4.705e-22	3.389e-21		3403	3334	3571	3996	3959	2394	2833	2844	2183	2067	2258
EBESCG00000009408	metI	Sigma70	TRUE	-0.1002	0.5296	0.6747	TRUE	-0.2737	0.2854	0.4216	TRUE	-0.3456	0.005151	0.0107	TRUE	-0.4896	0.001907	0.003786		769.6	650.5	500.6	486.1	529.5	963.6	859.8	979.2	789.7	764.2	1020
EBESCG00000009904	metJ	Sigma70	TRUE	0.363	0.004288	0.01314	TRUE	0.7689	0.0008435	0.002823	TRUE	-0.06155	0.5823	0.6658	TRUE	0.3375	0.004569	0.008565		2000	2077	1876	1623	1796	1403	1258	1264	1701	1518	1848
EBESCG00000011265	metK	Sigma70	TRUE	0.6299	1.115e-17	1.615e-16	TRUE	-0.8919	1.496e-05	7.027e-05	TRUE	0.5603	1.494e-06	5.372e-06	TRUE	-0.9585	1.277e-13	5.857e-13		3844	3417	4934	4861	4715	7105	7156	7858	10890	11580	11510
EBESCG00000011802	metL	Sigma70	TRUE	0.07373	0.5025	0.6551	TRUE	-0.5984	0.003433	0.01006	TRUE	0.5874	4.532e-07	1.726e-06	TRUE	-0.09293	0.4074	0.4858		1780	1521	2154	2202	2360	2493	3101	2718	3154	2678	2836
EBESCG00000011780	metN	Sigma70	TRUE	0.02206	0.9012	0.9456	TRUE	-0.2479	0.3003	0.4371	TRUE	-0.6437	1.719e-08	7.782e-08	TRUE	-0.9157	8.607e-09	2.766e-08		1038	941.8	568.9	558.1	592	1004	1460	1445	1078	1267	1564
EBESCG00000010370	metQ	Sigma70	TRUE	-0.4046	0.0002441	0.0009598	TRUE	-0.06294	0.7674	0.8457	TRUE	0.2855	0.007233	0.01456	TRUE	0.6347	4.911e-10	1.756e-09		2347	2185	2587	2489	2412	2721	2529	2525	2206	1853	1768
EBESCG00000011296	metR	n.a.	TRUE	0.07856	0.7952	0.8772	TRUE	-0.3983	0.2968	0.433	TRUE	0.2791	0.08929	0.137	TRUE	-0.1045	0.6562	0.7167		122.6	145.1	139.3	139	162.8	168	164.1	238.5	234	154	186.9
EBESCG00000011383	mfd	Sigma70	TRUE	0.2829	0.001738	0.005902	TRUE	0.01785	0.9222	0.9513	TRUE	-0.2371	0.03356	0.05813	TRUE	-0.5101	4.533e-06	1.172e-05		3832	3717	2815	2917	2945	3815	4191	4290	5208	4940	4781
EBESCG00000010966	mglB	Sigma38,Sigma70	TRUE	-1.792	5.593e-102	5.178e-100	TRUE	-4.902	2.272e-84	4.644e-82	TRUE	2.652	3.989e-106	6.593e-104	TRUE	-0.4328	3.914e-05	9.365e-05		301.2	292.3	1755	1701	1605	10060	9450	9637	2642	2635	2963
EBESCG00000010394	mglC	Sigma24	TRUE	-2.426	2.301e-26	5.385e-25	TRUE	-4.202	2.813e-43	1.775e-41	TRUE	1.211	1.18e-12	8.164e-12	TRUE	-0.5069	0.09497	0.1376		65.67	52.77	120	132.8	120.8	1177	1397	1076	258.4	274.9	104.6
EBESCG00000011815	mgrB	n.a.	TRUE	-0.03622	0.8775	0.9319	TRUE	0.3404	0.2651	0.3997	TRUE	-0.7254	3.206e-09	1.571e-08	TRUE	-0.2771	0.2003	0.2649		521	500.3	307.5	268.5	262.2	462.2	351.7	488.5	321.7	365.1	540.1
EBESCG00000009442	mgsA	n.a.	TRUE	-1.349	4.427e-19	7.035e-18	TRUE	0.7437	0.000356	0.001297	TRUE	-0.1574	0.1919	0.2629	TRUE	1.956	1.132e-42	1.914e-41		2440	2186	1960	1667	1988	1437	1655	1488	511.4	596.1	643
EBESCG00000009656	mgtA	Sigma70	TRUE	-2.171	5.575e-86	4.748e-84	TRUE	0.972	8.867e-08	5.672e-07	TRUE	-2.841	1.655e-155	5.925e-153	TRUE	0.3582	0.009511	0.01686		5249	5016	655.7	670.9	616	2767	2890	2958	572.9	659	593.3
EBESCG00000011889	mhpA	Sigma70	TRUE	-0.437	0.4323	0.59	TRUE	-0.4353	0.5409	0.6682	TRUE	0.02026	0.931	0.9468	TRUE	0.2236	0.6502	0.7119		41.15	27.4	31.03	34.6	29.13	72.66	23.45	49.31	18.98	45.54	32.58
EBESCG00000012535	mhpB	Sigma70	TRUE	-0.04137	0.9514	0.9712	TRUE	-0.7894	0.395	0.5343	TRUE	0.4202	0.1948	0.2662	TRUE	-0.3327	0.6454	0.7072		13.13	23.34	20.69	28.46	14.56	50.03	7.816	38.99	35.24	4.968	58.3
EBESCG00000010274	mhpC	Sigma70	TRUE	0.07653	0.753	0.8459	TRUE	0.2441	0.4207	0.5586	TRUE	0.6462	8.297e-08	3.448e-07	TRUE	0.8258	4.188e-05	9.975e-05		389.6	364.3	524	568.2	508	380	312.7	344.6	293.7	313	487
EBESCG00000010578	mhpR	Sigma70	TRUE	-1.336	1.35e-08	9.066e-08	TRUE	-0.6294	0.02775	0.06286	TRUE	0.5364	2.788e-05	8.6e-05	TRUE	1.328	1.142e-09	3.971e-09		390.5	350.1	490.3	463.2	504.6	708.7	596	572.7	161.7	260	279.5
EBESCG00000011360	mhpT	Sigma32	TRUE	0.5429	0.1431	0.262	TRUE	0.2424	0.5975	0.7148	TRUE	-0.3148	0.03885	0.06598	TRUE	-0.3962	0.134	0.1865		124.3	134	95.84	101.6	82.25	140.6	68.39	135.9	183.4	112.6	150.9
EBESCG00000010261	miaA	Sigma32	TRUE	-0.1912	0.01821	0.04697	TRUE	1.299	6.093e-06	3.034e-05	TRUE	-0.4919	7.756e-05	0.0002217	TRUE	0.9851	2.058e-12	8.633e-12		19130	18210	12580	11610	11790	7909	8324	8760	7258	6961	7709
EBESCG00000009712	miaB	n.a.	TRUE	0.2364	0.0005739	0.002124	TRUE	-1.132	6.592e-09	4.82e-08	TRUE	0.5065	1.28e-05	4.106e-05	TRUE	-0.8405	3.567e-13	1.598e-12		2728	2492	3215	3400	3428	6287	6171	6353	7383	7176	7160
EBESCG00000013138	MicC	Sigma70	FALSE	-0.6122	0.2919	NA	TRUE	3.435	0.01355	0.03378	TRUE	-2.489	1.248e-15	1.085e-14	TRUE	6.008	0.0006271	0.001326		35.02	44.65	7.585	7.814	2.57	0	15.63	0	0	0	0
EBESCG00000013145	MicF	Sigma70	TRUE	-0.1771	0.7344	0.8328	TRUE	-0.3394	0.6116	0.7262	TRUE	-0.1223	0.6891	0.7594	TRUE	-0.5743	0.2401	0.3091		22.77	34.51	31.72	16.74	23.13	39.31	46.9	34.97	42.47	55.47	29.15
EBESCG00000010713	minC	n.a.	TRUE	-0.3094	0.001529	0.005299	TRUE	-0.2869	0.1584	0.2669	TRUE	-0.0537	0.6103	0.6904	TRUE	-0.03287	0.7548	0.8043		2521	2347	2261	2065	2033	3475	3195	3091	2450	2762	2627
EBESCG00000012730	minD	n.a.	TRUE	-0.6012	2.185e-13	2.248e-12	TRUE	0.03274	0.8675	0.9159	TRUE	-0.06524	0.5822	0.6658	TRUE	0.5821	3.824e-07	1.074e-06		6176	6040	5719	5197	4919	6576	6583	6508	4518	4023	4228
EBESCG00000012643	minE	Sigma24	TRUE	-0.4795	1.475e-05	6.943e-05	TRUE	0.3011	0.1478	0.2524	TRUE	-0.213	0.04497	0.07534	TRUE	0.5638	9.052e-07	2.465e-06		2457	2460	2094	1839	1820	2252	2210	2112	1490	1511	1696
EBESCG00000012575	mioC	Sigma70	TRUE	-0.132	0.184	0.3178	TRUE	-0.01115	0.9591	0.9754	TRUE	0.191	0.08363	0.1296	TRUE	0.3286	0.00153	0.003084		2005	2070	2297	2172	1846	2261	2216	2275	2130	1963	1972
EBESCG00000009152	mipA	n.a.	TRUE	0.2086	0.01261	0.03409	TRUE	-0.7947	0.000545	0.001916	TRUE	1.011	1.092e-09	5.667e-09	TRUE	0.04095	0.7456	0.7958		1474	2114	2863	3826	3135	3310	3410	3539	3982	3910	3627
EBESCG00000011029	mlrA	Sigma32	TRUE	-0.5461	0.1314	0.2446	TRUE	1.18	0.00158	0.004986	TRUE	-1.083	2.415e-13	1.762e-12	TRUE	0.712	0.01866	0.03124		345.9	284.2	135.1	124.5	145.6	171.5	105.5	166.3	85.84	141.6	66.87
EBESCG00000011618	mltA	Sigma70	TRUE	1.223	3.006e-18	4.476e-17	TRUE	-0.9015	0.004576	0.01286	TRUE	1.128	8.667e-15	7.067e-14	TRUE	-0.9889	4.871e-15	2.401e-14		291.6	374.5	599.2	692.1	679.4	707.5	551	756.2	1477	1624	1617
EBESCG00000009664	mltB	n.a.	TRUE	1.145	7.821e-11	6.468e-10	TRUE	0.1256	0.6892	0.7859	TRUE	1.034	7.369e-10	3.881e-09	TRUE	0.01351	0.9151	0.9358		310.8	477	666.1	792	726.5	356.1	390.8	439.2	932.5	852.8	828.2
EBESCG00000010728	mltC	n.a.	TRUE	-0.02002	0.9179	0.9535	TRUE	-0.8727	0.002178	0.006629	TRUE	0.251	0.03439	0.05942	TRUE	-0.5263	0.001176	0.002407		423.8	433.4	470.9	478.9	432.6	931.5	752.3	872	1014	768.3	624.1
EBESCG00000010670	mltD	Sigma70	TRUE	-0.7248	9.496e-13	9.34e-12	TRUE	-2.099	1.204e-20	2.45e-19	TRUE	0.3745	0.002108	0.004782	TRUE	-0.9388	4.245e-16	2.225e-15		1174	1026	1309	1188	1366	5122	4748	5542	2852	2914	3176
EBESCG00000009097	mltF	Sigma70	TRUE	0.003593	0.9884	0.9922	TRUE	-0.7483	0.009949	0.02585	TRUE	-0.04364	0.7328	0.7955	TRUE	-0.8508	1.898e-05	4.667e-05		247.8	244.6	219.3	218.8	209.9	362.1	582.3	448.3	568.4	507.5	332.6
EBESCG00000009245	mmuM	Sigma24	TRUE	-0.2703	0.2328	0.3783	TRUE	-0.3728	0.2154	0.3396	TRUE	0.7026	6.137e-06	2.046e-05	TRUE	0.5917	0.002045	0.004036		296.8	220.2	368.2	357.8	417.2	358.5	386.9	360	262.9	291.4	365.2
EBESCG00000012647	mmuP	Sigma24	TRUE	-0.4499	0.259	0.4101	TRUE	-0.6534	0.08711	0.1644	TRUE	0.5224	0.00111	0.002655	TRUE	0.3345	0.3565	0.4347		102.4	94.38	135.1	117.8	132.8	185.8	209.1	126.1	67.77	97.7	205.8
EBESCG00000011396	mngA	Sigma32	TRUE	-0.4151	0.523	0.6698	TRUE	-0.5353	0.5639	0.6874	TRUE	0.1234	0.6652	0.7403	TRUE	-0.09028	0.8656	0.8977		17.51	20.3	20	18.42	17.13	14.29	74.25	13.76	19.88	27.32	24.01
EBESCG00000011724	mngB	Sigma32	TRUE	0.4749	0.1647	0.2934	TRUE	0.8598	0.01399	0.0347	TRUE	0.1414	0.3013	0.3875	TRUE	0.4373	0.02715	0.04443		239	268.9	244.1	250	265.6	109.6	250.1	126.7	200.6	249.2	226.3
EBESCG00000008951	mngR	Sigma70	TRUE	-0.5669	0.04689	0.1053	TRUE	-1.173	0.0008824	0.002947	TRUE	0.1163	0.4494	0.5379	TRUE	-0.4876	0.04668	0.0729		146.2	165.4	164.1	139.5	155.1	455	320.5	365.2	272	324.6	174.9
EBESCG00000009981	mnmA	n.a.	TRUE	0.2157	0.0129	0.03472	TRUE	-1.033	5.998e-07	3.432e-06	TRUE	-0.1553	0.1303	0.1886	TRUE	-1.407	4.518e-31	4.868e-30		2263	2058	1749	1779	1731	4929	4543	5007	5392	5291	6132
EBESCG00000008947	mnmC	n.a.	TRUE	1.136	1.567e-17	2.239e-16	TRUE	0.4517	0.06893	0.1362	TRUE	0.6295	6.105e-09	2.904e-08	TRUE	-0.02407	0.8239	0.8628		843.2	906.3	1250	1246	1173	675.4	687.8	736.7	1448	1549	1502
EBESCG00000011685	mnmE	n.a.	TRUE	0.4424	3.809e-05	0.0001699	TRUE	-0.9903	7.195e-05	0.0002961	TRUE	0.6847	2.881e-09	1.423e-08	TRUE	-0.7387	1.976e-13	8.937e-13		1075	1216	1615	1662	1713	2660	2241	2532	3541	3078	3445
EBESCG00000009035	mnmG	Sigma70	TRUE	0.2288	0.0102	0.02828	TRUE	-1.163	3.495e-08	2.351e-07	TRUE	0.67	1.079e-06	3.943e-06	TRUE	-0.7347	1.033e-10	3.846e-10		1771	2350	2819	3070	3002	4871	5036	5295	6465	5970	5451
EBESCG00000011706	mntH	Sigma70	TRUE	0.3318	0.0759	0.1569	TRUE	1.198	1.819e-05	8.376e-05	TRUE	0.3534	0.04575	0.07643	TRUE	1.21	1.09e-17	6.265e-17		704.8	1177	1040	1217	1008	445.5	504.2	415.7	545.8	647.4	502.4
EBESCG00000012918	mntR	Sigma70	TRUE	-1.274	4.456e-09	3.132e-08	TRUE	0.1416	0.5954	0.7128	TRUE	-1.382	4.739e-20	5.563e-19	TRUE	0.07089	0.7398	0.791		556	735.8	235.1	203.2	234.7	656.3	656.6	618.6	214.1	255.8	305.2
EBESCG00000010363	moaA	n.a.	TRUE	-0.2431	0.006808	0.01983	TRUE	2.115	3.05e-25	7.701e-24	TRUE	-0.8455	1.375e-11	8.612e-11	TRUE	1.541	9.886e-37	1.334e-35		12060	10650	5702	5518	5892	2999	2808	2805	2243	2365	2491
EBESCG00000011145	moaB	n.a.	TRUE	-0.5745	1.168e-05	5.551e-05	TRUE	2.743	1.281e-53	1.145e-51	TRUE	-1.143	1.766e-22	2.417e-21	TRUE	2.166	4.303e-81	2.789e-79		7664	7229	3031	2926	3170	1192	1288	1194	877.4	852.8	721.9
EBESCG00000009041	moaC	n.a.	TRUE	-0.4489	0.006795	0.01981	TRUE	2.452	4.979e-26	1.299e-24	TRUE	-1.398	2.057e-32	4.603e-31	TRUE	1.562	9.243e-29	9.154e-28		3919	4012	1253	1342	1480	889.8	734.7	744.7	537.6	512.5	624.1
EBESCG00000010996	moaD	n.a.	TRUE	-0.6118	0.005905	0.01751	TRUE	2.261	1.214e-20	2.457e-19	TRUE	-1.545	6.687e-31	1.368e-29	TRUE	1.321	1.49e-16	8.143e-16		1527	1988	513.7	544.2	575.7	329.9	461.2	428.3	272.9	269.9	245.2
EBESCG00000009953	moaE	n.a.	TRUE	-0.5813	0.002751	0.008862	TRUE	2.439	9.601e-25	2.341e-23	TRUE	-1.612	5.81e-35	1.522e-33	TRUE	1.462	7.946e-24	6.414e-23		2530	3177	821.9	795.3	913.3	483.6	625.3	632.4	391.3	374.2	342.9
EBESCG00000011385	mobA	n.a.	TRUE	0.5833	0.02442	0.06065	TRUE	1.028	0.0007754	0.002629	TRUE	1.431	1.251e-32	2.844e-31	TRUE	1.807	4.776e-37	6.549e-36		359.9	343	864.7	841.7	864.4	202.5	209.1	161.1	318.1	273.2	298.4
EBESCG00000009849	mobB	n.a.	TRUE	0.268	0.3785	0.5429	TRUE	0.6418	0.07308	0.1432	TRUE	1.37	6.812e-22	8.979e-21	TRUE	1.752	2.524e-22	1.849e-21		163.7	209.1	452.3	445.4	405.2	142.9	129	120.4	152.7	170.6	140.6
EBESCG00000010298	modA	Sigma28	TRUE	0.238	0.2759	0.4307	TRUE	0.5324	0.03519	0.07675	TRUE	0.007509	0.9474	0.9574	TRUE	0.3281	0.04005	0.06343		694.3	662.7	647.5	593.8	609.1	409.8	656.6	512	665.9	463.6	658.4
EBESCG00000011358	modB	Sigma28	TRUE	-0.1217	0.6433	0.7644	TRUE	-0.2103	0.545	0.6721	TRUE	-0.1403	0.3561	0.4429	TRUE	-0.1987	0.3302	0.4074		248.7	303.4	197.9	251.2	228.7	343	265.8	419.1	397.6	279	264.1
EBESCG00000012679	modC	Sigma28	TRUE	-0.1422	0.5117	0.6619	TRUE	-0.3199	0.3558	0.4931	TRUE	-0.2003	0.125	0.1818	TRUE	-0.5128	0.00236	0.004606		303	306.5	231.7	236.6	251.9	338.3	340	551	431.9	421.4	385.8
EBESCG00000010963	modE	n.a.	TRUE	0.2224	0.2717	0.4264	TRUE	0.6123	0.01338	0.03342	TRUE	0.2013	0.07848	0.1228	TRUE	0.4668	0.004153	0.007833		768.8	777.4	832.3	762.4	815.6	572.9	642.9	471.8	553	785.7	761.3
EBESCG00000010652	modF	n.a.	TRUE	-0.2084	0.1949	0.3301	TRUE	0.2299	0.3351	0.4718	TRUE	0.5711	1.1e-06	4.015e-06	TRUE	0.9626	4.068e-13	1.803e-12		819.6	781.5	1063	1023	1137	774.2	822.7	668.5	651.5	627.6	723.6
EBESCG00000010086	moeA	Sigma70	TRUE	0.1829	0.08825	0.1772	TRUE	0.8094	0.0001445	0.0005641	TRUE	-0.2031	0.06947	0.11	TRUE	0.4312	3.749e-05	8.984e-05		2744	2666	2080	2043	2241	1589	1708	1785	1988	1916	1799
EBESCG00000012543	moeB	Sigma70	TRUE	0.09499	0.5116	0.6619	TRUE	0.7774	0.002288	0.006955	TRUE	-0.3633	0.001295	0.003056	TRUE	0.3559	0.001548	0.003115		1822	1617	1214	1148	1259	1265	957.5	1043	1191	1122	1106
EBESCG00000010326	mog	n.a.	TRUE	0.423	0.02028	0.05158	TRUE	0.3486	0.2397	0.3693	TRUE	0.532	4.965e-05	0.0001475	TRUE	0.4959	0.001186	0.002425		620.8	677.9	766.8	984	795	586	445.5	616.9	696.7	850.3	622.4
EBESCG00000009197	mokB	Sigma70	TRUE	0.355	0.1394	0.2562	TRUE	-0.3239	0.31	0.4462	TRUE	0.337	0.009953	0.01947	TRUE	-0.218	0.2168	0.2831		204	209.1	228.2	246.7	232.2	220.4	334.1	307.3	349.7	299.7	346.4
EBESCG00000009140	mokC	n.a.	TRUE	-0.01601	0.9623	0.9788	TRUE	0.5451	0.259	0.3927	TRUE	0.03672	0.7722	0.8268	TRUE	0.5609	0.006163	0.01132		267.1	274	257.2	248.9	246.7	278.7	78.16	221.3	216	166.4	238.3
EBESCG00000012637	motA	Sigma28	TRUE	0.8738	0.1998	0.3369	TRUE	-0.4059	0.7387	0.8243	TRUE	0.4815	0.121	0.1774	TRUE	-1.041	0.0265	0.04347		14.01	14.21	20	18.42	14.56	15.48	0	40.13	36.14	46.36	49.73
EBESCG00000009709	motB	Sigma28	TRUE	0.3911	0.5339	0.6776	TRUE	0.1194	0.889	0.929	TRUE	0.3915	0.1023	0.1538	TRUE	-0.03607	0.9419	0.9558		26.27	27.4	32.41	34.05	28.27	28.59	7.816	38.99	19.88	43.05	54.87
EBESCG00000012331	mpaA	Sigma28,Sigma32	TRUE	-0.1525	0.4295	0.5876	TRUE	0.8205	0.00285	0.008501	TRUE	0.2867	0.007273	0.01463	TRUE	1.273	1.541e-17	8.791e-17		1225	1162	1354	1305	1289	756.4	588.2	838.8	546.7	645.8	781.9
EBESCG00000012823	mpl	Sigma38,Sigma70	TRUE	0.7079	6.313e-17	8.59e-16	TRUE	0.4163	0.02625	0.05983	TRUE	0.4494	0.000247	0.0006526	TRUE	0.1456	0.2061	0.2711		4023	4610	5521	5200	5262	3251	3640	3784	5971	5747	5727
EBESCG00000011528	mppA	Sigma24	TRUE	-0.08877	0.3959	0.5594	TRUE	-0.951	1.535e-05	7.168e-05	TRUE	0.4272	7.079e-05	0.0002037	TRUE	-0.4752	2.945e-05	7.137e-05		1270	1275	1656	1568	1418	2426	2837	2869	2375	2588	2810
EBESCG00000012506	mqo	Sigma24	TRUE	0.00334	0.9664	0.9814	TRUE	-0.5927	0.05069	0.1053	TRUE	0.4228	0.02032	0.03734	TRUE	-0.1621	0.2724	0.3453		5946	9619	8813	10450	9093	12930	12130	13490	12620	11900	13710
EBESCG00000011492	mqsR	Sigma70	TRUE	0.2503	0.5067	0.6583	TRUE	1.516	0.0009376	0.003112	TRUE	0.7408	2.247e-10	1.252e-09	TRUE	2.094	1.303e-37	1.828e-36		467.6	498.3	768.8	735.6	683.7	284.7	80.12	164.5	213.2	231	168
EBESCG00000008939	mraY	Sigma70	TRUE	0.8208	1.793e-12	1.735e-11	TRUE	-0.1244	0.5717	0.6939	TRUE	0.3008	0.008398	0.01668	TRUE	-0.6679	1.473e-10	5.424e-10		1242	1313	1346	1423	1494	1414	1663	1540	2895	2600	2694
EBESCG00000009143	mraZ	Sigma70	TRUE	0.6306	3.37e-09	2.396e-08	TRUE	0.09526	0.6602	0.7627	TRUE	0.4683	2.615e-05	8.095e-05	TRUE	-0.0838	0.5233	0.597		1871	1801	2470	2127	2288	1867	1917	1882	2641	2838	3316
EBESCG00000009182	mrcA	n.a.	TRUE	1.073	1.803e-15	2.194e-14	TRUE	-0.8933	0.001778	0.005543	TRUE	0.7125	5.075e-09	2.436e-08	TRUE	-1.225	2.424e-27	2.239e-26		493.8	560.2	759.9	773	807	1074	881.3	1218	2254	2337	2008
EBESCG00000012475	mrcB	n.a.	TRUE	0.7472	1.437e-13	1.5e-12	TRUE	-0.4836	0.02111	0.04959	TRUE	0.6213	1.819e-09	9.142e-09	TRUE	-0.5987	4.837e-08	1.466e-07		1554	1592	2175	2229	2156	2280	2620	2393	4042	3712	4240
EBESCG00000010027	mrdA	n.a.	TRUE	-0.2393	0.03393	0.08032	TRUE	-1.693	1.012e-11	1.042e-10	TRUE	-0.05023	0.674	0.7473	TRUE	-1.527	3.483e-33	4.128e-32		455.3	416.1	385.4	377.3	379.5	1516	1532	1585	1292	1308	1373
EBESCG00000008983	mrdA	n.a.	TRUE	-0.243	0.03245	0.0772	TRUE	-1.762	5.778e-13	6.613e-12	TRUE	0.02385	0.8506	0.8878	TRUE	-1.488	1.658e-29	1.673e-28		416.8	415.1	397.2	355	395.8	1513	1579	1559	1293	1249	1344
EBESCG00000008941	mrdB	n.a.	TRUE	-0.06826	0.6085	0.7386	TRUE	-1.042	5.274e-05	0.000225	TRUE	0.3506	0.005251	0.01091	TRUE	-0.638	3.536e-06	9.218e-06		407.1	401.9	481.3	438.7	479.8	907.6	951.6	890.9	845.8	887.6	895.1
EBESCG00000012271	mrdB	n.a.	TRUE	-0.1419	0.3	0.4593	TRUE	-1.095	5.099e-05	0.000218	TRUE	0.2742	0.05404	0.08833	TRUE	-0.691	1.446e-06	3.883e-06		353.7	452.6	470.3	409.1	442.1	910	934	988.4	801.5	897.5	872.8
EBESCG00000011629	mreB	Sigma70	TRUE	0.4374	2.239e-10	1.779e-09	TRUE	-0.2906	0.2727	0.4084	TRUE	0.1808	0.1601	0.2257	TRUE	-0.5368	0.0001573	0.0003551		9359	7758	8678	8950	8651	11720	10920	11680	16100	14670	15280
EBESCG00000009178	mreD	Sigma70	TRUE	0.2114	0.1059	0.206	TRUE	-1.23	6.433e-07	3.654e-06	TRUE	-0.3798	0.00415	0.008815	TRUE	-1.791	3.831e-37	5.269e-36		614.7	647.5	415.1	413.6	486.6	1690	1559	1607	2155	1774	1579
EBESCG00000011793	mrp	Sigma24	TRUE	0.92	5.481e-33	1.644e-31	TRUE	0.2979	0.1009	0.1854	TRUE	0.4542	9.821e-05	0.0002745	TRUE	-0.1795	0.1323	0.1845		4283	4325	5401	5215	5362	3813	3898	3830	7380	7259	7208
EBESCG00000012087	msbA	Sigma28	TRUE	0.03552	0.6268	0.7511	TRUE	-1.836	9.357e-20	1.817e-18	TRUE	0.463	4.993e-05	0.0001483	TRUE	-1.399	2.586e-34	3.169e-33		1679	1413	1990	1841	1944	6013	6095	6072	6314	6007	6070
EBESCG00000009851	mscL	n.a.	TRUE	0.4233	0.0003891	0.001489	TRUE	1.352	2.556e-11	2.563e-10	TRUE	0.3807	0.002631	0.005819	TRUE	1.297	1.063e-29	1.08e-28		2889	3261	4054	3482	3329	1260	1511	1241	1840	1730	1764
EBESCG00000010571	mscS	n.a.	TRUE	0.211	0.02924	0.07071	TRUE	1.001	6.503e-07	3.687e-06	TRUE	0.2953	0.01656	0.03111	TRUE	1.089	3.743e-22	2.71e-21		3769	3368	4114	3674	4070	1989	1958	1921	2322	2202	2210
EBESCG00000009499	msrA	n.a.	TRUE	-0.8981	5.074e-09	3.55e-08	TRUE	0.8897	0.0003207	0.001177	TRUE	0.2669	0.02144	0.03906	TRUE	2.061	1.72e-65	6.631e-64		1867	1561	1798	1839	1948	1014	904.7	1095	574.7	554.7	483.5
EBESCG00000011944	msrB	Sigma32	TRUE	0.03183	0.7304	0.8298	TRUE	1.586	3.59e-17	5.749e-16	TRUE	0.02069	0.8805	0.911	TRUE	1.61	2.083e-44	3.745e-43		6139	7962	6632	6573	6210	2469	2693	2605	2514	2561	2594
EBESCG00000010826	msyB	Sigma38	TRUE	-1.719	1.243e-24	2.674e-23	TRUE	0.3473	0.1687	0.2801	TRUE	-1.415	6.699e-27	1.141e-25	TRUE	0.7646	1.434e-05	3.563e-05		1217	1449	506.1	406.9	443.8	1238	1024	1158	339.7	272.4	356.7
EBESCG00000010730	mtfA	Sigma24	TRUE	-1.595	9.478e-16	1.173e-14	TRUE	-0.9919	0.0001309	0.0005173	TRUE	0.4704	0.0001472	0.0004023	TRUE	1.029	8.452e-08	2.521e-07		389.6	392.8	533	485.6	451.5	848.1	887.2	833.6	244	361.8	257.2
EBESCG00000009198	mtgA	Sigma70	TRUE	-1.879	5.1e-28	1.285e-26	TRUE	0.9958	1.858e-06	9.97e-06	TRUE	-1.351	3.226e-34	8.154e-33	TRUE	1.488	4.527e-17	2.545e-16		2391	2266	759.2	905.8	809.6	1196	1417	1263	303.6	443.8	310.4
EBESCG00000011365	mtlA	Sigma70	TRUE	-1.079	1.195e-20	2.098e-19	TRUE	0.509	0.01544	0.03786	TRUE	-0.03049	0.7947	0.8457	TRUE	1.577	1.033e-39	1.562e-38		2958	2800	2331	2845	2467	2099	2169	2376	1008	1127	948.2
EBESCG00000010909	mtlD	Sigma70	TRUE	-0.9589	1.15e-13	1.21e-12	TRUE	1.166	3.249e-10	2.875e-09	TRUE	-0.8395	7.476e-14	5.686e-13	TRUE	1.318	2.001e-28	1.959e-27		4050	4535	2087	2301	2119	2030	2204	2091	1014	960.4	1183
EBESCG00000011244	mtlR	Sigma70	TRUE	-0.4585	0.0146	0.03877	TRUE	1.228	2.344e-05	0.0001056	TRUE	-0.06028	0.6078	0.6884	TRUE	1.639	1.653e-22	1.221e-21		1791	2228	1783	1807	1640	1046	689.8	1028	514.1	658.2	852.2
EBESCG00000012641	mtnN	n.a.	TRUE	0.4819	2.254e-05	0.0001041	TRUE	0.7182	7.133e-05	0.0002947	TRUE	0.7799	5.472e-10	2.906e-09	TRUE	1.015	7.647e-17	4.237e-16		4632	4012	6972	6472	6657	2457	3279	3004	3958	4274	3772
EBESCG00000009254	mtr	Sigma70	TRUE	-0.02202	0.876	0.9316	TRUE	-1.039	0.0002073	0.0007908	TRUE	0.1367	0.2703	0.3532	TRUE	-0.8713	2.523e-12	1.049e-11		552.5	456.7	511.6	507.3	486.6	1049	994.6	1331	1110	1060	1157
EBESCG00000010485	mug	Sigma70	TRUE	-0.4673	0.08942	0.1793	TRUE	0.111	0.7839	0.858	TRUE	-0.343	0.04417	0.07414	TRUE	-0.3647	0.1994	0.264		125.2	145.1	108.9	103.3	74.53	140.6	105.5	155.9	147.3	189.6	104.6
EBESCG00000010323	mukB	Sigma70	TRUE	0.2627	3.876e-05	0.0001727	TRUE	-0.1436	0.5943	0.7119	TRUE	0.2435	0.05102	0.08405	TRUE	-0.1414	0.3311	0.4081		9801	10250	10370	11140	10670	12050	12110	12310	14320	13910	14580
EBESCG00000011065	mukE	Sigma70	TRUE	0.3454	0.00339	0.01069	TRUE	0.05437	0.8015	0.8722	TRUE	-0.064	0.5363	0.6248	TRUE	-0.3216	0.002809	0.005427		1662	1595	1416	1483	1326	1590	1839	1761	2289	2221	1859
EBESCG00000010866	mukF	Sigma70	TRUE	0.2883	0.004794	0.01446	TRUE	-0.3853	0.1102	0.199	TRUE	0.0223	0.8673	0.8993	TRUE	-0.6322	1.489e-09	5.112e-09		1446	1914	1434	1681	1515	2351	2284	2566	3054	2967	2639
EBESCG00000012668	murB	n.a.	TRUE	0.6694	1.737e-08	1.158e-07	TRUE	0.3224	0.1789	0.2929	TRUE	0.3942	0.001115	0.002664	TRUE	0.07586	0.5086	0.5837		2145	2571	2964	2768	2676	1938	1880	2346	3426	3436	2764
EBESCG00000010667	murC	Sigma70	TRUE	0.5231	2.002e-07	1.197e-06	TRUE	-0.1975	0.3334	0.4696	TRUE	0.2039	0.07095	0.1121	TRUE	-0.5123	1.221e-06	3.301e-06		2150	2412	2324	2578	2228	3065	3056	2543	4250	4068	3952
EBESCG00000009694	murD	Sigma70	TRUE	0.986	2.35e-13	2.406e-12	TRUE	0.5527	0.009283	0.02434	TRUE	0.2876	0.01464	0.02777	TRUE	-0.1956	0.0811	0.12		1538	1631	1561	1870	1810	1053	1409	1149	2637	2451	2166
EBESCG00000010067	murE	Sigma70	TRUE	0.8751	3.854e-17	5.294e-16	TRUE	0.1039	0.6392	0.7479	TRUE	0.1376	0.2299	0.3068	TRUE	-0.6194	4.084e-08	1.248e-07		2174	2236	2012	2231	2326	2063	2194	2482	4331	3943	3930
EBESCG00000010782	murF	Sigma70	TRUE	0.8315	1.04e-13	1.098e-12	TRUE	-0.03485	0.8607	0.9107	TRUE	0.5335	2.753e-06	9.618e-06	TRUE	-0.3514	0.003889	0.007367		2411	2236	3059	2942	3110	2403	2806	2673	5398	4598	4076
EBESCG00000010294	murG	Sigma70	TRUE	0.3323	0.003862	0.01201	TRUE	-0.03346	0.8793	0.923	TRUE	0.02407	0.8315	0.8738	TRUE	-0.3663	0.0006248	0.001322		1724	1615	1478	1482	1637	1653	1985	2010	2535	2394	2234
EBESCG00000012152	murI	Sigma70	TRUE	1.131	2.51e-14	2.82e-13	TRUE	1.065	7.803e-06	3.819e-05	TRUE	0.8183	4.842e-14	3.722e-13	TRUE	0.7226	3.606e-08	1.108e-07		1299	1217	1899	2117	1998	670.6	637	663.9	1551	1682	1159
EBESCG00000011630	murP	Sigma38,Sigma70	TRUE	-0.4436	0.03987	0.09193	TRUE	-0.553	0.05121	0.106	TRUE	0.9974	2.487e-14	1.987e-13	TRUE	0.8377	1.939e-06	5.162e-06		281.1	262.9	454.4	522.4	496	437.1	494.4	396.2	281.9	379.2	330.9
EBESCG00000009304	murQ	Sigma38,Sigma70	TRUE	-0.6561	0.009027	0.02539	TRUE	-0.948	0.002448	0.007379	TRUE	1.316	1.873e-21	2.402e-20	TRUE	1.101	4.544e-07	1.27e-06		291.6	222.3	605.4	591.1	542.3	639.6	556.9	439.2	232.2	302.2	445.8
EBESCG00000009191	murR	Sigma38,Sigma70	TRUE	0.2213	0.6105	0.7401	TRUE	2.464	8.199e-06	4.008e-05	TRUE	0.379	0.00315	0.006846	TRUE	2.491	7.874e-28	7.469e-27		301.2	335.9	375.8	362.8	384.7	85.76	13.68	76.25	74.09	66.24	106.3
EBESCG00000010737	mutH	Sigma24	TRUE	0.9626	0.001352	0.004752	TRUE	0.8922	0.01819	0.0437	TRUE	0.9169	1.537e-12	1.052e-11	TRUE	0.902	2.415e-07	6.885e-07		245.2	230.4	417.9	391.8	409.5	115.5	113.3	182.3	234.9	279.8	272.6
EBESCG00000011972	mutL	Sigma32	TRUE	-0.1736	0.09256	0.1845	TRUE	0.3443	0.095	0.177	TRUE	-0.5341	1.285e-06	4.661e-06	TRUE	-0.01353	0.8997	0.9235		2833	2498	1580	1660	1745	2205	2323	2384	2123	1894	2070
EBESCG00000009105	mutM	Sigma32	TRUE	0.1778	0.2672	0.4209	TRUE	-1.001	0.0006468	0.002242	TRUE	0.2153	0.2644	0.3464	TRUE	-1.002	9.38e-13	4.017e-12		321.3	573.4	454.4	483.3	470.3	979.1	1085	913.9	1375	1005	1032
EBESCG00000010715	mutS	Sigma38	TRUE	1.181	4.601e-29	1.21e-27	TRUE	-0.2539	0.2933	0.4296	TRUE	1.104	1.141e-19	1.293e-18	TRUE	-0.2903	0.008385	0.01507		1240	994.6	2111	2158	2237	1438	1403	1526	3494	3019	3109
EBESCG00000013031	mutT	n.a.	TRUE	-0.5022	0.01823	0.04698	TRUE	-0.9642	0.002775	0.008295	TRUE	-0.3927	0.007997	0.01597	TRUE	-0.8263	2.541e-05	6.191e-05		270.6	281.1	225.5	174.1	170.5	732.5	515.9	505.7	361.4	423.1	433.8
EBESCG00000011824	mutY	n.a.	TRUE	0.1262	0.2429	0.3911	TRUE	-1.087	2.247e-06	1.197e-05	TRUE	0.4321	5.499e-05	0.0001615	TRUE	-0.8033	1.029e-14	4.985e-14		793.3	746.9	947.4	953.8	916.7	1777	1884	1747	2087	1884	1968
EBESCG00000009704	mviM	n.a.	TRUE	-0.5403	0.0002061	0.0008241	TRUE	0.7405	0.001289	0.00413	TRUE	0.07237	0.5867	0.6693	TRUE	1.431	5.037e-25	4.284e-24		1557	1328	1313	1250	1541	962.4	949.7	928.2	632.5	650.8	553.8
EBESCG00000012167	N	n.a.	FALSE	NA	1	NA	FALSE	0	1	NA	FALSE	0	1	NA	FALSE	0	1	NA		0	0	0	0	0	0	0	0	0	0	0
EBESCG00000011212	nac	Sigma54	TRUE	-0.7389	0.1388	0.2554	TRUE	0.2257	0.6966	0.7924	TRUE	-0.05942	0.7537	0.8132	TRUE	1.261	0.005269	0.009763		70.92	53.79	51.71	53.58	59.11	28.59	76.21	73.96	21.69	19.04	44.58
EBESCG00000011114	nadA	n.a.	TRUE	-0.007273	0.9723	0.9842	TRUE	0.01179	0.9647	0.9793	TRUE	0.4867	0.0001019	0.0002843	TRUE	0.4432	0.006691	0.01221		434.3	422.2	597.1	519.6	511.5	395.5	594	440.3	516.8	391.6	543.6
EBESCG00000011778	nadB	Sigma70	TRUE	0.8602	1.155e-08	7.784e-08	TRUE	-0.4161	0.1505	0.2565	TRUE	1.16	3.707e-22	4.977e-21	TRUE	-0.1192	0.3167	0.3924		362.5	384.6	770.9	746.8	744.5	540.8	494.4	590.5	992.1	1000	972.2
EBESCG00000012101	nadC	n.a.	TRUE	0.2184	0.1085	0.2101	TRUE	0.7648	0.0007404	0.002524	TRUE	0.581	2.913e-07	1.136e-06	TRUE	1.131	2.514e-20	1.645e-19		1749	1669	2377	2142	2406	1010	1114	1186	1148	1331	1336
EBESCG00000011566	nadD	n.a.	TRUE	0.2452	0.2856	0.443	TRUE	-0.2585	0.4254	0.5628	TRUE	0.4466	0.00299	0.006532	TRUE	-0.1503	0.4011	0.4798		182.1	215.2	248.9	275.2	207.3	241.8	267.7	272.9	351.5	316.3	312.1
EBESCG00000010481	nadD	n.a.	TRUE	0.2651	0.27	0.4244	TRUE	-0.4211	0.2127	0.3366	TRUE	0.4527	0.01666	0.03129	TRUE	-0.2445	0.1936	0.2574		148.9	227.3	233.7	272.9	189.3	222.7	349.8	274.6	337.9	345.3	310.4
EBESCG00000010921	nadE	Sigma70	TRUE	-0.7092	1.076e-07	6.65e-07	TRUE	0.8933	3.189e-05	0.0001404	TRUE	-0.2725	0.01038	0.02022	TRUE	1.387	1.76e-33	2.103e-32		3330	3484	2553	2630	2466	2102	1866	2034	1232	1012	1296
EBESCG00000011744	nadR	n.a.	TRUE	0.4031	0.003406	0.01074	TRUE	-0.1354	0.5907	0.7092	TRUE	0.9938	2.732e-18	2.863e-17	TRUE	0.4829	1.514e-05	3.759e-05		968.4	1053	1778	1811	1866	1282	1090	1252	1642	1686	1380
EBESCG00000011976	nagA	Sigma70	TRUE	-0.05079	0.7202	0.8221	TRUE	0.824	0.0004918	0.001746	TRUE	0.6204	2.901e-08	1.277e-07	TRUE	1.523	9.279e-28	8.763e-27		2523	2439	3457	3453	3425	1539	1374	1657	1339	1265	1739
EBESCG00000011808	nagB	Sigma70	TRUE	0.1534	0.1935	0.3282	TRUE	0.8698	4.102e-05	0.0001776	TRUE	0.92	1.003e-14	8.159e-14	TRUE	1.662	8.311e-49	1.778e-47		2509	2341	4073	4095	4260	1432	1511	1437	1728	1456	1569
EBESCG00000009653	nagC	Sigma70	TRUE	0.2119	0.08958	0.1795	TRUE	0.5873	0.008521	0.02262	TRUE	0.3893	0.0006888	0.00171	TRUE	0.7526	3.163e-10	1.147e-09		2466	2412	2808	2821	3023	1666	1722	1939	2204	1783	2229
EBESCG00000012815	nagD	n.a.	TRUE	-0.1571	0.1927	0.3277	TRUE	-0.3873	0.08902	0.1674	TRUE	0.3206	0.002973	0.006504	TRUE	0.1055	0.3513	0.4295		1327	1290	1462	1449	1517	1914	1868	1850	1801	1459	1723
EBESCG00000010517	nagE	Sigma70	TRUE	-0.0977	0.2568	0.4071	TRUE	-0.9208	5.919e-05	0.0002496	TRUE	1.147	6.6e-11	3.838e-10	TRUE	0.3178	0.009376	0.01667		1537	2371	3559	4525	3672	4240	4082	3880	3903	3608	3863
EBESCG00000011395	nagK	Sigma70	TRUE	-0.4767	0.0001065	0.0004478	TRUE	-0.2261	0.3271	0.4641	TRUE	-0.391	0.0003641	0.0009358	TRUE	-0.09529	0.4278	0.5061		1713	1599	1091	1152	1180	2221	2005	2120	1711	1301	1415
EBESCG00000010859	nagZ	Sigma70	TRUE	0.2291	0.04311	0.09802	TRUE	0.9705	4.713e-05	0.0002029	TRUE	-0.3607	0.003106	0.006762	TRUE	0.3902	5.989e-05	0.0001409		3147	3800	2563	2336	2437	2065	1647	2052	2329	2257	2171
EBESCG00000010450	nanA	Sigma70	TRUE	-0.2454	0.007827	0.02234	TRUE	-4.67	2.259e-93	5.705e-91	TRUE	3.51	3.031e-175	1.447e-172	TRUE	-0.888	3.495e-12	1.432e-11		290.7	274	3011	2937	2784	8028	8137	7580	5721	6749	6974
EBESCG00000011988	nanE	Sigma70	TRUE	-1.151	1.27e-18	1.939e-17	TRUE	-3.585	9.742e-36	4.099e-34	TRUE	2.313	3.337e-55	1.749e-53	TRUE	-0.1405	0.3041	0.3791		121.7	116.7	492.3	579.9	535.4	1501	1546	1659	770.8	695.5	673.9
EBESCG00000012879	nanK	Sigma70	TRUE	-1.207	2.846e-21	5.15e-20	TRUE	-3.207	6.077e-32	2.07e-30	TRUE	1.669	3.48e-29	6.617e-28	TRUE	-0.3606	0.008916	0.01595		189.1	144.1	449.6	488.9	502.9	1612	1772	1705	798.8	744.3	691
EBESCG00000009929	nanR	Sigma70	TRUE	0.4161	0.01634	0.0429	TRUE	1.004	5.11e-05	0.0002182	TRUE	0.8832	1.156e-15	1.01e-14	TRUE	1.512	7.953e-30	8.139e-29		1195	1146	1931	1903	2016	658.7	580.4	664.5	717.4	940.5	812.8
EBESCG00000013022	nanT	Sigma70	TRUE	-0.986	1.047e-19	1.762e-18	TRUE	-4.674	1.505e-56	1.614e-54	TRUE	3.35	6.363e-103	9.113e-101	TRUE	-0.3109	0.009256	0.01649		86.68	91.34	753	892.4	814.7	2424	2493	2568	1319	1201	1166
EBESCG00000011868	napA	Sigma70	TRUE	0.3659	0.2213	0.3639	TRUE	3.986	2.555e-49	2.109e-47	TRUE	-0.1862	0.1	0.151	TRUE	3.406	1.401e-137	4.28e-135		3148	3055	2281	2589	2515	166.8	353.7	162.2	269.3	255	325.8
EBESCG00000012532	napB	Sigma70	TRUE	-0.427	0.5505	0.6925	TRUE	3.143	1.411e-05	6.682e-05	TRUE	-1.482	4.402e-25	6.879e-24	TRUE	2.356	1.333e-08	4.235e-08		288.1	283.2	90.33	88.18	100.2	50.03	0	45.87	33.43	10.76	22.29
EBESCG00000013041	napC	Sigma70	TRUE	0.1293	0.7579	0.8505	TRUE	3.425	5.625e-17	8.909e-16	TRUE	-1.501	5.46e-35	1.439e-33	TRUE	1.969	5.224e-13	2.29e-12		1128	1061	367.5	317	365	139.4	48.85	128.4	67.77	106.8	152.6
EBESCG00000010742	napD	Sigma70	TRUE	2.069	9.828e-05	0.0004153	TRUE	3.078	1.759e-05	8.136e-05	TRUE	0.208	0.1459	0.2081	TRUE	0.7288	0.02817	0.046		293.3	254.7	294.4	259.5	306.7	70.28	33.22	4.013	90.36	271.6	260.6
EBESCG00000009441	napF	Sigma70	TRUE	3.306	3.711e-32	1.082e-30	TRUE	3.722	1.591e-28	4.677e-27	TRUE	0.269	0.06585	0.1047	TRUE	0.3515	0.0549	0.08442		709.2	510.5	687.5	608.4	696.5	51.22	62.53	41.85	487	619.3	778.5
EBESCG00000012905	napG	Sigma70	TRUE	-0.3988	0.4857	0.6409	TRUE	3.627	5.416e-24	1.284e-22	TRUE	-1.249	4.586e-20	5.414e-19	TRUE	2.808	4.646e-13	2.049e-12		450.1	515.6	166.2	195.9	188.5	39.31	66.44	30.96	11.75	43.88	39.44
EBESCG00000011512	napH	Sigma70	TRUE	0.3869	0.461	0.6182	TRUE	3.443	2.234e-16	3.376e-15	TRUE	-1.31	1.614e-20	1.959e-19	TRUE	1.994	1.205e-12	5.14e-12		389.6	430.3	135.1	149.6	164.5	51.22	19.54	45.29	48.79	48.02	37.72
EBESCG00000010676	narG	Sigma70	TRUE	2.727	5.464e-24	1.146e-22	TRUE	9.74	2.5e-32	8.796e-31	TRUE	-1.48	1.132e-24	1.755e-23	TRUE	5.524	6.207e-72	2.918e-70		116100	114800	35410	41900	35030	127.5	166.1	154.8	638.8	894.2	1392
EBESCG00000012968	narH	Sigma70	TRUE	0.3456	0.6497	0.77	TRUE	8.782	4.931e-20	9.62e-19	TRUE	-2.815	4.815e-99	6.466e-97	TRUE	5.464	8.069e-242	3.452e-238		27160	26280	3161	3891	3250	103.6	0	78.54	79.52	86.11	125.2
EBESCG00000009014	narI	Sigma70	TRUE	0.686	0.2367	0.3835	TRUE	7.615	5.901e-146	1.266e-142	TRUE	-3.278	3.416e-144	8.634e-142	TRUE	3.522	7.443e-38	1.068e-36		4334	4383	375.8	378.4	465.2	15.48	25.4	28.67	29.82	39.74	63.44
EBESCG00000010388	narJ	Sigma70	TRUE	0.08427	0.9028	0.9463	TRUE	7.888	1.539e-41	8.469e-40	TRUE	-3.273	2.072e-151	6.36e-149	TRUE	4.315	1.294e-10	4.778e-10		7560	6506	602.6	711.6	656.2	47.65	0	38.99	26.2	89.42	0
EBESCG00000011575	narK	Sigma70	TRUE	3.557	2.269e-18	3.414e-17	TRUE	9.674	1.502e-120	5.86e-118	TRUE	-1.24	5.619e-10	2.977e-09	TRUE	4.577	7.396e-56	2.028e-54		14090	25430	6934	8386	7423	15.48	23.45	35.55	201.5	390.8	552.1
EBESCG00000010279	narL	Sigma70	TRUE	-0.6142	4.532e-05	0.0001996	TRUE	1.407	6.591e-09	4.82e-08	TRUE	-0.2997	0.00539	0.01118	TRUE	1.765	2.188e-43	3.82e-42		2073	2156	1634	1461	1562	868.3	787.5	944.3	512.3	571.3	571
EBESCG00000009658	narP	Sigma32	TRUE	0.6302	0.007524	0.02159	TRUE	0.8694	0.01328	0.0332	TRUE	0.07929	0.7019	0.7693	TRUE	0.2614	0.1189	0.1677		312.6	591.7	403.4	453.2	438.6	227.5	257.9	324.5	377.7	452.1	475
EBESCG00000011467	narQ	n.a.	TRUE	0.5766	0.02313	0.05774	TRUE	0.8537	0.003456	0.01009	TRUE	0.8186	4.219e-10	2.289e-09	TRUE	0.9589	9.706e-10	3.392e-09		494.7	427.3	684.7	728.4	791.6	227.5	414.3	232.8	402.1	468.6	500.7
EBESCG00000012448	narU	Sigma38	TRUE	-0.9925	0.02687	0.0659	TRUE	1.301	0.001541	0.004872	TRUE	-1.674	1.247e-27	2.214e-26	TRUE	1.054	0.004873	0.009072		205.8	222.3	67.57	56.37	58.26	109.6	60.58	104.9	29.82	39.74	36.01
EBESCG00000011039	narV	Sigma24	TRUE	-0.9199	0.2268	0.3712	TRUE	-0.5629	0.2884	0.4244	TRUE	-0.8329	4.428e-05	0.0001328	TRUE	0.2935	0.7084	0.7634		70.05	56.83	37.92	30.7	28.27	50.03	199.3	84.28	28.01	65.41	0
EBESCG00000012769	narW	Sigma24	TRUE	-2.184	0.00046	0.001734	TRUE	-0.4365	0.3877	0.5271	TRUE	-1.191	1.275e-06	4.628e-06	TRUE	1.131	0.1626	0.2209		56.91	47.7	15.86	19.53	28.27	85.76	87.93	62.49	24.4	9.935	0
EBESCG00000012970	narX	Sigma70	TRUE	-0.1259	0.447	0.6038	TRUE	1.295	3.758e-09	2.87e-08	TRUE	-0.2175	0.07227	0.114	TRUE	1.209	2.624e-15	1.311e-14		1836	1822	1391	1302	1566	759.9	865.7	837.6	728.3	620.1	886.5
EBESCG00000012036	narY	Sigma70	TRUE	-1.37	0.002485	0.008122	TRUE	-0.1968	0.6636	0.7654	TRUE	-1.057	1.57e-09	7.973e-09	TRUE	0.4727	0.2365	0.3054		115.6	145.1	51.71	58.05	59.97	209.6	91.84	171.4	66.87	54.64	24.01
EBESCG00000012814	narZ	Sigma70	TRUE	-1.538	4.923e-08	3.143e-07	TRUE	0.1037	0.7113	0.8042	TRUE	-1.27	1.184e-22	1.647e-21	TRUE	0.3709	0.2194	0.2862		448.3	404.9	160.7	155.2	165.3	466.9	439.7	400.7	87.65	153.2	209.2
EBESCG00000011410	ndh	Sigma70	TRUE	0.797	6.331e-11	5.277e-10	TRUE	1.114	5.825e-08	3.817e-07	TRUE	-0.1048	0.3876	0.4753	TRUE	0.1712	0.149	0.2044		3623	4119	3078	3349	3331	1625	2112	2189	3314	3545	3594
EBESCG00000011973	ndk	Sigma70	TRUE	0.2907	0.000364	0.0014	TRUE	-2.571	5.083e-30	1.604e-28	TRUE	1.054	1.998e-21	2.548e-20	TRUE	-1.809	2.107e-45	3.988e-44		1259	1093	2242	2177	2199	8076	7107	7684	8903	10270	8793
EBESCG00000011606	ndpA	n.a.	TRUE	0.01354	0.8782	0.9319	TRUE	-0.511	0.01647	0.04003	TRUE	0.01171	0.9075	0.9295	TRUE	-0.5042	1.766e-07	5.114e-07		1838	1811	1710	1673	1604	2808	2810	2930	2893	2755	2889
EBESCG00000009409	nei	n.a.	TRUE	-0.4816	0.07462	0.1548	TRUE	0.4434	0.1747	0.2877	TRUE	-0.2189	0.1186	0.1744	TRUE	0.6421	0.004457	0.008366		373	304.5	245.5	263.4	281.9	241.8	242.3	324.5	168.1	183.8	264.1
EBESCG00000011509	nemA	Sigma70	TRUE	-0.07992	0.5025	0.6551	TRUE	0.5261	0.01708	0.04122	TRUE	-0.3821	0.000229	0.0006074	TRUE	0.25	0.02126	0.03531		1906	1718	1274	1302	1194	1400	1430	1323	1329	1330	1163
EBESCG00000012519	nfi	Sigma70	TRUE	0.5123	0.0001612	0.000654	TRUE	0.2298	0.3871	0.5266	TRUE	0.7264	1.22e-08	5.612e-08	TRUE	0.4019	0.0003384	0.0007405		1193	910.3	1502	1631	1582	1040	840.3	1032	1370	1403	1536
EBESCG00000011742	nfnB	n.a.	TRUE	-0.01835	0.9028	0.9463	TRUE	1.09	4.826e-05	0.0002076	TRUE	-0.2084	0.05681	0.09222	TRUE	0.9284	7.706e-16	3.991e-15		2192	1909	1629	1542	1637	1138	840.3	1136	967.7	1037	1046
EBESCG00000011328	nfnB	n.a.	TRUE	-0.1053	0.462	0.619	TRUE	1.068	7.642e-05	0.0003136	TRUE	-0.1501	0.1894	0.2604	TRUE	0.9717	8.06e-19	4.926e-18		2214	1795	1689	1584	1623	1088	844.2	1162	996.7	993.5	1025
EBESCG00000011952	nfo	Sigma70	TRUE	0.327	0.006046	0.01787	TRUE	0.6112	0.008459	0.02248	TRUE	-0.2536	0.01638	0.03078	TRUE	0.02418	0.8175	0.8569		1789	1721	1409	1376	1209	1235	1212	1321	1692	1518	1531
EBESCG00000010861	nfrA	n.a.	TRUE	0.5529	0.02179	0.05477	TRUE	0.3715	0.3105	0.4466	TRUE	0.08478	0.559	0.6451	TRUE	-0.1941	0.3387	0.4162		314.3	285.2	285.5	259	319.6	287.1	172	280.9	363.2	337.8	497.3
EBESCG00000012126	nfrA	n.a.	TRUE	0.6233	0.01061	0.0293	TRUE	0.303	0.3505	0.4873	TRUE	0.07491	0.5736	0.6581	TRUE	-0.1532	0.395	0.4733		322.2	275	295.1	271.3	288.7	293	232.5	261.4	368.7	339.5	444.1
EBESCG00000009728	nfrB	n.a.	TRUE	0.7279	0.00593	0.01757	TRUE	0.4143	0.2754	0.4113	TRUE	-0.0961	0.5323	0.6212	TRUE	-0.4646	0.03142	0.051		175.1	193.8	180	149.6	137.9	182.2	115.3	147.9	266.6	221.9	293.2
EBESCG00000009613	nfrB	n.a.	TRUE	0.8089	0.002626	0.008504	TRUE	0.1725	0.605	0.721	TRUE	-0.02989	0.8339	0.8754	TRUE	-0.5574	0.006667	0.01218		179.5	159.3	154.5	145.7	151.6	165.6	187.6	147.3	298.2	229.3	277.8
EBESCG00000013027	nfsA	Sigma70	TRUE	-0.2032	0.3828	0.5469	TRUE	1.821	3.389e-11	3.367e-10	TRUE	-0.7874	1.857e-08	8.378e-08	TRUE	1.311	1.215e-11	4.787e-11		877.3	1018	437.8	595.5	454.9	272.8	275.5	326.8	222.3	285.6	210.9
EBESCG00000009329	nfuA	Sigma32	TRUE	0.7466	3.684e-19	5.943e-18	TRUE	-0.4072	0.04443	0.09398	TRUE	1.091	2.703e-20	3.226e-19	TRUE	-0.06772	0.5698	0.6423		2530	2343	4854	4604	4613	3744	3410	3451	5636	6011	6130
EBESCG00000009940	nhaA	Sigma38	TRUE	-0.4943	0.001678	0.005728	TRUE	1.694	6.83e-14	8.724e-13	TRUE	-0.128	0.3382	0.4253	TRUE	2.049	4.842e-78	2.877e-76		2664	3566	2684	2655	2402	870.7	1239	1106	842.1	713.7	701.3
EBESCG00000009274	nhaB	Sigma70	TRUE	0.04234	0.6648	0.7823	TRUE	-1.602	1.216e-10	1.132e-09	TRUE	0.4363	7.769e-05	0.000222	TRUE	-1.183	5.127e-34	6.179e-33		1127	1011	1345	1270	1306	3915	3105	3549	3660	3567	3517
EBESCG00000011502	nhaR	Sigma38	TRUE	-0.291	0.1504	0.2735	TRUE	1.237	7.248e-08	4.692e-07	TRUE	-0.3525	0.001238	0.002931	TRUE	1.142	2.935e-13	1.319e-12		1146	1278	886.7	859	828.4	468.1	668.3	580.2	398.5	550.6	452.7
EBESCG00000011923	nhoA	Sigma24	TRUE	-0.8634	0.2055	0.3445	TRUE	0.9709	0.13	0.2285	TRUE	-1.167	1.759e-11	1.082e-10	TRUE	0.7719	0.2928	0.3665		112.1	110.6	51.02	46.32	35.98	10.72	117.2	72.24	66.87	27.32	0
EBESCG00000011517	nikA	Sigma54	TRUE	2.789	3.07e-09	2.19e-08	TRUE	4.038	9.979e-40	5.223e-38	TRUE	1.338	1.044e-29	2.038e-28	TRUE	2.3	3.295e-15	1.637e-14		2513	2336	5649	5548	5419	128.6	129	213.3	691.2	1225	2116
EBESCG00000012243	nikB	Sigma54	TRUE	0.6941	0.1219	0.2305	TRUE	3.694	4.314e-32	1.493e-30	TRUE	0.7398	9.923e-07	3.644e-06	TRUE	3.587	3.604e-34	4.393e-33		880.8	666.8	1046	1121	1329	66.7	68.39	61.34	117.5	58.78	183.5
EBESCG00000012652	nikC	Sigma54	TRUE	0.5453	0.2569	0.4071	TRUE	3.537	3.197e-26	8.521e-25	TRUE	0.1588	0.3034	0.3898	TRUE	3.095	4.296e-27	3.919e-26		560.4	467.9	474.4	473.9	606.6	45.26	60.58	43	107.5	39.74	75.45
EBESCG00000012213	nikD	Sigma54	TRUE	-0.1546	0.7498	0.8435	TRUE	2.792	5.436e-14	7.048e-13	TRUE	-0.1752	0.1988	0.2707	TRUE	2.885	3.611e-18	2.142e-17		626	543	444.7	439.2	520	132.2	82.07	61.92	32.53	93.56	104.6
EBESCG00000012270	nikE	Sigma54	TRUE	0.415	0.2659	0.4192	TRUE	2.563	7.842e-13	8.881e-12	TRUE	-0.2363	0.07078	0.112	TRUE	1.944	4.013e-23	3.077e-22		539.4	496.3	404.8	362.8	425.8	120.3	68.39	91.16	120.2	125	130.3
EBESCG00000010694	nikR	Sigma54	TRUE	-0.03191	0.912	0.9497	TRUE	0.7922	0.01976	0.04684	TRUE	0.1286	0.3905	0.4781	TRUE	1.035	1.098e-06	2.975e-06		343.2	309.5	322	283	364.1	201.3	166.1	239.6	214.1	209.5	144
EBESCG00000011485	ninE	Sigma32	FALSE	-0.7724	0.2159	NA	TRUE	-0.6244	0.7566	0.8368	TRUE	-0.8716	0.2468	0.3266	FALSE	4.267	0.02626	NA		2.627	4.06	0.6895	1.116	3.427	0	21.49	0	0	0	0
EBESCG00000010946	nirB	Sigma70	TRUE	3.934	3.235e-25	7.065e-24	TRUE	8.923	1.768e-46	1.308e-44	TRUE	0.2264	0.1311	0.1896	TRUE	4.93	1.883e-42	3.135e-41		62330	71730	67340	74540	70790	159.6	134.8	155.4	1526	2764	4041
EBESCG00000011670	nirC	Sigma70	TRUE	1.525	0.0002228	0.0008851	TRUE	6.695	3.718e-115	1.33e-112	TRUE	-0.6693	9.25e-09	4.3e-08	TRUE	4.368	3.264e-171	2.792e-168		5060	5372	2784	3107	2999	32.16	99.66	47.59	181.6	133.3	216
EBESCG00000012537	nirD	Sigma70	TRUE	0.9737	0.1701	0.3004	TRUE	8.744	1.048e-98	3e-96	TRUE	-0.2097	0.2192	0.2944	TRUE	7.529	1.094e-73	5.379e-72		5424	8079	4595	5590	5646	30.97	0	14.91	9.939	62.92	27.43
EBESCG00000008924	nlpA	n.a.	TRUE	0.7648	0.005619	0.01673	TRUE	1.014	0.003235	0.009542	TRUE	0.1336	0.2729	0.3563	TRUE	0.3903	0.01951	0.03258		385.3	364.3	398.5	361.1	356.4	152.5	185.6	264.3	366.9	298.1	366.9
EBESCG00000009701	nlpB	n.a.	TRUE	0.1816	0.01069	0.02944	TRUE	-0.3917	0.0657	0.1311	TRUE	0.649	1.126e-07	4.623e-07	TRUE	0.07328	0.5796	0.6506		6127	5922	8359	8715	8526	8318	8789	8948	9846	9574	9945
EBESCG00000009110	nlpC	Sigma24	TRUE	0.1692	0.4195	0.5788	TRUE	0.9127	0.0006634	0.002291	TRUE	1.35	1.859e-32	4.183e-31	TRUE	2.044	1.134e-61	3.914e-60		702.2	710.4	1729	1605	1549	335.9	437.7	464.4	528.6	425.6	478.4
EBESCG00000011349	nlpD	Sigma70	TRUE	-0.2206	0.06074	0.1311	TRUE	0.8547	0.0002953	0.001094	TRUE	-0.4831	0.0005196	0.001302	TRUE	0.5728	1.26e-05	3.151e-05		10550	12120	8193	6591	7196	5459	7664	7715	6031	6090	5718
EBESCG00000010799	nlpE	Sigma24	TRUE	0.1989	0.1842	0.3181	TRUE	0.2977	0.1923	0.311	TRUE	0.4825	1.528e-05	4.866e-05	TRUE	0.6048	2.409e-06	6.362e-06		1260	1114	1495	1476	1525	1118	1110	962.6	1249	987.7	1344
EBESCG00000011698	nlpI	Sigma28	TRUE	0.3668	1.179e-07	7.233e-07	TRUE	-0.7242	0.0868	0.1641	TRUE	0.05257	0.6797	0.7519	TRUE	-1.013	2.295e-08	7.151e-08		15610	14280	14810	13610	13580	27600	25860	27530	36320	35860	30240
EBESCG00000013101	nmpC	n.a.	TRUE	0.5505	0.0001425	0.000583	TRUE	0.623	0.008214	0.02194	TRUE	0.811	1.199e-13	8.948e-13	TRUE	0.8139	3.709e-13	1.658e-12		1079	967.2	1693	1638	1537	670.6	744.5	771.7	1045	1138	1157
EBESCG00000013052	nmpC	n.a.	TRUE	1.958	1.216e-10	9.924e-10	TRUE	-1.573	0.008584	0.02273	TRUE	3.427	1.048e-62	6.253e-61	TRUE	-0.1467	0.4445	0.5214		21.89	22.33	233.7	221.6	191	63.13	91.84	67.08	279.2	263.3	324.1
EBESCG00000009970	nohA	Sigma70	TRUE	-0.6046	0.4005	0.5633	TRUE	0.05879	0.951	0.9711	TRUE	0.2933	0.3181	0.4048	TRUE	1.16	0.06923	0.1036		16.64	20.3	25.51	18.42	17.13	26.2	5.862	22.36	7.229	14.9	10.29
EBESCG00000012480	nohB	n.a.	TRUE	0.01198	0.9874	0.9918	TRUE	1.295	0.283	0.419	TRUE	0.03543	0.9185	0.9383	TRUE	1.372	0.0764	0.1135		19.26	13.19	22.06	11.72	11.99	10.72	0	8.6	11.75	4.14	5.144
EBESCG00000010309	nohB	n.a.	TRUE	-0.08894	0.9044	0.9464	TRUE	1.172	0.3432	0.4805	TRUE	0.5547	0.08199	0.1276	TRUE	1.941	0.02314	0.03824		13.13	14.21	20	15.07	20.56	7.147	0	10.32	13.55	1.656	1.715
EBESCG00000012446	norR	n.a.	TRUE	0.2313	0.2534	0.4029	TRUE	1.352	6.551e-07	3.71e-06	TRUE	-0.2895	0.01923	0.03556	TRUE	0.7897	2.089e-07	5.995e-07		778.4	835.2	559.2	581.6	648.5	299	343.9	393.3	412.9	436.3	399.5
EBESCG00000009699	norV	Sigma54	TRUE	-0.09035	0.8091	0.8873	TRUE	0.4105	0.3171	0.4535	TRUE	0.4739	0.001502	0.003507	TRUE	0.808	0.000971	0.002006		121.7	118.7	146.2	151.8	155.9	114.3	113.3	74.53	101.2	92.73	121.7
EBESCG00000009683	norW	Sigma54	TRUE	0.5569	0.2924	0.4503	TRUE	1.719	0.01029	0.02658	TRUE	0.02574	0.8891	0.9166	TRUE	0.3053	0.3541	0.4324		88.43	66.98	67.57	69.77	79.67	8.338	31.27	37.84	76.8	86.11	46.3
EBESCG00000008933	npr	Sigma70	TRUE	-0.5843	0.01317	0.03534	TRUE	0.5437	0.02856	0.06441	TRUE	-0.5245	7.586e-06	2.504e-05	TRUE	0.6099	0.004434	0.008335		704.8	680	412.3	445.9	447.2	528.9	597.9	456.4	248.5	339.5	445.8
EBESCG00000009011	nrdA	Sigma70	TRUE	0.631	2.021e-15	2.445e-14	TRUE	-2.293	3.31e-24	7.937e-23	TRUE	1.991	1.467e-52	7.162e-51	TRUE	-0.9188	4.627e-12	1.871e-11		1562	1374	5276	5067	5462	8006	7226	8288	12770	12170	11200
EBESCG00000012521	nrdB	Sigma70	TRUE	0.7118	4.39e-14	4.794e-13	TRUE	-1.018	4.286e-06	2.177e-05	TRUE	1.658	7.019e-45	2.669e-43	TRUE	-0.05394	0.6263	0.6904		1490	1369	4189	4094	3952	3077	3074	3351	5467	4763	5113
EBESCG00000012237	nrdD	Sigma70	TRUE	-0.3891	0.01	0.02777	TRUE	-1.234	7.301e-10	6.23e-09	TRUE	2.667	1.693e-92	1.966e-90	TRUE	1.823	6.016e-22	4.311e-21		1475	1438	8460	8362	8260	3534	3971	3827	2049	2812	3649
EBESCG00000010785	nrdE	Sigma70	TRUE	0.6729	4.056e-06	2.107e-05	TRUE	0.4351	0.05282	0.1089	TRUE	1.249	9.642e-29	1.794e-27	TRUE	1.013	1.774e-22	1.309e-21		919.4	831.2	1818	1975	1848	668.2	812.9	674.2	1176	1115	1082
EBESCG00000010093	nrdF	Sigma70	TRUE	0.5497	0.01621	0.04265	TRUE	0.2217	0.4917	0.6233	TRUE	0.9795	7.526e-15	6.171e-14	TRUE	0.6842	3.431e-05	8.259e-05		320.5	286.2	530.9	548.6	544	334.7	257.9	256.3	403.9	342.8	480.1
EBESCG00000009934	nrdG	Sigma70	TRUE	-1.581	4.424e-06	2.279e-05	TRUE	-1.397	2.333e-05	0.0001054	TRUE	1.839	5.843e-33	1.365e-31	TRUE	2.026	1.898e-13	8.592e-13		172.5	131.9	492.3	462.7	526.9	308.5	601.9	448.9	106.6	225.2	101.2
EBESCG00000012451	nrdH	Sigma70	TRUE	0.9132	0.002209	0.007304	TRUE	1.486	3.118e-05	0.0001375	TRUE	1.162	3.745e-18	3.884e-17	TRUE	1.652	2.489e-21	1.723e-20		267.9	287.2	539.2	550.9	593.7	116.7	89.89	112.9	195.2	240.9	209.2
EBESCG00000011490	nrdI	Sigma70	TRUE	0.9186	0.000749	0.002733	TRUE	1.186	0.0002492	0.0009374	TRUE	1.247	3.115e-16	2.841e-15	TRUE	1.44	3.066e-16	1.627e-15		287.2	267.9	497.1	664.7	624.5	134.6	138.7	128.4	300.9	267.4	224.6
EBESCG00000011010	nrdR	Sigma70	TRUE	-0.1937	0.1693	0.2996	TRUE	0.4899	0.03622	0.07883	TRUE	-0.1634	0.1975	0.2692	TRUE	0.4792	6.442e-05	0.000151		1118	1414	957.8	1103	1004	941	1024	1011	954.2	838.7	864.2
EBESCG00000010113	nrfA	Sigma70	TRUE	-0.4988	0.2435	0.3914	TRUE	4.271	1.305e-63	1.75e-61	TRUE	0.1813	0.08823	0.1355	TRUE	5.005	5.249e-47	1.054e-45		2558	2402	2606	2577	2443	157.2	138.7	125.6	35.24	142.4	106.3
EBESCG00000011934	nrfC	Sigma70	TRUE	0.4762	0.5023	0.6551	TRUE	4.229	9.924e-12	1.029e-10	TRUE	-0.3187	0.05641	0.09167	TRUE	3.267	5.102e-19	3.15e-18		377.4	340	229.6	233.9	317	36.93	0	19.49	40.66	13.25	48.01
EBESCG00000010669	nrfD	Sigma70	TRUE	-0.3509	0.627	0.7511	TRUE	3.148	6.129e-06	3.048e-05	TRUE	-0.8839	1.61e-07	6.458e-07	TRUE	2.829	5.758e-07	1.588e-06		198.8	252.7	93.78	120	117.4	55.98	23.45	4.587	43.37	8.279	3.429
EBESCG00000011969	nrfE	Sigma70	TRUE	-0.3019	0.6209	0.7473	TRUE	1.989	0.01992	0.04719	TRUE	-0.3982	0.01984	0.03654	TRUE	1.533	0.003343	0.006404		93.69	82.2	55.85	65.3	59.97	27.4	0	37.84	9.939	44.71	18.86
EBESCG00000012650	nrfF	Sigma70	TRUE	0.6078	0.3644	0.5288	TRUE	1.777	0.1276	0.2247	TRUE	-0.2162	0.4261	0.5138	TRUE	-0.008581	0.9874	0.9913		23.64	28.42	25.51	17.86	17.13	0	21.49	6.88	34.34	21.53	17.15
EBESCG00000010990	nrfG	Sigma70	TRUE	0.5477	0.4239	0.583	TRUE	2.234	0.04497	0.0949	TRUE	0.222	0.2689	0.3517	TRUE	1.403	0.004445	0.008351		50.78	39.58	52.4	45.77	46.26	0	33.22	4.587	21.69	33.12	8.573
EBESCG00000009818	nsrR	n.a.	TRUE	0.7872	3.412e-06	1.787e-05	TRUE	0.4364	0.1079	0.1955	TRUE	0.5033	0.0009334	0.002266	TRUE	0.1176	0.3305	0.4076		570.9	834.2	873.6	893.6	931.3	590.8	670.2	475.9	1077	928.1	1003
EBESCG00000009424	nth	n.a.	TRUE	-0.1414	0.3914	0.5549	TRUE	-0.947	0.000918	0.003054	TRUE	0.576	3.333e-06	1.157e-05	TRUE	-0.242	0.1044	0.1499		281.1	280.1	389.6	394.6	349.5	615.8	574.5	584.8	518.7	559.7	538.4
EBESCG00000011192	nudB	Sigma70	TRUE	-0.2929	0.00318	0.0101	TRUE	-0.3141	0.08175	0.1568	TRUE	-0.4728	4.958e-05	0.0001475	TRUE	-0.4673	9.845e-05	0.0002269		3330	3102	1967	2059	2248	4338	4551	4313	3938	3455	3107
EBESCG00000009892	nudC	Sigma70	TRUE	0.2134	0.08796	0.1767	TRUE	-0.851	0.0009963	0.003279	TRUE	0.9073	3.982e-16	3.587e-15	TRUE	-0.1633	0.1519	0.2081		579.6	562.2	981.9	969.5	952.7	1127	1034	1204	1373	1376	1171
EBESCG00000010442	nudD	n.a.	TRUE	0.008798	0.9898	0.9931	TRUE	-0.2871	0.7777	0.8535	TRUE	-0.373	0.3347	0.4217	TRUE	-0.6868	0.3252	0.4014		9.631	16.24	6.895	7.814	12.85	5.956	19.54	26.37	15.36	22.35	15.43
EBESCG00000011739	nudE	Sigma24	TRUE	0.8641	9.546e-14	1.011e-12	TRUE	0.5521	0.02465	0.05666	TRUE	0.9208	1.457e-17	1.442e-16	TRUE	0.5872	3.953e-09	1.318e-08		1451	1269	2346	2363	2270	1103	926.2	998.7	1872	1961	1768
EBESCG00000011477	nudF	n.a.	TRUE	0.3839	0.007296	0.02109	TRUE	0.1485	0.5499	0.6761	TRUE	0.3569	0.001358	0.003192	TRUE	0.1182	0.3345	0.4118		861.6	894.1	1091	988.4	969.8	952.9	814.9	825.6	1128	1033	1235
EBESCG00000011638	nudG	Sigma24	TRUE	-0.9083	0.01364	0.03645	TRUE	-0.6858	0.08027	0.1548	TRUE	0.05291	0.7705	0.8259	TRUE	0.34	0.2667	0.3392		87.56	74.09	64.82	84.28	78.82	127.5	172	135.9	87.65	64.58	65.16
EBESCG00000011498	nudI	Sigma70	TRUE	-0.1201	0.7154	0.8195	TRUE	-0.4613	0.2346	0.3638	TRUE	0.795	3.093e-07	1.197e-06	TRUE	0.6487	0.02246	0.03718		155	118.7	228.9	204.3	214.2	250.1	162.2	196.1	115.7	137.4	248.6
EBESCG00000010056	nudJ	Sigma28	TRUE	-0.1554	0.4937	0.6483	TRUE	-0.5122	0.1253	0.2216	TRUE	0.1141	0.4259	0.5138	TRUE	-0.3382	0.07558	0.1123		173.4	197.9	195.1	176.9	172.2	306.1	265.8	292.4	304.5	259.1	267.5
EBESCG00000009065	nudK	n.a.	TRUE	0.01005	0.9589	0.9763	TRUE	1.408	5.862e-09	4.323e-08	TRUE	0.2	0.07714	0.1209	TRUE	1.553	1.672e-30	1.766e-29		981.5	993.6	1109	961.1	1006	376.4	465.1	396.7	429.2	395.8	444.1
EBESCG00000010286	nudL	Sigma54	TRUE	-0.1308	0.5992	0.7306	TRUE	0.3432	0.247	0.378	TRUE	-0.05538	0.6624	0.7376	TRUE	0.3587	0.06261	0.09504		338.9	336.9	311.7	279.1	292.1	308.5	293.1	274.6	278.3	324.6	222.9
EBESCG00000011186	nuoA	Sigma70	TRUE	-0.03842	0.6728	0.7892	TRUE	0.6021	0.01888	0.04512	TRUE	-0.2238	0.1148	0.1695	TRUE	0.4274	0.004114	0.007774		12810	10160	8678	8447	9474	8445	7758	8568	7294	7625	8940
EBESCG00000012301	nuoB	Sigma70	TRUE	-0.3221	3.398e-05	0.000153	TRUE	0.5486	0.09015	0.1693	TRUE	-0.03727	0.7759	0.8296	TRUE	0.845	4.053e-08	1.239e-07		18690	15860	15350	15030	15210	13230	12450	13070	9675	9905	11020
EBESCG00000010653	nuoC	Sigma70	TRUE	-0.3679	2.46e-07	1.455e-06	TRUE	0.2702	0.5164	0.6458	TRUE	-0.1311	0.3355	0.4223	TRUE	0.5154	0.002024	0.004		26160	22220	18980	21010	19850	21720	22740	21740	18210	16980	15410
EBESCG00000011424	nuoE	Sigma70	TRUE	-0.3747	7.887e-06	3.902e-05	TRUE	0.4436	0.02009	0.0475	TRUE	-0.5925	4.022e-07	1.536e-06	TRUE	0.2169	0.06275	0.09519		7116	7627	4321	4713	4229	5846	6280	5808	4705	4944	4115
EBESCG00000009737	nuoF	Sigma70	TRUE	-0.1825	0.1616	0.2891	TRUE	0.3454	0.09763	0.1807	TRUE	-0.5428	3.176e-05	9.719e-05	TRUE	-0.0133	0.9323	0.9487		8491	8972	4876	6165	5221	7468	8186	7139	7925	6975	4969
EBESCG00000009894	nuoG	Sigma70	TRUE	-0.131	0.2071	0.3464	TRUE	0.07489	0.8251	0.8895	TRUE	-0.191	0.1768	0.2459	TRUE	0.02292	0.8891	0.9165		17480	13380	11550	12920	12140	15310	16400	16570	16370	15570	11650
EBESCG00000012471	nuoH	Sigma70	TRUE	-0.2192	0.0315	0.07541	TRUE	-0.5607	0.01059	0.02721	TRUE	0.189	0.1307	0.1891	TRUE	-0.148	0.2492	0.319		5229	4357	4639	5256	4906	7485	7295	8375	7582	6636	5628
EBESCG00000011460	nuoI	Sigma70	TRUE	-0.07725	0.4616	0.6187	TRUE	-0.6945	0.0002134	0.0008112	TRUE	0.1824	0.09793	0.1481	TRUE	-0.4147	0.0003922	0.0008517		2236	2297	2376	2526	2080	3634	4233	4260	4031	3971	3222
EBESCG00000011155	nuoJ	Sigma70	TRUE	0.06134	0.5682	0.7052	TRUE	-0.542	0.004862	0.01358	TRUE	0.1866	0.07802	0.1222	TRUE	-0.4546	3.433e-05	8.259e-05		2217	2234	2355	2400	2117	3166	3783	3773	4076	3919	3368
EBESCG00000012489	nuoK	Sigma70	TRUE	0.2076	0.1229	0.2316	TRUE	-0.7022	0.001694	0.00531	TRUE	0.2971	0.02661	0.04734	TRUE	-0.6223	1.005e-06	2.731e-06		971.9	862.6	900.5	1007	1144	1370	1981	1644	2023	1958	1698
EBESCG00000009555	nuoL	Sigma70	TRUE	0.2887	0.004155	0.01279	TRUE	-0.4517	0.02897	0.06523	TRUE	0.2651	0.03852	0.06556	TRUE	-0.4721	0.0004014	0.0008699		5021	4450	4612	5604	5201	6103	7279	7978	8661	9311	7839
EBESCG00000011588	nuoM	Sigma70	TRUE	0.2008	0.07488	0.1552	TRUE	-0.6278	0.000976	0.00323	TRUE	0.4035	0.0009247	0.002246	TRUE	-0.4531	0.000364	0.000794		2024	2249	2369	2912	2390	3195	4012	3762	4513	4526	3630
EBESCG00000011078	nuoN	Sigma70	TRUE	0.04808	0.5715	0.7076	TRUE	-0.3956	0.06312	0.1269	TRUE	0.5209	0.0001573	0.0004293	TRUE	0.08684	0.4804	0.5559		4672	3657	4897	5823	5461	5827	5587	6507	6271	6335	5789
EBESCG00000011906	nupC	Sigma70	TRUE	-0.5882	8.169e-09	5.603e-08	TRUE	-1.995	8.002e-24	1.887e-22	TRUE	1.756	1.274e-43	4.72e-42	TRUE	0.3563	0.01006	0.0177		1735	1776	5909	5191	4985	7460	7844	7783	4680	4589	5859
EBESCG00000010006	nusA	Sigma70	TRUE	0.3074	1.595e-06	8.655e-06	TRUE	-1.31	0.0002705	0.00101	TRUE	0.3422	0.008932	0.01762	TRUE	-1.28	2.614e-14	1.229e-13		7965	8852	9415	10670	8864	22330	24240	22450	28520	27630	28530
EBESCG00000010253	nusB	Sigma32	TRUE	-0.2468	0.0009681	0.003462	TRUE	-0.306	0.1114	0.2006	TRUE	-0.7039	6.125e-11	3.581e-10	TRUE	-0.7337	7.48e-11	2.802e-10		4294	4181	2411	2337	2304	5866	5600	5747	4676	4622	4851
EBESCG00000009138	nusG	n.a.	TRUE	0.1413	0.06186	0.1329	TRUE	-1.178	1.461e-05	6.896e-05	TRUE	0.3848	0.001853	0.004241	TRUE	-0.9223	7.379e-12	2.95e-11		5602	4762	6113	6112	6102	13740	11650	12890	14730	13570	13660
EBESCG00000010509	obg	n.a.	TRUE	0.3544	7.942e-08	4.967e-07	TRUE	-2.258	2.116e-17	3.453e-16	TRUE	-0.5363	0.003691	0.00791	TRUE	-3.163	3.916e-126	8.376e-124		1249	2195	999.8	1154	1070	9092	8983	9084	11620	11290	11920
EBESCG00000012156	ogrK	Sigma70	TRUE	-0.3512	0.4295	0.5876	TRUE	0.7274	0.07584	0.1479	TRUE	0.8259	1.852e-06	6.594e-06	TRUE	1.966	6.734e-09	2.194e-08		141.8	149.2	234.4	198.1	268.2	66.7	158.3	80.84	103.9	81.97	27.43
EBESCG00000010259	ogt	n.a.	TRUE	0.4052	0.1095	0.2116	TRUE	0.3241	0.3058	0.4422	TRUE	0.3329	0.01126	0.02184	TRUE	0.1049	0.5442	0.617		251.3	227.3	273.7	267.9	277.6	185.8	277.5	183.5	328.9	309.6	279.5
EBESCG00000011371	ompA	Sigma70	TRUE	0.05924	0.3238	0.4857	TRUE	1.228	0.2638	0.3985	TRUE	-0.4111	0.009284	0.01825	TRUE	0.7605	0.01402	0.02402		442600	407700	297700	301100	268700	193900	189800	211900	205600	205300	206100
EBESCG00000012908	ompC	Sigma70	TRUE	0.03495	0.5379	0.6812	TRUE	1.379	0.1596	0.2683	TRUE	0.09404	0.5572	0.6438	TRUE	1.446	1.972e-06	5.245e-06		286900	282200	299600	263400	260600	119300	117100	123100	124900	124600	115300
EBESCG00000009757	ompF	Sigma70	TRUE	-0.06923	0.2517	0.4009	TRUE	-1.199	0.05079	0.1053	TRUE	0.7305	5.909e-07	2.231e-06	TRUE	-0.4014	0.0596	0.09087		21860	23740	38410	32810	31460	57850	54400	59550	56880	53600	53150
EBESCG00000010748	ompG	n.a.	TRUE	-0.8279	0.2684	0.4224	TRUE	-1.341	0.2277	0.3552	TRUE	-1.327	0.01864	0.03456	TRUE	-0.6312	0.6369	0.6998		6.129	8.119	1.379	2.791	3.427	3.573	31.27	27.52	13.55	0.8279	0
EBESCG00000010705	ompL	Sigma54	TRUE	0.1125	0.8802	0.9332	TRUE	-0.2402	0.8778	0.9223	TRUE	0.8001	0.1079	0.1609	TRUE	0.0984	0.9294	0.9464		4.378	5.074	8.274	6.139	8.567	0	17.59	4.013	6.325	0	20.58
EBESCG00000010792	ompN	Sigma70	TRUE	0.6103	0.3949	0.5585	TRUE	0.697	0.5098	0.6397	TRUE	-0.5422	0.02675	0.04758	TRUE	-0.678	0.3158	0.3914		32.4	32.48	20.69	20.65	18.85	20.25	0	38.99	17.17	16.56	84.02
EBESCG00000010958	ompR	Sigma70	TRUE	0.3606	0.002073	0.006907	TRUE	1.157	2.49e-08	1.707e-07	TRUE	0.6047	3.423e-06	1.186e-05	TRUE	1.384	7.142e-23	5.369e-22		4198	3460	5227	5023	5504	1868	1839	1930	2236	2195	2855
EBESCG00000011439	ompT	n.a.	TRUE	-0.2067	0.2177	0.3592	TRUE	-0.04832	0.848	0.9042	TRUE	0.739	3.777e-08	1.639e-07	TRUE	0.8683	6.357e-09	2.079e-08		548.1	625.2	950.9	973.4	733.4	665.8	750.4	602.6	521.4	639.2	589.8
EBESCG00000011181	ompT	n.a.	TRUE	-0.108	0.5257	0.6716	TRUE	-0.1026	0.7006	0.7961	TRUE	0.9156	4.365e-12	2.873e-11	TRUE	0.9423	5.532e-10	1.972e-09		498.2	569.3	1009	948.3	774.5	648	615.5	619.2	509.6	657.4	540.1
EBESCG00000012485	ompW	n.a.	TRUE	1.861	1.529e-09	1.115e-08	TRUE	2.322	2.63e-11	2.631e-10	TRUE	-0.1139	0.3479	0.4352	TRUE	0.3061	0.132	0.1841		418.5	419.1	333.7	357.2	359	109.6	76.21	84.85	268.4	328.7	430.4
EBESCG00000011781	ompX	Sigma70	TRUE	1.66	1.173e-152	1.85e-150	TRUE	2.548	0.0007605	0.002585	TRUE	0.5528	0.0004842	0.001218	TRUE	1.45	3.902e-07	1.095e-06		152000	142100	212700	197300	175400	27450	26050	28960	82060	89220	86540
EBESCG00000013148	OmrA-B	n.a.	TRUE	-0.4069	0.542	0.684	TRUE	-0.3201	0.6089	0.7245	TRUE	-0.372	0.1443	0.2061	TRUE	0.2133	0.7938	0.8361		44.66	29.43	31.72	26.23	19.7	33.35	64.48	57.33	20.78	57.96	0
EBESCG00000013149	OmrA-B	n.a.	TRUE	-0.9106	0.1518	0.275	TRUE	-0.7164	0.4222	0.56	TRUE	-0.3885	0.1628	0.2291	TRUE	-0.3937	0.4623	0.5391		26.27	21.31	17.93	15.07	17.13	51.22	80.12	8.026	30.72	30.63	17.15
EBESCG00000011235	oppA	Sigma28	TRUE	-0.7517	9.136e-34	2.819e-32	TRUE	-0.5343	0.1814	0.2958	TRUE	-0.02983	0.8122	0.8592	TRUE	0.1935	0.1987	0.2631		15900	14510	14150	13570	12680	24520	23750	24160	14580	14760	13280
EBESCG00000012890	oppB	Sigma28	TRUE	-0.5314	0.0002494	0.0009797	TRUE	-0.6979	0.001083	0.003529	TRUE	-0.6397	4.533e-09	2.188e-08	TRUE	-0.8068	7.814e-07	2.137e-06		1340	1386	749.5	865.7	756.5	2193	2671	2475	1889	1956	1163
EBESCG00000010211	oppC	Sigma28	TRUE	-0.5578	9.865e-12	8.959e-11	TRUE	-1.557	5.124e-13	5.88e-12	TRUE	-0.02459	0.8371	0.8773	TRUE	-1.014	1.362e-19	8.646e-19		1917	2415	1927	1943	1905	7028	6691	7208	4796	5049	4225
EBESCG00000010022	oppD	Sigma28	TRUE	-0.6131	5.997e-18	8.838e-17	TRUE	-1.468	4.926e-08	3.263e-07	TRUE	0.01079	0.9252	0.9428	TRUE	-0.8337	4.419e-12	1.794e-11		4479	4607	4011	4174	4216	14450	13020	13750	9238	8644	8819
EBESCG00000011287	oppF	Sigma28	TRUE	-0.6253	4.723e-18	6.984e-17	TRUE	-1.396	8.229e-08	5.287e-07	TRUE	0.2164	0.06007	0.09657	TRUE	-0.5499	8.043e-06	2.041e-05		4669	4835	5054	4937	4973	13580	13660	13930	9074	8225	9155
EBESCG00000010177	orn	Sigma70	TRUE	0.9266	5.533e-10	4.246e-09	TRUE	0.7315	0.001467	0.004658	TRUE	0.7826	3.725e-13	2.663e-12	TRUE	0.587	1.453e-08	4.6e-08		1362	1247	2023	2000	2058	704	961.4	941.4	1619	1614	1656
EBESCG00000012904	osmB	Sigma38	TRUE	-1.605	0.03371	0.07991	TRUE	1.857	1.628e-10	1.496e-09	TRUE	-3.336	1.033e-89	1.083e-87	TRUE	1.572	0.01788	0.02999		695.2	710.4	61.37	49.67	80.53	233.5	195.4	204.1	48.79	28.15	0
EBESCG00000009545	osmC	Sigma38	TRUE	-1.788	4.071e-16	5.191e-15	TRUE	2.102	1.321e-16	2.04e-15	TRUE	-1.872	8.439e-67	5.666e-65	TRUE	2.109	7.696e-30	7.896e-29		2497	2304	584	589.4	604.8	667	521.7	626.1	150.9	147.4	205.8
EBESCG00000011314	osmE	Sigma38,Sigma70	TRUE	-1.065	5.474e-14	5.947e-13	TRUE	1.353	3.211e-11	3.198e-10	TRUE	-0.364	0.001706	0.003942	TRUE	2.026	4.268e-52	1.026e-50		3727	3699	2857	2405	2558	1441	1638	1713	680.4	864.4	768.2
EBESCG00000009902	osmY	Sigma38,Sigma70	TRUE	-1.547	3.139e-61	1.714e-59	TRUE	0.4831	0.01398	0.0347	TRUE	-1.065	4.649e-20	5.473e-19	TRUE	0.9914	1.072e-21	7.558e-21		5878	6319	2517	2678	2706	4685	4567	5064	1750	1588	1463
EBESCG00000008929	otsA	Sigma38	TRUE	-1.941	1.296e-38	4.758e-37	TRUE	-0.4644	0.04013	0.08591	TRUE	-0.7436	1.56e-11	9.708e-11	TRUE	0.8192	1.557e-07	4.541e-07		940.4	880.9	510.9	483.9	480.6	1329	1452	1371	388.5	312.1	308.6
EBESCG00000012680	otsB	Sigma38	TRUE	-2.221	4.502e-22	8.523e-21	TRUE	-0.2829	0.3223	0.4586	TRUE	-1.194	7.802e-22	1.016e-20	TRUE	0.9061	5.573e-05	0.0001316		434.3	442.5	175.1	174.1	170.5	597.9	519.8	619.8	116.6	104.3	114.9
EBESCG00000011547	oxaA	n.a.	TRUE	0.07025	0.2741	0.4291	TRUE	-2.175	1.734e-08	1.204e-07	TRUE	0.5631	8.292e-06	2.724e-05	TRUE	-1.693	4.193e-25	3.58e-24		5494	4877	7310	6568	6877	26290	25030	25630	28080	27680	25290
EBESCG00000011436	oxc	Sigma24	TRUE	-0.1247	0.8397	0.9075	TRUE	-0.4869	0.5513	0.677	TRUE	0.5569	0.02176	0.03956	TRUE	0.4951	0.3594	0.4376		23.64	28.42	36.54	31.81	35.98	69.09	17.59	28.09	12.65	46.36	29.15
EBESCG00000012183	oxyR	Sigma38,Sigma70	TRUE	0.2014	0.06432	0.137	TRUE	1.035	5.094e-07	2.943e-06	TRUE	0.5389	0.0001107	0.0003076	TRUE	1.286	1.118e-18	6.794e-18		5423	4396	6031	6309	6950	2582	2447	2806	2858	2967	3719
EBESCG00000013161	OxyS	Sigma70	TRUE	0.4406	0.5581	0.699	TRUE	2.025	0.1765	0.2901	TRUE	-0.2542	0.4778	0.5666	TRUE	0.215	0.8182	0.8575		14.01	12.18	9.653	8.93	11.99	0	0	8.6	8.132	22.35	0
EBESCG00000013129	P26	n.a.	TRUE	0.05453	0.5018	0.6549	TRUE	-1.644	8.416e-15	1.154e-13	TRUE	-0.3527	0.0154	0.02909	TRUE	-2.025	5.524e-41	8.753e-40		2190	2407	1729	1941	1229	7528	7623	8446	8415	8486	7094
EBESCG00000009676	paaA	Sigma70	TRUE	-0.747	0.2954	0.4536	TRUE	-1.135	0.2087	0.3311	TRUE	0.8325	0.01825	0.03389	TRUE	0.8525	0.3628	0.4408		7.88	13.19	13.1	17.86	19.7	23.82	25.4	26.95	0	16.56	17.15
EBESCG00000009695	paaB	Sigma70	TRUE	-0.8279	0.2765	0.4313	TRUE	-0.806	0.5143	0.6441	TRUE	0.9024	0.0386	0.06567	TRUE	1.179	0.3393	0.4167		7.005	6.089	8.964	15.63	7.71	2.382	27.36	12.04	0.9036	0	17.15
EBESCG00000012117	paaC	Sigma70	TRUE	-0.4778	0.4579	0.6151	TRUE	-1.664	0.09396	0.1755	TRUE	0.5039	0.1306	0.1889	TRUE	-0.5151	0.3712	0.4489		14.89	12.18	13.1	17.3	23.13	75.04	5.862	50.45	17.17	40.57	34.29
EBESCG00000012265	paaD	Sigma70	TRUE	-0.1565	0.7793	0.8654	TRUE	-1.164	0.1194	0.2127	TRUE	-0.07808	0.803	0.8524	TRUE	-1.088	0.03838	0.06103		19.26	14.21	12.41	15.07	16.28	36.93	62.53	30.39	49.7	39.74	22.29
EBESCG00000011758	paaE	Sigma70	TRUE	-0.7043	0.2496	0.3993	TRUE	-0.6712	0.4029	0.5414	TRUE	0.2972	0.2448	0.3242	TRUE	0.4747	0.3192	0.3949		24.52	31.46	26.2	30.7	36.84	60.75	11.72	64.21	35.24	26.49	18.86
EBESCG00000012857	paaF	Sigma70	TRUE	-0.4911	0.4039	0.5657	TRUE	-1.334	0.1013	0.1858	TRUE	0.5064	0.0805	0.1255	TRUE	-0.2041	0.705	0.7605		17.51	16.24	20.69	20.09	25.7	75.04	25.4	34.97	37.95	16.56	39.44
EBESCG00000012322	paaG	Sigma70	TRUE	-1.042	0.1025	0.2008	TRUE	-1.786	0.03093	0.06897	TRUE	0.4628	0.1993	0.2712	TRUE	0.1914	0.7992	0.8408		15.76	8.119	17.24	18.42	8.567	33.35	33.22	65.93	13.55	28.15	3.429
EBESCG00000012258	paaH	Sigma70	TRUE	-0.4645	0.2751	0.43	TRUE	-1.46	0.007689	0.02064	TRUE	0.09968	0.6795	0.7519	TRUE	-0.8565	0.03573	0.05731		25.39	32.48	28.96	27.35	27.42	66.7	125.1	80.26	61.44	46.36	77.16
EBESCG00000012490	paaI	Sigma70	TRUE	-0.62	0.3452	0.5087	TRUE	-0.2741	0.7402	0.8254	TRUE	-0.09411	0.7437	0.805	TRUE	0.2017	0.7497	0.7994		19.26	20.3	18.62	16.74	14.56	13.1	31.27	34.97	24.4	8.279	20.58
EBESCG00000009222	paaJ	Sigma70	TRUE	-1.263	7.414e-08	4.657e-07	TRUE	-0.8571	0.008162	0.02181	TRUE	0.2583	0.07104	0.1122	TRUE	0.6981	0.0007575	0.001588		272.3	231.4	277.2	251.7	290.4	464.5	431.9	585.4	237.6	214.4	154.3
EBESCG00000013033	paaK	Sigma70	TRUE	-1.55	1.743e-08	1.16e-07	TRUE	-1.564	1.366e-05	6.482e-05	TRUE	0.4926	0.0001951	0.0005245	TRUE	0.6396	0.00321	0.006166		191.8	196.9	257.9	251.7	231.3	768.3	453.3	626.1	249.4	177.2	145.7
EBESCG00000012763	paaX	Sigma70	TRUE	-0.9747	6.432e-07	3.657e-06	TRUE	-0.4686	0.1199	0.2133	TRUE	-0.02592	0.8331	0.875	TRUE	0.369	0.03183	0.05161		339.7	360.3	304.8	318.7	308.4	599.1	469	510.3	279.2	286.5	306.9
EBESCG00000011919	paaY	Sigma70	TRUE	-1.516	5.077e-09	3.55e-08	TRUE	-0.8689	0.007315	0.01972	TRUE	-0.2828	0.1758	0.2448	TRUE	0.2995	0.2615	0.3335		186.5	345.1	185.5	204.8	201.3	474.1	646.8	506.8	142.8	164.8	276.1
EBESCG00000010841	pabA	Sigma70	TRUE	-0.046	0.8983	0.9431	TRUE	0.1356	0.7491	0.8321	TRUE	-0.5785	0.004221	0.008949	TRUE	-0.5579	0.05348	0.08239		81.43	125.8	63.44	68.09	54.83	85.76	127	103.2	97.59	123.4	109.7
EBESCG00000009126	pabC	Sigma24	TRUE	-0.01082	0.9579	0.9758	TRUE	-0.7764	0.007914	0.02119	TRUE	0.3724	0.02887	0.05084	TRUE	-0.4211	0.02021	0.0337		288.9	459.7	432.3	444.3	436.1	678.9	742.5	700	898.2	733.6	492.1
EBESCG00000010831	pal	Sigma32	TRUE	0.3884	2.713e-10	2.132e-09	TRUE	0.7921	0.02978	0.06671	TRUE	0.008758	0.9473	0.9574	TRUE	0.4103	0.01662	0.02805		23890	22260	21780	20100	21010	14520	14150	15100	18530	19270	19290
EBESCG00000010552	panB	Sigma70	TRUE	0.2481	0.0196	0.05001	TRUE	0.7114	0.001162	0.003761	TRUE	0.2069	0.1191	0.175	TRUE	0.6924	2.845e-08	8.821e-08		4034	3305	3685	3650	4121	2438	2202	2668	2826	2696	3049
EBESCG00000009115	panC	Sigma24	TRUE	0.1226	0.1425	0.2611	TRUE	0.4624	0.01738	0.0419	TRUE	0.4842	4.133e-05	0.0001245	TRUE	0.8254	6.127e-13	2.666e-12		5019	5164	6533	6672	6116	3957	3816	4335	4525	4307	4323
EBESCG00000009427	panD	n.a.	TRUE	-0.04405	0.7717	0.8602	TRUE	-0.1861	0.5233	0.6533	TRUE	0.08151	0.5227	0.6123	TRUE	-0.02653	0.8251	0.8637		1351	1116	1172	1085	1278	1771	1145	1605	1572	1462	1317
EBESCG00000011728	panE	n.a.	TRUE	0.2788	0.083	0.169	TRUE	1.129	2.587e-06	1.361e-05	TRUE	0.5146	5.781e-05	0.000169	TRUE	1.383	5.893e-28	5.627e-27		1290	1103	1480	1447	1699	653.9	607.7	540.1	736.4	675.6	735.6
EBESCG00000010878	panF	Sigma70	TRUE	0.6727	1.166e-06	6.423e-06	TRUE	-1.831	3.143e-13	3.721e-12	TRUE	0.7919	4.998e-10	2.678e-09	TRUE	-1.753	1.533e-46	3.037e-45		319.6	290.3	484.7	458.8	490	1036	1313	1252	2216	1778	1848
EBESCG00000010862	parC	Sigma70	TRUE	0.5797	1.924e-10	1.544e-09	TRUE	-0.6537	0.002953	0.008786	TRUE	0.6512	2.483e-08	1.101e-07	TRUE	-0.5817	6.425e-07	1.767e-06		3146	2867	4190	4323	4281	5535	4469	5391	8079	7369	7682
EBESCG00000009679	parE	n.a.	TRUE	0.6802	9.541e-20	1.613e-18	TRUE	-1.283	2.312e-10	2.085e-09	TRUE	0.9779	1.565e-15	1.35e-14	TRUE	-0.9906	3.911e-16	2.061e-15		2181	2494	4222	4101	4157	6643	6103	5960	10330	9804	9820
EBESCG00000012428	patA	Sigma54	TRUE	-2.233	8.23e-17	1.099e-15	TRUE	0.07457	0.7832	0.858	TRUE	-0.9614	1.209e-11	7.607e-11	TRUE	1.388	1.412e-06	3.797e-06		462.3	445.5	177.2	232.7	221.9	464.5	470.9	481	72.29	136.6	78.87
EBESCG00000013062	pbl	n.a.	TRUE	0.3973	0.5846	0.7188	TRUE	0.3898	0.8341	0.8955	TRUE	-0.6583	0.3993	0.4868	TRUE	-2.349	0.06576	0.09923		3.502	2.03	0.6895	2.233	1.713	0	0	5.733	25.3	4.968	0
EBESCG00000010575	pbpC	Sigma28	TRUE	-0.8297	0.0001837	0.000739	TRUE	-0.2923	0.2818	0.4178	TRUE	-0.5647	5.636e-05	0.000165	TRUE	0.04522	0.8324	0.8692		450.1	391.7	235.1	251.7	286.1	594.4	574.5	529.2	279.2	378.4	241.8
EBESCG00000011209	pbpG	Sigma70	TRUE	0.2635	0.05688	0.1241	TRUE	0.2031	0.3672	0.5056	TRUE	0.2942	0.01748	0.03269	TRUE	0.2555	0.03424	0.05521		1058	889	1026	1048	1159	898.1	1053	861.7	1126	1034	1116
EBESCG00000010015	pckA	n.a.	TRUE	-0.6661	6.8e-17	9.194e-16	TRUE	-0.3047	0.4159	0.5546	TRUE	0.7127	4.237e-08	1.824e-07	TRUE	1.089	5.163e-11	1.954e-10		14940	14620	22680	22670	20380	19600	18250	21860	12170	12000	13030
EBESCG00000009017	pcm	Sigma70	TRUE	0.283	0.05892	0.1279	TRUE	0.3935	0.09644	0.1789	TRUE	0.2047	0.0907	0.1389	TRUE	0.3193	0.009152	0.01633		969.3	1113	999.1	1119	1133	763.5	916.5	939.1	1029	1015	1106
EBESCG00000011237	pcnB	Sigma38	TRUE	-0.08353	0.2728	0.4275	TRUE	-1.13	4.521e-08	3.013e-07	TRUE	0.1823	0.1138	0.1683	TRUE	-0.849	3.349e-13	1.502e-12		2772	2501	2661	2623	2817	6666	5913	6317	5808	6149	5658
EBESCG00000012705	pdhR	Sigma38,Sigma70	TRUE	0.02485	0.7684	0.8587	TRUE	1.09	9.51e-09	6.883e-08	TRUE	-0.2588	0.03711	0.06356	TRUE	0.7865	1.574e-10	5.791e-10		8702	7860	6306	5986	6445	4062	4340	4423	4179	4537	4391
EBESCG00000010424	pdxA	Sigma24	TRUE	-0.0002659	0.998	0.9989	TRUE	-0.9318	7.008e-06	3.449e-05	TRUE	0.2721	0.0101	0.01973	TRUE	-0.6766	7.437e-12	2.971e-11		1435	1328	1535	1487	1502	2803	3136	2798	3177	2832	2726
EBESCG00000009986	pdxB	n.a.	TRUE	0.3896	0.0002651	0.001039	TRUE	0.07417	0.7409	0.8258	TRUE	0.331	0.001467	0.003432	TRUE	-0.0134	0.8963	0.9208		2058	1866	2184	2319	2187	2118	1974	2024	2788	2441	2930
EBESCG00000011568	pdxH	n.a.	TRUE	0.4316	0.0003513	0.001355	TRUE	0.3958	0.09325	0.1743	TRUE	0.3109	0.00304	0.006635	TRUE	0.2474	0.01934	0.03232		1488	1454	1723	1610	1614	1350	1176	1142	1642	1748	1636
EBESCG00000012793	pdxJ	Sigma70	TRUE	-0.0779	0.5011	0.6543	TRUE	0.5223	0.01924	0.04589	TRUE	0.06987	0.5136	0.6034	TRUE	0.6785	1.91e-10	7.001e-10		2180	1972	1884	2011	2009	1564	1557	1627	1632	1465	1360
EBESCG00000010804	pdxK	n.a.	TRUE	-0.01925	0.9201	0.9548	TRUE	0.6382	0.02091	0.04917	TRUE	-0.07964	0.4986	0.5883	TRUE	0.5938	4.16e-05	9.916e-05		1123	1006	921.9	850.6	957	832.6	596	781.4	778	602.7	812.8
EBESCG00000012090	pdxY	n.a.	TRUE	0.1107	0.3313	0.4934	TRUE	-0.1189	0.5846	0.7045	TRUE	0.06977	0.5109	0.6006	TRUE	-0.1998	0.06866	0.1029		1737	1686	1542	1753	1576	2009	2069	2046	2340	2419	1986
EBESCG00000012479	pepA	Sigma70	TRUE	0.5451	1.16e-13	1.217e-12	TRUE	-0.3749	0.07001	0.1381	TRUE	1.012	9.031e-14	6.832e-13	TRUE	0.08798	0.5161	0.5902		5416	4444	8769	8894	9248	6991	6820	7182	10720	9660	10230
EBESCG00000010156	pepB	n.a.	TRUE	0.6175	4.922e-07	2.841e-06	TRUE	0.4729	0.01846	0.04424	TRUE	0.3399	0.03123	0.05462	TRUE	0.1891	0.1757	0.2364		2773	2323	2422	3666	2665	1755	2402	1979	3205	2999	3050
EBESCG00000012941	pepD	Sigma70	TRUE	-0.6524	8.733e-15	1.022e-13	TRUE	0.8662	0.01962	0.04656	TRUE	-0.4087	0.0019	0.004346	TRUE	1.114	3.329e-13	1.494e-12		22570	24180	17290	16130	14390	15410	12740	13770	8844	8346	9420
EBESCG00000012828	pepE	n.a.	TRUE	0.1245	0.6034	0.7336	TRUE	3.822	1.678e-54	1.6e-52	TRUE	-0.9897	1.817e-18	1.923e-17	TRUE	2.74	1.192e-61	4.081e-60		3487	3667	1577	1573	1729	271.6	256	295.3	230.4	321.2	332.6
EBESCG00000010724	pepN	n.a.	TRUE	-0.5381	1.166e-12	1.136e-11	TRUE	0.6114	0.08279	0.1583	TRUE	-0.3511	0.006283	0.01289	TRUE	0.7918	7.517e-08	2.249e-07		22010	19890	14270	15250	14970	13940	15600	15750	10560	10350	10120
EBESCG00000010039	pepP	Sigma70	TRUE	0.2824	0.0001303	0.0005388	TRUE	0.8993	0.0001337	0.000527	TRUE	0.2535	0.04122	0.06962	TRUE	0.8704	4.122e-10	1.478e-09		12010	11040	12590	13070	11600	6956	6447	6855	8420	7721	8436
EBESCG00000009919	pepQ	n.a.	TRUE	0.4039	3.269e-07	1.918e-06	TRUE	0.4657	0.008822	0.0233	TRUE	0.9325	1.607e-12	1.094e-11	TRUE	0.9874	5.625e-13	2.461e-12		6538	6209	11380	10280	11280	5067	5458	4766	6729	6734	6603
EBESCG00000012540	pepT	n.a.	TRUE	0.1843	0.3355	0.4984	TRUE	3.467	1.821e-61	2.056e-59	TRUE	-0.1017	0.4083	0.4958	TRUE	3.154	2.479e-53	6.202e-52		12070	11640	10140	9815	9981	1097	1114	1296	1014	1205	1826
EBESCG00000010079	perR	n.a.	TRUE	1.035	0.007307	0.02111	TRUE	1.288	0.004462	0.01262	TRUE	0.4512	0.002322	0.005213	TRUE	0.5912	0.00935	0.01663		153.2	143.1	202	173	175.6	67.89	44.94	79.12	131	142.4	169.8
EBESCG00000010890	pfkB	Sigma38	TRUE	-0.8645	6.127e-05	0.000266	TRUE	1.682	7.472e-13	8.506e-12	TRUE	-0.05699	0.5888	0.6709	TRUE	2.566	5.005e-53	1.238e-51		2093	1941	1670	1811	1773	738.5	658.5	662.8	308.1	306.3	466.4
EBESCG00000010007	pflA	Sigma70	TRUE	0.5942	0.0003047	0.00118	TRUE	2.31	2.779e-15	3.976e-14	TRUE	-0.00415	0.9708	0.977	TRUE	1.687	5.744e-45	1.068e-43		3904	3712	3592	3320	3380	950.5	572.5	935.1	1132	1372	1348
EBESCG00000010809	pflB	Sigma70	TRUE	0.02572	0.6495	0.7699	TRUE	2.355	0.001338	0.004262	TRUE	-0.7528	1.752e-07	7.011e-07	TRUE	1.582	2.932e-12	1.21e-11		136400	131600	75280	74310	66150	28320	28410	29450	28600	29960	28250
EBESCG00000010151	pflC	Sigma28	TRUE	-0.235	0.6785	0.793	TRUE	0.02266	0.9728	0.9833	TRUE	0.3066	0.1511	0.2147	TRUE	0.786	0.0664	0.1001		37.65	35.52	38.61	40.74	44.55	22.63	58.62	41.85	26.2	29.81	30.86
EBESCG00000008967	pflD	Sigma28	TRUE	0.2356	0.5949	0.7282	TRUE	1.197	0.004453	0.01261	TRUE	0.3542	0.01177	0.0227	TRUE	1.244	4.164e-06	1.081e-05		201.4	179.6	237.2	207.6	217.6	46.45	140.7	98.04	77.71	149	108
EBESCG00000010959	pgaA	n.a.	TRUE	-0.8363	0.07905	0.1622	TRUE	1.925	1.947e-07	1.177e-06	TRUE	-1.464	3.236e-24	4.812e-23	TRUE	1.5	1.405e-05	3.492e-05		283.7	311.6	108.3	97.67	85.67	101.2	113.3	52.74	31.63	56.3	34.29
EBESCG00000011238	pgaB	n.a.	TRUE	-1.959	0.001485	0.005153	TRUE	1.149	0.01022	0.02641	TRUE	-1.732	1.5e-22	2.065e-21	TRUE	1.897	0.002108	0.004147		127	115.7	37.92	31.26	29.99	71.47	48.85	56.18	12.65	15.73	1.715
EBESCG00000009218	pgaC	n.a.	TRUE	-0.9565	0.1761	0.3076	TRUE	1.708	0.007108	0.01922	TRUE	-1.788	4.898e-23	6.968e-22	TRUE	1.012	0.1786	0.2396		114.7	116.7	25.51	34.6	29.99	11.91	93.8	25.8	17.17	34.77	0
EBESCG00000012515	pgaD	n.a.	TRUE	-1.815	0.001479	0.005139	TRUE	1.809	8.299e-06	4.048e-05	TRUE	-1.029	1.687e-11	1.043e-10	TRUE	2.873	2.092e-11	8.121e-11		227.7	195.9	84.12	104.4	92.53	77.42	50.81	65.36	12.65	24.01	6.859
EBESCG00000012419	pgi	Sigma38,Sigma70	TRUE	0.1945	0.007481	0.02151	TRUE	1.509	1.1e-06	6.014e-06	TRUE	-0.05577	0.6693	0.7439	TRUE	1.259	1.03e-14	4.985e-14		22130	22140	20170	20390	17270	8657	8535	8423	9019	10170	9880
EBESCG00000010936	pgk	Sigma38,Sigma70	TRUE	-0.05322	0.5952	0.7284	TRUE	2.367	1.788e-12	1.978e-11	TRUE	-0.6793	4.842e-05	0.0001446	TRUE	1.755	2.331e-21	1.619e-20		31590	27890	14780	21380	14330	5721	6935	6476	5952	6803	5233
EBESCG00000011312	pgl	Sigma32	TRUE	-0.1228	0.237	0.3838	TRUE	0.856	0.0002816	0.001046	TRUE	0.317	0.1318	0.1903	TRUE	1.276	3.222e-16	1.706e-15		2910	4881	3509	5473	4215	2238	2368	2493	2038	2177	2346
EBESCG00000012716	pgm	n.a.	TRUE	-0.06924	0.325	0.4869	TRUE	-0.04565	0.8292	0.8916	TRUE	0.3937	0.001593	0.003702	TRUE	0.4196	0.001206	0.002464		6785	7065	7835	8464	8354	7909	7820	7807	7283	7419	7538
EBESCG00000012220	pgpA	Sigma32	TRUE	0.0872	0.4851	0.6402	TRUE	0.04366	0.8576	0.9104	TRUE	0.4107	0.0001488	0.0004063	TRUE	0.4185	9.675e-05	0.0002232		1625	1680	2082	2118	1762	1768	1571	1892	1786	1706	1888
EBESCG00000009131	pgpB	Sigma24	TRUE	-0.5008	0.04756	0.1063	TRUE	-0.09255	0.7311	0.8202	TRUE	-0.363	0.0051	0.01061	TRUE	0.06585	0.7812	0.8256		482.4	553.1	395.1	379.5	316.1	488.4	670.2	672.5	332.5	322.1	603.6
EBESCG00000010761	pgsA	n.a.	TRUE	1.118	7.816e-16	9.734e-15	TRUE	1.005	2.971e-05	0.0001317	TRUE	0.6338	1.334e-08	6.097e-08	TRUE	0.5656	4.485e-07	1.254e-06		1348	1151	1725	1773	1758	707.5	658.5	674.8	1460	1282	1553
EBESCG00000011299	pheA	Sigma70	TRUE	0.4784	5.551e-08	3.534e-07	TRUE	-0.6928	0.001317	0.004205	TRUE	0.968	3.331e-16	3.026e-15	TRUE	-0.2005	0.0852	0.1255		2236	2109	4003	3646	3866	4161	3480	3830	5166	5532	5264
EBESCG00000012876	pheL	Sigma70	TRUE	-0.3669	0.3429	0.5064	TRUE	1.149	0.004579	0.01286	TRUE	-1.262	1.301e-15	1.129e-14	TRUE	0.275	0.3924	0.4708		256.5	231.4	110.3	83.72	82.25	151.3	164.1	60.2	63.25	91.9	121.7
EBESCG00000008931	pheM	n.a.	TRUE	-0.5471	0.206	0.3451	TRUE	-0.1882	0.6453	0.7525	TRUE	-0.9095	1.042e-07	4.28e-07	TRUE	-0.5533	0.1607	0.2186		128.7	104.5	58.61	53.02	58.26	158.4	113.3	155.9	132.8	126.7	39.44
EBESCG00000010879	pheP	Sigma70	TRUE	0.6424	1.392e-05	6.563e-05	TRUE	-2.603	3.211e-19	5.941e-18	TRUE	0.6603	3.183e-06	1.106e-05	TRUE	-2.585	3.069e-83	2.051e-81		143.6	161.4	228.9	213.2	210.8	827.8	1172	1086	1675	1629	1420
EBESCG00000010270	pheP	Sigma70	TRUE	0.6156	0.0001618	0.0006556	TRUE	-2.762	7.821e-22	1.678e-20	TRUE	0.7769	1.007e-07	4.145e-07	TRUE	-2.624	4.719e-79	2.969e-77		137.5	142.1	213.1	210.4	227	827.8	1272	1079	1661	1732	1437
EBESCG00000012707	pheS	n.a.	TRUE	0.09612	0.3024	0.4626	TRUE	-1.928	1.557e-09	1.275e-08	TRUE	0.08037	0.4796	0.5682	TRUE	-1.941	1.941e-37	2.713e-36		4663	4223	4379	4259	4095	19510	17530	18370	22040	20170	16920
EBESCG00000009134	pheT	n.a.	TRUE	0.1954	0.00454	0.0138	TRUE	-1.054	0.06547	0.1308	TRUE	0.4295	0.001107	0.00265	TRUE	-0.8127	8.421e-05	0.0001949		22150	21080	26750	26670	25500	51780	47330	48250	60320	52940	54220
EBESCG00000012460	phnA	n.a.	TRUE	0.8509	0.001759	0.005965	TRUE	1.469	7.086e-07	3.986e-06	TRUE	0.118	0.3374	0.4245	TRUE	0.594	0.0003211	0.0007049		526.2	459.7	484	524.1	442.9	142.9	267.7	192.6	409.3	321.2	435.5
EBESCG00000009797	phnB	n.a.	TRUE	0.2194	0.7624	0.8544	TRUE	2.154	0.01437	0.03547	TRUE	-1.139	4.859e-08	2.076e-07	TRUE	1.012	0.05042	0.07792		80.55	62.92	27.58	27.35	35.13	22.63	0	24.65	15.36	22.35	15.43
EBESCG00000009280	phnC	Sigma70	TRUE	0.03001	0.9685	0.9828	TRUE	0.02083	0.9857	0.9922	TRUE	1.155	0.0007008	0.001738	TRUE	1.296	0.0959	0.1388		13.13	6.089	20.69	17.86	22.27	9.529	3.908	15.48	10.84	17.39	0
EBESCG00000012550	phnD	Sigma70	TRUE	-0.6522	0.3776	0.5419	TRUE	-0.6829	0.606	0.7219	TRUE	1.285	0.0003862	0.0009871	TRUE	2.557	0.02931	0.0478		7.005	11.16	21.38	15.63	23.99	30.97	0	13.19	0	0	13.72
EBESCG00000009650	phnF	Sigma70	TRUE	-0.9607	0.2003	0.3373	TRUE	-1.927	0.1743	0.2873	TRUE	1.161	0.006048	0.01244	TRUE	0.5089	0.6641	0.7238		5.254	7.104	11.03	11.16	16.28	0	68.39	20.64	0	2.484	30.86
EBESCG00000011623	phnG	Sigma70	TRUE	-1.196	0.1128	0.2166	TRUE	-1.078	0.2997	0.4364	TRUE	0.3675	0.4193	0.5075	TRUE	1.24	0.2236	0.2909		7.005	6.089	6.895	6.698	10.28	11.91	25.4	11.47	9.036	2.484	0
EBESCG00000012791	phnH	Sigma70	TRUE	0.8646	0.2363	0.3832	TRUE	-0.6878	0.6097	0.7253	TRUE	0.4684	0.2219	0.2974	TRUE	-1.066	0.1643	0.223		12.26	6.089	13.79	10.05	11.99	33.35	0	11.47	8.132	21.53	61.73
EBESCG00000012273	phnI	Sigma70	TRUE	0.1328	0.8614	0.9225	TRUE	-0.3361	0.8063	0.8757	TRUE	0.1215	0.7964	0.8469	TRUE	-0.6032	0.5908	0.6607		7.88	6.089	5.516	10.6	3.427	17.87	11.72	0.5733	16.26	0	20.58
EBESCG00000010451	phnJ	Sigma70	TRUE	0.3431	0.6487	0.7694	TRUE	0.2095	0.8674	0.9159	TRUE	0.1893	0.5751	0.6593	TRUE	-0.06713	0.9321	0.9487		12.26	14.21	15.17	11.72	14.56	8.338	0	25.23	17.17	4.14	32.58
EBESCG00000012849	phnK	Sigma70	TRUE	0.1319	0.8532	0.9181	TRUE	0.4026	0.6771	0.776	TRUE	0.5312	0.07549	0.1187	TRUE	0.8303	0.1678	0.2268		27.14	12.18	26.2	22.88	30.84	17.87	5.862	21.79	20.78	26.49	5.144
EBESCG00000012113	phnL	Sigma70	TRUE	0.5418	0.3064	0.4669	TRUE	1.234	0.03189	0.07073	TRUE	0.9245	9.151e-06	2.983e-05	TRUE	1.953	7.273e-09	2.352e-08		100.7	75.1	150.3	124.5	180.8	23.82	35.17	60.2	57.83	27.32	60.01
EBESCG00000010225	phnM	Sigma70	TRUE	0.8535	0.1925	0.3276	TRUE	0.9313	0.2748	0.4107	TRUE	0.1632	0.5328	0.6217	TRUE	0.2909	0.5948	0.6642		25.39	23.34	22.75	22.88	29.99	10.72	17.59	14.33	24.4	36.43	12
EBESCG00000011146	phnN	Sigma70	TRUE	-0.2903	0.6663	0.7833	TRUE	0.5619	0.3093	0.4455	TRUE	0.03286	0.863	0.8964	TRUE	0.7773	0.2739	0.3468		70.92	51.76	55.16	56.37	60.83	39.31	60.58	40.71	81.32	40.57	0
EBESCG00000010016	phnO	Sigma70	TRUE	-0.4225	0.2376	0.3844	TRUE	0.5652	0.09305	0.174	TRUE	-0.2022	0.1715	0.2395	TRUE	0.7151	0.01728	0.02906		216.3	170.5	157.9	151.3	148.2	137	172	128.4	112.9	156.5	61.73
EBESCG00000010875	phnP	Sigma70	TRUE	-0.4612	0.1949	0.3301	TRUE	0.2325	0.5734	0.694	TRUE	-0.2282	0.1463	0.2085	TRUE	0.6719	0.005632	0.01041		223.3	163.4	146.2	160.7	141.4	241.8	119.2	164.5	100.3	128.3	109.7
EBESCG00000009490	phoA	Sigma70	TRUE	-0.2283	0.3129	0.474	TRUE	-0.3299	0.2426	0.3722	TRUE	0.1896	0.1347	0.194	TRUE	0.000137	0.9994	0.9994		310.8	311.6	340.6	334.9	286.1	349	568.6	404.8	357.8	374.2	430.4
EBESCG00000012467	phoB	Sigma70	TRUE	-0.7203	0.005085	0.01526	TRUE	-0.3504	0.2944	0.4307	TRUE	0.2596	0.03559	0.06122	TRUE	0.7617	3.994e-05	9.541e-05		315.2	336.9	366.8	350.5	341	471.7	343.9	522.9	313.5	223.5	216
EBESCG00000008993	phoE	Sigma70	TRUE	-0.822	0.02516	0.06234	TRUE	0.6679	0.07684	0.1495	TRUE	-0.03292	0.8062	0.8547	TRUE	1.34	1.316e-06	3.547e-06		212.8	193.8	180	182.5	177.3	147.7	103.6	158.2	59.64	88.59	111.5
EBESCG00000011679	phoH	Sigma70	TRUE	-1.344	7.88e-11	6.504e-10	TRUE	2.535	2.762e-35	1.129e-33	TRUE	0.5727	1.836e-06	6.54e-06	TRUE	4.423	4.205e-111	7.496e-109		4245	4162	5669	5448	5814	744.5	853.9	800.3	272	250.9	440.7
EBESCG00000010008	phoP	Sigma32	TRUE	0.659	6.121e-12	5.643e-11	TRUE	1.125	2.246e-07	1.348e-06	TRUE	0.6046	5.974e-05	0.0001742	TRUE	1.095	2.78e-21	1.915e-20		3258	4604	5333	5408	5475	1887	1993	2063	3123	3244	2800
EBESCG00000011722	phoQ	Sigma24	TRUE	0.4693	2.41e-06	1.28e-05	TRUE	0.7602	0.0003386	0.001237	TRUE	0.118	0.2722	0.3554	TRUE	0.4107	0.0001834	0.0004115		2822	2916	2808	2907	2728	1851	1817	1897	2458	2591	2610
EBESCG00000012202	phoR	Sigma70	TRUE	-0.6593	0.02595	0.06411	TRUE	-0.2338	0.4817	0.6147	TRUE	-0.1534	0.293	0.378	TRUE	0.3691	0.08438	0.1244		257.4	213.1	191	180.3	204.8	201.3	437.7	304.4	173.5	193.7	169.8
EBESCG00000011375	phoU	Sigma38,Sigma70	TRUE	-0.7592	2.405e-07	1.429e-06	TRUE	-0.3081	0.2523	0.3849	TRUE	0.8946	5.36e-13	3.788e-12	TRUE	1.342	5.098e-22	3.665e-21		884.3	818	1382	1345	1558	1234	951.6	1231	607.2	698.8	737.3
EBESCG00000009044	php	n.a.	TRUE	-0.4379	0.405	0.5664	TRUE	0.003946	0.9932	0.9961	TRUE	0.8622	1.132e-07	4.639e-07	TRUE	1.401	0.0005214	0.001113		74.43	79.16	121.4	139	116.5	58.37	97.7	98.04	84.94	68.72	15.43
EBESCG00000009773	phr	Sigma38	TRUE	-0.9979	2.237e-06	1.194e-05	TRUE	-0.543	0.0351	0.07662	TRUE	-0.3452	0.00451	0.009499	TRUE	0.05507	0.736	0.7883		508.7	506.4	357.9	348.8	377.8	848.1	1004	632.4	486.1	394.1	380.7
EBESCG00000013115	pinH	n.a.	TRUE	1.28	0.08553	0.1732	TRUE	1.773	0.3011	0.438	TRUE	-0.1455	0.7998	0.8498	TRUE	-1.707	0.1963	0.2604		3.502	6.089	3.448	5.023	2.57	0	0	3.44	0	4.968	39.44
EBESCG00000010065	pinQ	Sigma24	TRUE	0.1695	0.6644	0.7821	TRUE	-0.02986	0.9483	0.9692	TRUE	-0.5511	0.002332	0.00523	TRUE	-0.8074	0.02801	0.04576		87.56	85.25	62.06	54.7	41.98	114.3	70.35	98.04	64.15	142.4	126.9
EBESCG00000012798	pinR	Sigma24	TRUE	0.2352	0.6084	0.7386	TRUE	0.3942	0.3691	0.5078	TRUE	-0.7082	2.896e-05	8.896e-05	TRUE	-0.2752	0.4642	0.5406		102.4	106.6	59.3	53.02	62.54	86.95	68.39	99.76	52.41	79.48	125.2
EBESCG00000009225	pioO	n.a.	TRUE	0.6891	0.1741	0.3056	TRUE	-0.1888	0.7852	0.8589	TRUE	0.08085	0.7655	0.8226	TRUE	-0.8944	0.03995	0.06329		35.02	31.46	44.13	27.35	23.99	34.54	27.36	57.9	45.18	82.79	85.73
EBESCG00000012038	pitA	n.a.	TRUE	0.6145	2.64e-09	1.896e-08	TRUE	-0.5105	0.01037	0.0267	TRUE	0.6195	9.894e-07	3.637e-06	TRUE	-0.491	7.073e-05	0.0001655		2821	2242	3497	3482	3554	3596	4016	4266	5672	5571	6610
EBESCG00000010460	pitB	Sigma70	TRUE	0.8009	0.1475	0.2691	TRUE	-0.4058	0.6215	0.7336	TRUE	0.2284	0.4209	0.5092	TRUE	-1.01	0.03133	0.05087		21.01	16.24	20	18.98	21.42	20.25	21.49	37.27	40.66	65.41	39.44
EBESCG00000012410	pldA	Sigma70	TRUE	0.418	0.0008728	0.00315	TRUE	-0.2104	0.4062	0.5445	TRUE	0.8381	6.394e-15	5.284e-14	TRUE	0.2085	0.04806	0.07466		1325	1181	2085	2003	1986	1778	1426	1526	2123	2295	1917
EBESCG00000012869	pldB	Sigma32	TRUE	0.5547	0.0002599	0.001019	TRUE	1.635	3.329e-14	4.423e-13	TRUE	0.2137	0.06375	0.1018	TRUE	1.249	2.618e-23	2.04e-22		2788	2676	2914	2689	2977	832.6	1065	1019	1280	1451	1627
EBESCG00000012773	plsB	Sigma24	TRUE	0.3787	1.187e-07	7.272e-07	TRUE	-0.4353	0.0338	0.07421	TRUE	0.4697	0.0007332	0.001815	TRUE	-0.3428	0.007467	0.01352		4912	3884	5320	5224	5923	6529	6345	6651	8860	8188	8220
EBESCG00000011363	plsC	n.a.	TRUE	0.3128	0.007568	0.02168	TRUE	-0.337	0.1461	0.2503	TRUE	0.2482	0.01872	0.03467	TRUE	-0.4073	0.0001606	0.0003622		1172	1093	1249	1258	1140	1694	1604	1419	1878	2067	1884
EBESCG00000012173	plsX	n.a.	TRUE	-0.3917	6.999e-08	4.41e-07	TRUE	-0.5082	0.05105	0.1058	TRUE	-0.4747	0.0001702	0.0004612	TRUE	-0.559	6.496e-06	1.661e-05		8022	6866	4798	5393	4347	11500	11010	12190	8966	8304	8548
EBESCG00000010668	plsY	n.a.	TRUE	0.8059	4.043e-05	0.0001794	TRUE	0.9614	0.001013	0.00332	TRUE	0.1751	0.1137	0.1682	TRUE	0.2728	0.07507	0.1116		791.5	760.1	840.5	795.3	740.2	415.7	359.6	513.1	736.4	963.7	661.9
EBESCG00000010325	pmbA	n.a.	TRUE	0.06145	0.5884	0.7227	TRUE	0.3819	0.05263	0.1086	TRUE	0.1183	0.3976	0.485	TRUE	0.4092	0.0009009	0.001867		2827	3703	2931	3425	3256	2482	3029	2814	2638	3106	2978
EBESCG00000012005	pmrD	Sigma70	TRUE	-0.0587	0.8302	0.9006	TRUE	0.43	0.2378	0.3675	TRUE	-0.582	6.844e-05	0.0001974	TRUE	-0.06386	0.7581	0.807		270.6	349.1	191	184.7	185.1	312.1	183.7	243.7	265.7	253.3	185.2
EBESCG00000009769	pncA	n.a.	TRUE	0.2443	0.06214	0.1333	TRUE	-0.9799	1.098e-05	5.288e-05	TRUE	0.569	8.242e-07	3.061e-06	TRUE	-0.6481	1.208e-08	3.859e-08		757.4	680	986	920.9	984.4	1484	1829	1421	1770	1936	1758
EBESCG00000012754	pncB	Sigma70	TRUE	-0.5988	1.078e-11	9.728e-11	TRUE	-0.2166	0.2317	0.3603	TRUE	-0.3933	0.0004225	0.001073	TRUE	-0.005322	0.9643	0.9729		4754	4963	3462	3427	3147	5870	6656	6180	3824	4418	3889
EBESCG00000012510	pnp	Sigma70	TRUE	0.5696	3.622e-20	6.195e-19	TRUE	-0.8686	0.06324	0.1271	TRUE	0.3706	0.003681	0.007893	TRUE	-1.073	6.819e-08	2.047e-07		17070	16600	19640	20490	18880	32230	34500	34680	48860	51330	49460
EBESCG00000010582	pntA	Sigma70	TRUE	-0.4891	1.182e-05	5.612e-05	TRUE	0.9546	6.609e-07	3.737e-06	TRUE	-0.4607	0.001717	0.003964	TRUE	0.9878	9.163e-18	5.319e-17		3687	4975	2648	3276	2627	2366	2656	2393	1744	1889	1559
EBESCG00000011003	pntB	Sigma32	TRUE	-0.2018	0.1551	0.2802	TRUE	1.213	2.743e-06	1.439e-05	TRUE	-0.9077	5.012e-06	1.695e-05	TRUE	0.4684	0.002071	0.004079		1945	3360	1094	1591	1162	1145	1323	1322	1010	1260	1072
EBESCG00000011737	pnuC	n.a.	TRUE	-0.1673	0.4702	0.627	TRUE	0.7884	0.009729	0.02537	TRUE	0.1364	0.2699	0.3529	TRUE	1.135	1.674e-11	6.548e-11		616.4	614	633.7	560.4	640	360.9	318.5	471.3	414.7	308.8	284.6
EBESCG00000009838	polA	n.a.	TRUE	0.5832	1.457e-16	1.915e-15	TRUE	0.166	0.3941	0.5336	TRUE	1.308	4.142e-24	6.137e-23	TRUE	0.9032	2.697e-10	9.819e-10		5973	6421	14100	14130	13380	6146	6079	5974	8943	8765	9124
EBESCG00000009249	potA	n.a.	TRUE	-0.06907	0.3737	0.5378	TRUE	-1.582	3.02e-15	4.306e-14	TRUE	-0.4699	8.9e-06	2.911e-05	TRUE	-1.986	3.262e-65	1.246e-63		1492	1501	1047	977.8	906.4	4848	4924	4984	4496	4701	4798
EBESCG00000010677	potB	n.a.	TRUE	0.1732	0.2257	0.3697	TRUE	-1.614	9.983e-12	1.032e-10	TRUE	-0.3847	0.001003	0.002421	TRUE	-2.182	1.971e-77	1.124e-75		683.8	631.3	468.9	440.4	457.5	1788	2599	2333	2824	2404	2267
EBESCG00000012985	potC	n.a.	TRUE	0.06503	0.5762	0.7124	TRUE	-1.207	1.034e-07	6.532e-07	TRUE	-0.255	0.03473	0.05992	TRUE	-1.501	1.667e-34	2.055e-33		830.1	811.9	579.9	613.4	671.7	1834	2329	2137	2158	2269	1944
EBESCG00000009377	potD	Sigma70	TRUE	-0.1983	0.01633	0.0429	TRUE	-0.06169	0.7754	0.8522	TRUE	0.09407	0.5117	0.6012	TRUE	0.2308	0.03556	0.05711		3634	5027	4077	4310	4155	5200	4629	4990	4493	4354	4059
EBESCG00000009438	potE	Sigma24	TRUE	0.2716	0.5604	0.7005	TRUE	0.447	0.4122	0.551	TRUE	0.2821	0.09034	0.1384	TRUE	0.5305	0.08607	0.1265		85.81	90.32	93.78	92.65	105.4	61.94	37.13	102.6	67.77	67.89	111.5
EBESCG00000013029	potF	Sigma54	TRUE	-1.016	0.0001243	0.0005165	TRUE	1.427	1.936e-07	1.172e-06	TRUE	-2.065	1.519e-47	6.277e-46	TRUE	0.3846	0.1181	0.1668		648.8	782.5	150.3	178.6	132.8	277.5	291.2	305	155.4	163.1	104.6
EBESCG00000009247	potG	Sigma54	TRUE	-0.55	0.08682	0.1753	TRUE	1.228	4.686e-05	0.0002019	TRUE	-1.547	2.046e-30	4.147e-29	TRUE	0.1907	0.4898	0.5649		422	356.2	117.9	124.5	119.1	179.9	195.4	173.7	131	89.42	166.3
EBESCG00000011626	potH	Sigma54	TRUE	-0.914	0.03728	0.08682	TRUE	0.7906	0.03229	0.07152	TRUE	-1.495	2.134e-20	2.576e-19	TRUE	0.4335	0.2896	0.3628		162.9	189.8	53.09	57.49	59.11	125.1	113.3	97.46	42.47	77	29.15
EBESCG00000009055	potI	Sigma54	TRUE	-0.9874	0.005211	0.01561	TRUE	0.3754	0.3163	0.4528	TRUE	-1.283	1.2e-17	1.208e-16	TRUE	0.06797	0.8154	0.8552		207.5	217.2	84.12	84.84	65.97	240.6	164.1	131.3	89.45	105.1	73.73
EBESCG00000008952	poxB	Sigma38,Sigma70	TRUE	-1.918	2.741e-40	1.061e-38	TRUE	1.45	1.197e-13	1.485e-12	TRUE	-2.896	4.413e-171	1.896e-168	TRUE	0.506	0.001407	0.002851		4062	4082	497.1	514	472.1	1631	1677	1606	445.5	466.1	342.9
EBESCG00000009087	ppa	n.a.	TRUE	0.1594	0.01771	0.04585	TRUE	0.864	0.01942	0.04622	TRUE	0.2944	0.03072	0.05383	TRUE	1.002	2.222e-08	6.932e-08		25620	22700	27530	26050	26680	15200	14150	14250	15140	16760	16400
EBESCG00000011823	ppc	n.a.	TRUE	-0.8237	2.394e-24	5.073e-23	TRUE	0.7323	0.003289	0.009663	TRUE	0.5827	4.506e-06	1.534e-05	TRUE	2.143	1.257e-46	2.5e-45		12260	11500	15820	17020	15420	8084	7343	8003	4252	4221	4696
EBESCG00000009317	ppdA	Sigma28	TRUE	-0.4332	0.3955	0.5592	TRUE	-1.493	0.0304	0.06804	TRUE	-0.2996	0.3136	0.3999	TRUE	-1.091	0.03776	0.06013		20.14	19.28	14.48	13.4	16.28	36.93	107.5	51.03	37.95	27.32	49.73
EBESCG00000010644	ppdB	Sigma28	TRUE	0.06043	0.881	0.9336	TRUE	-0.4483	0.3639	0.5022	TRUE	-0.3458	0.1043	0.1564	TRUE	-0.6444	0.06543	0.09884		70.05	63.94	55.16	36.84	53.12	114.3	64.48	111.8	114.8	66.24	94.31
EBESCG00000012596	ppdC	Sigma28	TRUE	0.06361	0.8896	0.9401	TRUE	-0.2206	0.6276	0.7382	TRUE	0.1563	0.489	0.5778	TRUE	0.003921	0.9929	0.9948		72.67	101.5	84.81	70.32	108.8	101.2	91.84	134.2	156.3	132.5	29.15
EBESCG00000011967	ppdD	Sigma70	TRUE	-0.186	0.7467	0.8419	TRUE	-2.171	0.004821	0.01347	TRUE	0.05392	0.887	0.9155	TRUE	-1.839	0.005789	0.01068		9.631	12.18	13.1	10.05	6.854	34.54	56.67	71.09	57.83	61.27	10.29
EBESCG00000010714	pphA	Sigma32	TRUE	-0.02366	0.9499	0.9706	TRUE	1.086	0.009035	0.02375	TRUE	-0.7833	5.298e-08	2.245e-07	TRUE	0.2868	0.2712	0.3443		183.9	188.8	95.15	99.35	99.38	94.1	66.44	118.1	112.9	88.59	89.16
EBESCG00000011721	pphB	Sigma70	TRUE	-0.2005	0.7461	0.8418	TRUE	0.4378	0.5619	0.6857	TRUE	-0.2179	0.3629	0.45	TRUE	0.346	0.5222	0.5961		30.65	30.45	24.82	23.44	23.13	20.25	19.54	32.11	16.26	33.12	17.15
EBESCG00000009336	ppiA	Sigma70	TRUE	0.3452	0.005948	0.01762	TRUE	0.4759	0.03866	0.08336	TRUE	0.6132	3.77e-09	1.835e-08	TRUE	0.7564	2.037e-13	9.201e-13		1541	1497	2140	2074	2084	1279	1174	1135	1654	1449	1401
EBESCG00000011196	ppiB	n.a.	TRUE	-0.265	0.001422	0.004959	TRUE	-0.01781	0.9387	0.9632	TRUE	-0.2312	0.06677	0.106	TRUE	0.02109	0.8685	0.8998		6739	7241	5951	5495	4731	8314	6964	7841	6229	6905	6055
EBESCG00000010830	ppiC	n.a.	TRUE	1.067	6.123e-14	6.602e-13	TRUE	0.627	0.02148	0.05021	TRUE	1.062	8.39e-21	1.03e-19	TRUE	0.6793	1.715e-10	6.297e-10		866.8	759.1	1548	1545	1510	581.3	510	621.5	1179	1201	1085
EBESCG00000012508	ppiD	Sigma32	TRUE	0.751	7.439e-30	2.005e-28	TRUE	-0.8745	0.0001679	0.000648	TRUE	0.6721	3.023e-08	1.33e-07	TRUE	-0.9518	8.602e-11	3.214e-10		5083	5118	7799	7231	7011	10220	9858	10620	16690	16990	17700
EBESCG00000009019	ppk	Sigma28	TRUE	0.04147	0.7647	0.856	TRUE	0.6698	0.000351	0.00128	TRUE	0.868	1.112e-13	8.311e-13	TRUE	1.429	2.702e-34	3.303e-33		3425	3129	5465	5476	5271	1905	2767	2232	2403	2271	2593
EBESCG00000010097	ppnK	n.a.	TRUE	0.03026	0.8574	0.9203	TRUE	0.6933	0.002352	0.007123	TRUE	0.6688	3.559e-07	1.365e-06	TRUE	1.35	7.188e-23	5.395e-22		1105	1002	1594	1322	1618	731.4	769.9	655.9	691.2	674.8	788.7
EBESCG00000009445	pppA	Sigma24	TRUE	0.01051	0.9862	0.9918	TRUE	0.1274	0.8659	0.9149	TRUE	0.4256	0.02339	0.04227	TRUE	0.6958	0.1176	0.1662		63.92	56.83	68.26	70.88	83.1	94.1	9.77	64.78	20.78	66.24	78.87
EBESCG00000012789	pps	n.a.	TRUE	-1.297	9.943e-63	5.801e-61	TRUE	-2.487	3.18e-26	8.521e-25	TRUE	0.1418	0.166	0.2332	TRUE	-1.057	4.598e-22	3.317e-21		1870	1860	1819	1904	1856	11060	11400	11960	4670	4443	4895
EBESCG00000009352	pptA	Sigma24	TRUE	-0.7698	0.1098	0.2119	TRUE	1.124	0.009967	0.02586	TRUE	-1.258	3.604e-15	3.019e-14	TRUE	0.9284	0.01194	0.02069		203.1	179.6	69.64	66.42	83.1	125.1	58.62	94.6	31.63	47.19	61.73
EBESCG00000009746	ppx	Sigma28	TRUE	-0.04015	0.7164	0.8203	TRUE	0.1706	0.4285	0.5657	TRUE	0.6094	5.247e-09	2.511e-08	TRUE	0.7936	6.74e-16	3.503e-15		1799	1725	2475	2528	2290	1635	1809	1730	1705	1722	1646
EBESCG00000012059	pqiA	Sigma38,Sigma70	TRUE	-0.2482	0.03887	0.09012	TRUE	-1.57	8.64e-10	7.286e-09	TRUE	0.1808	0.1283	0.1862	TRUE	-1.104	1.648e-18	9.863e-18		600.7	583.6	637.8	570.4	612.6	1993	1776	1981	1776	1581	1370
EBESCG00000009622	pqiB	Sigma38,Sigma70	TRUE	-0.03425	0.7179	0.8212	TRUE	-1.079	9.215e-07	5.11e-06	TRUE	0.408	0.000187	0.0005045	TRUE	-0.623	6.095e-10	2.166e-09		1153	1139	1447	1331	1345	2569	2769	2660	2635	2509	2521
EBESCG00000010691	pqqL	n.a.	TRUE	0.6852	0.04251	0.09702	TRUE	-0.3238	0.4251	0.5626	TRUE	0.3873	0.01577	0.02972	TRUE	-0.5979	0.0125	0.02162		104.2	89.31	106.9	116.6	121.7	97.67	201.3	117.5	175.3	242.6	210.9
EBESCG00000012594	prc	Sigma28	TRUE	-0.118	0.1197	0.2269	TRUE	-1.232	9.505e-07	5.251e-06	TRUE	-0.2119	0.05764	0.09328	TRUE	-1.292	1.447e-25	1.248e-24		4613	4717	3772	3635	3516	12210	11360	12370	11310	10090	10890
EBESCG00000011398	prfA	Sigma70	TRUE	0.6704	5.767e-11	4.835e-10	TRUE	-1.407	3.109e-08	2.105e-07	TRUE	0.8767	7.149e-15	5.896e-14	TRUE	-1.196	4.911e-29	4.897e-28		697.8	660.7	1132	1107	1143	2170	1858	1874	3019	3034	3299
EBESCG00000011800	prfB	Sigma24	TRUE	0.5852	1.171e-19	1.947e-18	TRUE	-0.6947	0.009777	0.02548	TRUE	0.1766	0.1444	0.2063	TRUE	-1.106	1.406e-13	6.421e-13		7724	7272	8085	7618	7275	13470	13140	13300	20590	18940	20140
EBESCG00000011066	prfC	Sigma32	TRUE	0.215	0.01013	0.02809	TRUE	-1.782	1.149e-16	1.781e-15	TRUE	0.2891	0.007943	0.01588	TRUE	-1.704	2.548e-41	4.098e-40		2598	2760	3008	2977	2891	10190	10430	9815	13030	11140	10810
EBESCG00000013090	prfH	n.a.	TRUE	-0.3177	0.4233	0.5825	TRUE	-0.5414	0.3166	0.4529	TRUE	-0.3639	0.2311	0.3079	TRUE	-0.4289	0.2237	0.2909		35.9	87.28	47.58	47.44	33.41	116.7	76.21	96.32	65.96	62.1	82.3
EBESCG00000010445	priA	n.a.	TRUE	0.7064	1.389e-11	1.24e-10	TRUE	-0.8043	0.0006696	0.002308	TRUE	0.7716	2.049e-09	1.024e-08	TRUE	-0.7303	2.899e-11	1.118e-10		924.6	731.7	1203	1276	1351	1593	1639	1539	2833	2501	2351
EBESCG00000012728	priC	n.a.	TRUE	-0.1521	0.4821	0.6379	TRUE	0.1237	0.6591	0.7617	TRUE	0.2767	0.05359	0.08776	TRUE	0.5527	0.001855	0.003691		357.2	316.6	338.6	353.9	415.5	306.1	410.4	318.8	295.5	307.2	310.4
[truncated: 2,438 more rows]
